# Supplementary material for: A global perspective on the abundance, diversity and mobility of antibiotic resistance genes in Escherichia coli
Source: Front Vet Sci. 2024 Nov 13;11:1442159. doi: 10.3389/fvets.2024.1442159 (PMC11600533; doi:10.3389/fvets.2024.1442159)
Supplement: Supplementary file 2 [file Table_1.xlsx]

## Sheet: Table S1
Table S1 Genetic background and abundance of ARG sequences
Accession Number	Protein sequence	ARG subtype	Abundance	Country	Source
NZ_LC567843.1	NZ_LC567843.1_136	aminoglycoside_AAC(3)-IIa	3.10945e-05	Viet Nam	human
NZ_LC511658.1	NZ_LC511658.1_214	aminoglycoside_AAC(3)-IIa	3.10945e-05	Viet Nam	human
NZ_LC511658.1	NZ_LC511658.1_179	aminoglycoside_APH(6)-Id	3.10945e-05	Viet Nam	human
NZ_LC511658.1	NZ_LC511658.1_103	aminoglycoside_APH(3'')-Ia	3.10945e-05	Viet Nam	human
NZ_LC511657.1	NZ_LC511657.1_100	aminoglycoside_APH(3'')-Ia	3.10945e-05	Viet Nam	human
NZ_JACVWS010000001.1	NZ_JACVWS010000001.1_2776	aminoglycoside_APH(3'')-Ib	3.10945e-05	Viet Nam	environment
NZ_JACVWS010000001.1	NZ_JACVWS010000001.1_2775	aminoglycoside_APH(6)-Id	3.02247e-05	Viet Nam	environment
NZ_CP098384.1	NZ_CP098384.1_43	aminoglycoside_APH(3'')-VI	3.10945e-05	Viet Nam	human
NZ_CP098380.1	NZ_CP098380.1_272	aminoglycoside_APH(3'')-VI	3.10945e-05	Viet Nam	human
NZ_CP098378.1	NZ_CP098378.1_23	aminoglycoside_rmtB	3.10945e-05	Viet Nam	human
NZ_CP098374.1	NZ_CP098374.1_46	aminoglycoside_rmtB	3.10945e-05	Viet Nam	human
NZ_CP031297.1	NZ_CP031297.1_165	aminoglycoside_APH(3'')-VI	3.10945e-05	Viet Nam	human
NZ_CP031297.1	NZ_CP031297.1_144	aminoglycoside_ANT(2'')-Ia	2.68486e-05	Viet Nam	human
NZ_CP031297.1	NZ_CP031297.1_142	aminoglycoside_APH(6)-Id	3.07625e-05	Viet Nam	human
NZ_CP031297.1	NZ_CP031297.1_141	aminoglycoside_APH(3'')-Ib	3.10945e-05	Viet Nam	human
NZ_CP031297.1	NZ_CP031297.1_140	aminoglycoside_ANT(3'')-Ia	3.10945e-05	Viet Nam	human
NZ_CP031295.1	NZ_CP031295.1_60	aminoglycoside_ANT(3'')-Ia	3.10945e-05	Viet Nam	human
NZ_CP031295.1	NZ_CP031295.1_167	aminoglycoside_APH(3'')-Ia	3.10945e-05	Viet Nam	human
NZ_CP018974.1	NZ_CP018974.1_66	aminoglycoside_AAC(6')-Ib9	3.10945e-05	Viet Nam	NA
NZ_CP018945.1	NZ_CP018945.1_6	aminoglycoside_AAC(6')-Ib9	3.10945e-05	Viet Nam	NA
NZ_CP018945.1	NZ_CP018945.1_3	aminoglycoside_aadA16	3.10945e-05	Viet Nam	NA
NZ_AP026963.1	NZ_AP026963.1_22	aminoglycoside_AAC(3)-IIa	3.10945e-05	Viet Nam	animal
NZ_AP026962.1	NZ_AP026962.1_160	aminoglycoside_AAC(3)-IIa	3.10945e-05	Viet Nam	animal
NZ_AP026962.1	NZ_AP026962.1_102	aminoglycoside_APH(3'')-Ia	3.10945e-05	Viet Nam	animal
NZ_AP026939.1	NZ_AP026939.1_47	aminoglycoside_APH(3'')-VI	3.10945e-05	Viet Nam	animal
NZ_AP026938.1	NZ_AP026938.1_109	aminoglycoside_APH(6)-Id	3.02247e-05	Viet Nam	animal
NZ_AP026938.1	NZ_AP026938.1_108	aminoglycoside_APH(3'')-Ib	3.10945e-05	Viet Nam	animal
NZ_AP025216.1	NZ_AP025216.1_82	aminoglycoside_APH(6)-Id	3.10945e-05	Viet Nam	NA
NZ_AP025216.1	NZ_AP025216.1_81	aminoglycoside_APH(3'')-Ib	3.10945e-05	Viet Nam	NA
NZ_AP025210.2	NZ_AP025210.2_128	aminoglycoside_ANT(3'')-Ia	3.10945e-05	Viet Nam	NA
NZ_AP025210.2	NZ_AP025210.2_105	aminoglycoside_APH(3'')-Ib	3.10945e-05	Viet Nam	NA
NZ_AP025206.2	NZ_AP025206.2_60	aminoglycoside_APH(3'')-Ib	3.10945e-05	Viet Nam	NA
NZ_AP025206.2	NZ_AP025206.2_59	aminoglycoside_APH(6)-Id	3.02247e-05	Viet Nam	NA
NZ_AP022651.1	NZ_AP022651.1_63	aminoglycoside_APH(6)-Id	3.02247e-05	Viet Nam	human
NZ_AP022651.1	NZ_AP022651.1_62	aminoglycoside_APH(3'')-Ib	3.10945e-05	Viet Nam	human
NZ_AP022651.1	NZ_AP022651.1_50	aminoglycoside_aadA5	3.10945e-05	Viet Nam	human
NZ_AP018574.1	NZ_AP018574.1_35	aminoglycoside_rmtB	3.10945e-05	Viet Nam	human
NZ_AP018572.1	NZ_AP018572.1_82	aminoglycoside_rmtB	3.10945e-05	Viet Nam	human
NZ_AP026963.1	NZ_AP026963.1_41	aminoglycoside_ANT(3'')-Ia	2.89766e-05	Viet Nam	animal
NZ_CP031295.1	NZ_CP031295.1_62	aminoglycoside_ANT(3'')-Ia	3.06215e-05	Viet Nam	human
NZ_AP025210.2	NZ_AP025210.2_106	aminoglycoside_APH(6)-Id	3.10945e-05	Viet Nam	NA
NZ_AP025210.2	NZ_AP025210.2_93	aminoglycoside_ANT(3'')-Ia	3.06215e-05	Viet Nam	NA
NZ_LC511658.1	NZ_LC511658.1_116	aminoglycoside_ANT(3'')-Ia	2.89766e-05	Viet Nam	human
NZ_JAIVCF010000003.1	NZ_JAIVCF010000003.1_56	aminoglycoside_aadA5	3.10945e-05	Viet Nam	animal
NZ_JAGHKJ010000001.1	NZ_JAGHKJ010000001.1_2161	aminoglycoside_aadA5	3.10945e-05	Viet Nam	environment
NZ_JACVWT010000001.1	NZ_JACVWT010000001.1_2809	aminoglycoside_aadA5	3.10945e-05	Viet Nam	environment
NZ_JACVWS010000001.1	NZ_JACVWS010000001.1_189	aminoglycoside_aadA5	3.10945e-05	Viet Nam	environment
NZ_JACVWR010000002.1	NZ_JACVWR010000002.1_260	aminoglycoside_aadA5	3.10945e-05	Viet Nam	environment
NZ_JACVWQ010000002.1	NZ_JACVWQ010000002.1_881	aminoglycoside_aadA5	3.10945e-05	Viet Nam	environment
NZ_JACVWP010000001.1	NZ_JACVWP010000001.1_160	aminoglycoside_aadA5	3.10945e-05	Viet Nam	environment
NZ_JACVWO010000001.1	NZ_JACVWO010000001.1_4076	aminoglycoside_aadA5	3.10945e-05	Viet Nam	environment
NZ_CP035874.1	NZ_CP035874.1_538	aminoglycoside_aadA5	3.10945e-05	Viet Nam	human
NZ_CP018976.1	NZ_CP018976.1_3698	aminoglycoside_aadA5	3.10945e-05	Viet Nam	NA
NZ_CP018948.1	NZ_CP018948.1_400	aminoglycoside_aadA5	3.10945e-05	Viet Nam	NA
NZ_AP026961.1	NZ_AP026961.1_177	aminoglycoside_aadA5	3.10945e-05	Viet Nam	animal
NZ_AP026937.1	NZ_AP026937.1_2848	aminoglycoside_aadA5	3.10945e-05	Viet Nam	animal
NZ_AP025220.2	NZ_AP025220.2_160	aminoglycoside_aadA5	3.10945e-05	Viet Nam	NA
NZ_AP025214.2	NZ_AP025214.2_2961	aminoglycoside_aadA5	3.10945e-05	Viet Nam	NA
NZ_AP025209.2	NZ_AP025209.2_171	aminoglycoside_aadA5	3.10945e-05	Viet Nam	NA
NZ_AP025205.2	NZ_AP025205.2_169	aminoglycoside_aadA5	3.10945e-05	Viet Nam	NA
NZ_AP023286.1	NZ_AP023286.1_168	aminoglycoside_aadA5	3.10945e-05	Viet Nam	human
NZ_AP021896.1	NZ_AP021896.1_2516	aminoglycoside_aadA5	3.10945e-05	Viet Nam	human
NZ_AP021895.1	NZ_AP021895.1_170	aminoglycoside_aadA5	3.10945e-05	Viet Nam	human
NZ_AP021894.1	NZ_AP021894.1_170	aminoglycoside_aadA5	3.10945e-05	Viet Nam	human
NZ_AP021893.1	NZ_AP021893.1_168	aminoglycoside_aadA5	3.10945e-05	Viet Nam	human
NZ_AP021892.1	NZ_AP021892.1_2878	aminoglycoside_aadA5	3.10945e-05	Viet Nam	human
NZ_AP021891.1	NZ_AP021891.1_169	aminoglycoside_aadA5	3.10945e-05	Viet Nam	human
NZ_AP021890.1	NZ_AP021890.1_4151	aminoglycoside_aadA5	3.10945e-05	Viet Nam	human
NZ_JACVWN010000003.1	NZ_JACVWN010000003.1_527	aminoglycoside_aadA5	3.10945e-05	Viet Nam	environment
NZ_CP031293.1	NZ_CP031293.1_246	aminoglycoside_aadA5	3.10945e-05	Viet Nam	human
NZ_CP018970.1	NZ_CP018970.1_2335	aminoglycoside_aadA5	3.10945e-05	Viet Nam	NA
NZ_AP022650.1	NZ_AP022650.1_3798	aminoglycoside_aadA5	3.10945e-05	Viet Nam	human
NZ_CP028752.1	NZ_CP028752.1_207	aminoglycoside_aadA5	3.10945e-05	Venezuela	human
NZ_CP028748.1	NZ_CP028748.1_4321	aminoglycoside_aadA5	3.10945e-05	Venezuela	human
NZ_CP028746.1	NZ_CP028746.1_226	aminoglycoside_aadA5	3.10945e-05	Venezuela	human
NZ_WNKO01000001.1	NZ_WNKO01000001.1_2094	aminoglycoside_APH(3'')-IIIa	3.10945e-05	USA	NA
NZ_WNKN01000001.1	NZ_WNKN01000001.1_378	aminoglycoside_APH(3'')-IIIa	3.10945e-05	USA	NA
NZ_WNKM01000001.1	NZ_WNKM01000001.1_378	aminoglycoside_APH(3'')-IIIa	3.10945e-05	USA	NA
NZ_WNKL01000001.1	NZ_WNKL01000001.1_378	aminoglycoside_APH(3'')-IIIa	3.10945e-05	USA	NA
NZ_WNKK01000001.1	NZ_WNKK01000001.1_2094	aminoglycoside_APH(3'')-IIIa	3.10945e-05	USA	NA
NZ_SJTC01000031.1	NZ_SJTC01000031.1_7	aminoglycoside_AAC(6')-Ib	3.10945e-05	USA	environment
NZ_SJTB01000019.1	NZ_SJTB01000019.1_3	aminoglycoside_APH(6)-Id	3.10945e-05	USA	environment
NZ_SJTB01000019.1	NZ_SJTB01000019.1_2	aminoglycoside_APH(3'')-Ib	3.10945e-05	USA	environment
NZ_RZGA01000117.1	NZ_RZGA01000117.1_124	aminoglycoside_aadA5	3.10945e-05	USA	human
NZ_RZGA01000117.1	NZ_RZGA01000117.1_112	aminoglycoside_APH(3'')-Ib	3.10945e-05	USA	human
NZ_RZGA01000117.1	NZ_RZGA01000117.1_111	aminoglycoside_APH(6)-Id	3.02247e-05	USA	human
NZ_RZFY01000088.1	NZ_RZFY01000088.1_118	aminoglycoside_aadA5	3.10945e-05	USA	human
NZ_RZFY01000088.1	NZ_RZFY01000088.1_103	aminoglycoside_APH(6)-Id	3.02247e-05	USA	human
NZ_RZFY01000088.1	NZ_RZFY01000088.1_102	aminoglycoside_APH(3'')-Ib	3.10945e-05	USA	human
NZ_RZET01000106.1	NZ_RZET01000106.1_99	aminoglycoside_APH(3'')-Ib	3.10945e-05	USA	human
NZ_RZET01000106.1	NZ_RZET01000106.1_98	aminoglycoside_APH(6)-Id	3.02247e-05	USA	human
NZ_RZET01000106.1	NZ_RZET01000106.1_111	aminoglycoside_aadA5	3.10945e-05	USA	human
NZ_RRDF01000193.1	NZ_RRDF01000193.1_2	aminoglycoside_APH(6)-Id	3.10945e-05	USA	NA
NZ_RRDF01000193.1	NZ_RRDF01000193.1_1	aminoglycoside_APH(3'')-Ib	3.10945e-05	USA	NA
NZ_RRDF01000185.1	NZ_RRDF01000185.1_4	aminoglycoside_APH(3'')-Ib	3.10945e-05	USA	NA
NZ_RRDF01000183.1	NZ_RRDF01000183.1_4	aminoglycoside_aadA22	3.10945e-05	USA	NA
NZ_RAGZ01000020.1	NZ_RAGZ01000020.1_21	aminoglycoside_AAC(3)-IIa	3.10945e-05	USA	food
NZ_QEMU01000056.1	NZ_QEMU01000056.1_6	aminoglycoside_APH(6)-Id	3.10945e-05	USA	food
NZ_QEMU01000056.1	NZ_QEMU01000056.1_5	aminoglycoside_APH(3'')-Ib	3.10945e-05	USA	food
NZ_QEMU01000056.1	NZ_QEMU01000056.1_2	aminoglycoside_APH(3'')-Ib	2.95923e-05	USA	food
NZ_QEMR01000050.1	NZ_QEMR01000050.1_6	aminoglycoside_APH(6)-Id	3.10945e-05	USA	food
NZ_QEMR01000050.1	NZ_QEMR01000050.1_5	aminoglycoside_APH(3'')-Ib	3.10945e-05	USA	food
NZ_QEMR01000050.1	NZ_QEMR01000050.1_2	aminoglycoside_APH(3'')-Ib	2.95923e-05	USA	food
NZ_QEMQ01000050.1	NZ_QEMQ01000050.1_6	aminoglycoside_APH(6)-Id	3.10945e-05	USA	food
NZ_QEMQ01000050.1	NZ_QEMQ01000050.1_5	aminoglycoside_APH(3'')-Ib	3.10945e-05	USA	food
NZ_QEMQ01000050.1	NZ_QEMQ01000050.1_2	aminoglycoside_APH(3'')-Ib	2.95923e-05	USA	food
NZ_QEMP01000052.1	NZ_QEMP01000052.1_6	aminoglycoside_APH(6)-Id	3.10945e-05	USA	food
NZ_QEMP01000052.1	NZ_QEMP01000052.1_5	aminoglycoside_APH(3'')-Ib	3.10945e-05	USA	food
NZ_QEMP01000052.1	NZ_QEMP01000052.1_2	aminoglycoside_APH(3'')-Ib	2.95923e-05	USA	food
NZ_NGSI01000002.1	NZ_NGSI01000002.1_929	aminoglycoside_APH(3'')-Ia	3.10945e-05	USA	NA
NZ_NGSI01000002.1	NZ_NGSI01000002.1_925	aminoglycoside_ANT(3'')-Ia	3.10945e-05	USA	NA
NZ_NGRW01000003.1	NZ_NGRW01000003.1_204	aminoglycoside_APH(3'')-Ia	3.10945e-05	USA	human
NZ_NCSH01000002.1	NZ_NCSH01000002.1_343	aminoglycoside_APH(6)-Id	3.10945e-05	USA	human
NZ_NCSH01000002.1	NZ_NCSH01000002.1_342	aminoglycoside_APH(3'')-Ib	3.10945e-05	USA	human
NZ_NCRU01000002.1	NZ_NCRU01000002.1_520	aminoglycoside_ANT(3'')-Ia	2.94106e-05	USA	human
NZ_NCRU01000002.1	NZ_NCRU01000002.1_519	aminoglycoside_sat1	3.10945e-05	USA	human
NZ_NCRU01000002.1	NZ_NCRU01000002.1_415	aminoglycoside_APH(6)-Id	3.10945e-05	USA	human
NZ_NCRU01000002.1	NZ_NCRU01000002.1_414	aminoglycoside_APH(3'')-Ib	3.10945e-05	USA	human
NZ_NCRS01000001.1	NZ_NCRS01000001.1_911	aminoglycoside_ANT(3'')-Ia	2.94106e-05	USA	human
NZ_NCRS01000001.1	NZ_NCRS01000001.1_910	aminoglycoside_sat1	3.10945e-05	USA	human
NZ_MSDR01000185.1	NZ_MSDR01000185.1_4	aminoglycoside_APH(6)-Id	3.10945e-05	USA	human
NZ_MSDR01000185.1	NZ_MSDR01000185.1_3	aminoglycoside_APH(3'')-Ib	3.10945e-05	USA	human
NZ_MSDR01000161.1	NZ_MSDR01000161.1_10	aminoglycoside_ANT(2'')-Ia	2.68486e-05	USA	human
NZ_MIIL01000005.1	NZ_MIIL01000005.1_22	aminoglycoside_APH(6)-Id	3.10945e-05	USA	human
NZ_MIIL01000005.1	NZ_MIIL01000005.1_21	aminoglycoside_APH(3'')-Ib	3.10945e-05	USA	human
NZ_MIIL01000005.1	NZ_MIIL01000005.1_18	aminoglycoside_APH(3'')-Ib	3.10945e-05	USA	human
NZ_MIIL01000002.1	NZ_MIIL01000002.1_48	aminoglycoside_aadA7	3.10945e-05	USA	human
NZ_MIGD01000006.1	NZ_MIGD01000006.1_2096	aminoglycoside_rmtE	3.10945e-05	USA	human
NZ_MIGD01000006.1	NZ_MIGD01000006.1_2050	aminoglycoside_APH(6)-Id	3.10945e-05	USA	human
NZ_MIGD01000006.1	NZ_MIGD01000006.1_2049	aminoglycoside_APH(3'')-Ib	3.10945e-05	USA	human
NZ_MIGD01000006.1	NZ_MIGD01000006.1_1992	aminoglycoside_aadA22	3.10945e-05	USA	human
NZ_MIGD01000006.1	NZ_MIGD01000006.1_1991	aminoglycoside_AAC(3)-VI	3.10945e-05	USA	human
NZ_MG252036.1	NZ_MG252036.1_40	aminoglycoside_APH(3'')-Ia	3.10945e-05	USA	environment
NZ_MDFT01000021.1	NZ_MDFT01000021.1_628	aminoglycoside_APH(3'')-Ib	3.10945e-05	USA	human
NZ_MDFT01000021.1	NZ_MDFT01000021.1_627	aminoglycoside_APH(6)-Id	3.10945e-05	USA	human
NZ_MDFT01000020.1	NZ_MDFT01000020.1_6	aminoglycoside_aadA5	3.10945e-05	USA	human
NZ_MCJL01000039.1	NZ_MCJL01000039.1_399	aminoglycoside_AAC(3)-IIa	3.10945e-05	USA	NA
NZ_LQVG02000001.1	NZ_LQVG02000001.1_1623	aminoglycoside_sat1	3.10945e-05	USA	NA
NZ_LQVG02000001.1	NZ_LQVG02000001.1_1622	aminoglycoside_ANT(3'')-Ia	2.94106e-05	USA	NA
NZ_LORS02000001.1	NZ_LORS02000001.1_415	aminoglycoside_sat1	3.10945e-05	USA	human
NZ_LORS02000001.1	NZ_LORS02000001.1_414	aminoglycoside_ANT(3'')-Ia	2.94106e-05	USA	human
NZ_LORS02000001.1	NZ_LORS02000001.1_3134	aminoglycoside_APH(6)-Id	3.10945e-05	USA	human
NZ_LORS02000001.1	NZ_LORS02000001.1_3133	aminoglycoside_APH(3'')-Ib	3.10945e-05	USA	human
NZ_LORS02000001.1	NZ_LORS02000001.1_3124	aminoglycoside_APH(6)-Id	3.10945e-05	USA	human
NZ_LORS02000001.1	NZ_LORS02000001.1_3123	aminoglycoside_APH(3'')-Ib	3.10945e-05	USA	human
NZ_LORP02000008.1	NZ_LORP02000008.1_325	aminoglycoside_aadA5	3.10945e-05	USA	human
NZ_KZ269775.1	NZ_KZ269775.1_1046	aminoglycoside_APH(3'')-Ib	3.10945e-05	USA	human
NZ_KZ269775.1	NZ_KZ269775.1_1043	aminoglycoside_APH(6)-Id	3.10945e-05	USA	human
NZ_KZ269775.1	NZ_KZ269775.1_1042	aminoglycoside_APH(3'')-Ib	3.10945e-05	USA	human
NZ_KZ269503.1	NZ_KZ269503.1_3475	aminoglycoside_ANT(3'')-Ia	2.94106e-05	USA	human
NZ_KZ269503.1	NZ_KZ269503.1_3474	aminoglycoside_sat1	3.10945e-05	USA	human
NZ_KZ269484.1	NZ_KZ269484.1_466	aminoglycoside_ANT(3'')-Ia	2.94106e-05	USA	human
NZ_KZ269484.1	NZ_KZ269484.1_465	aminoglycoside_sat1	3.10945e-05	USA	human
NZ_KZ269460.1	NZ_KZ269460.1_465	aminoglycoside_ANT(3'')-Ia	2.94106e-05	USA	human
NZ_KZ269460.1	NZ_KZ269460.1_464	aminoglycoside_sat1	3.10945e-05	USA	human
NZ_KZ269449.1	NZ_KZ269449.1_466	aminoglycoside_ANT(3'')-Ia	2.94106e-05	USA	human
NZ_KZ269449.1	NZ_KZ269449.1_465	aminoglycoside_sat1	3.10945e-05	USA	human
NZ_KZ269440.1	NZ_KZ269440.1_1687	aminoglycoside_ANT(3'')-Ia	2.94106e-05	USA	human
NZ_KZ269440.1	NZ_KZ269440.1_1686	aminoglycoside_sat1	3.10945e-05	USA	human
NZ_KZ269101.1	NZ_KZ269101.1_361	aminoglycoside_ANT(3'')-Ia	3.10945e-05	USA	human
NZ_KZ269083.1	NZ_KZ269083.1_461	aminoglycoside_ANT(3'')-Ia	2.94106e-05	USA	human
NZ_KZ269083.1	NZ_KZ269083.1_460	aminoglycoside_sat1	3.10945e-05	USA	human
NZ_KZ269082.1	NZ_KZ269082.1_985	aminoglycoside_APH(3'')-Ib	3.10945e-05	USA	human
NZ_KZ269082.1	NZ_KZ269082.1_982	aminoglycoside_APH(3'')-Ia	3.10945e-05	USA	human
NZ_KZ269082.1	NZ_KZ269082.1_981	aminoglycoside_APH(6)-Id	3.10945e-05	USA	human
NZ_KZ269082.1	NZ_KZ269082.1_980	aminoglycoside_APH(3'')-Ib	3.10945e-05	USA	human
NZ_KU295134.1	NZ_KU295134.1_37	aminoglycoside_APH(6)-Id	3.10945e-05	USA	human
NZ_KU295134.1	NZ_KU295134.1_36	aminoglycoside_APH(3'')-Ib	3.10945e-05	USA	human
NZ_KU254580.1	NZ_KU254580.1_7	aminoglycoside_APH(3'')-Ia	3.10945e-05	USA	human
NZ_KU254580.1	NZ_KU254580.1_55	aminoglycoside_ANT(3'')-Ia	2.56072e-05	USA	human
NZ_KU254578.1	NZ_KU254578.1_142	aminoglycoside_APH(6)-Id	3.10945e-05	USA	human
NZ_KU254578.1	NZ_KU254578.1_141	aminoglycoside_APH(3'')-Ib	3.10945e-05	USA	human
NZ_KU254578.1	NZ_KU254578.1_134	aminoglycoside_ANT(3'')-Ia	3.10945e-05	USA	human
NZ_KP345882.1	NZ_KP345882.1_57	aminoglycoside_APH(3'')-Ib	3.10945e-05	USA	human
NZ_KP345882.1	NZ_KP345882.1_50	aminoglycoside_AAC(6')-Ib	3.10945e-05	USA	human
NZ_KP345882.1	NZ_KP345882.1_235	aminoglycoside_APH(3'')-IIa	3.10945e-05	USA	human
NZ_JRQB01000028.1	NZ_JRQB01000028.1_166	aminoglycoside_AAC(3)-VI	3.10945e-05	USA	animal
NZ_JRQB01000028.1	NZ_JRQB01000028.1_153	aminoglycoside_APH(6)-Id	3.10945e-05	USA	animal
NZ_JRQB01000028.1	NZ_JRQB01000028.1_152	aminoglycoside_APH(3'')-Ib	3.10945e-05	USA	animal
NZ_JRQA01000005.1	NZ_JRQA01000005.1_166	aminoglycoside_AAC(3)-VI	3.10945e-05	USA	animal
NZ_JRQA01000005.1	NZ_JRQA01000005.1_153	aminoglycoside_APH(6)-Id	3.10945e-05	USA	animal
NZ_JRQA01000005.1	NZ_JRQA01000005.1_152	aminoglycoside_APH(3'')-Ib	3.10945e-05	USA	animal
NZ_JRPZ01000079.1	NZ_JRPZ01000079.1_2	aminoglycoside_APH(3'')-Ib	3.10945e-05	USA	animal
NZ_JRPZ01000079.1	NZ_JRPZ01000079.1_1	aminoglycoside_APH(6)-Id	3.10945e-05	USA	animal
NZ_JRPZ01000052.1	NZ_JRPZ01000052.1_9	aminoglycoside_aadA22	3.10945e-05	USA	animal
NZ_JRPZ01000052.1	NZ_JRPZ01000052.1_10	aminoglycoside_AAC(3)-VI	3.10945e-05	USA	animal
NZ_JRPZ01000033.1	NZ_JRPZ01000033.1_28	aminoglycoside_APH(3'')-Ia	3.10945e-05	USA	animal
NZ_JROQ01000052.1	NZ_JROQ01000052.1_9	aminoglycoside_aadA22	3.10945e-05	USA	animal
NZ_JROQ01000052.1	NZ_JROQ01000052.1_10	aminoglycoside_AAC(3)-VI	3.10945e-05	USA	animal
NZ_JROQ01000050.1	NZ_JROQ01000050.1_2	aminoglycoside_APH(6)-Id	3.08708e-05	USA	animal
NZ_JROQ01000050.1	NZ_JROQ01000050.1_1	aminoglycoside_APH(3'')-Ib	2.91907e-05	USA	animal
NZ_JRLA01000038.1	NZ_JRLA01000038.1_9	aminoglycoside_aadA22	3.10945e-05	USA	human
NZ_JRLA01000038.1	NZ_JRLA01000038.1_10	aminoglycoside_AAC(3)-VI	3.10945e-05	USA	human
NZ_JRLA01000020.1	NZ_JRLA01000020.1_13	aminoglycoside_APH(3'')-Ib	2.91907e-05	USA	human
NZ_JRLA01000020.1	NZ_JRLA01000020.1_12	aminoglycoside_APH(6)-Id	3.10945e-05	USA	human
NZ_JRKV01000070.1	NZ_JRKV01000070.1_5	aminoglycoside_APH(3'')-Ib	3.10945e-05	USA	human
NZ_JRKV01000070.1	NZ_JRKV01000070.1_4	aminoglycoside_APH(6)-Id	3.02247e-05	USA	human
NZ_JRKV01000052.1	NZ_JRKV01000052.1_6	aminoglycoside_aadA5	3.10945e-05	USA	human
NZ_JRKU01000056.1	NZ_JRKU01000056.1_5	aminoglycoside_APH(3'')-Ib	3.10945e-05	USA	human
NZ_JRKU01000056.1	NZ_JRKU01000056.1_4	aminoglycoside_APH(6)-Id	3.02247e-05	USA	human
NZ_JRKU01000055.1	NZ_JRKU01000055.1_11	aminoglycoside_aadA5	3.10945e-05	USA	human
NZ_JMIZ01000008.1	NZ_JMIZ01000008.1_2067	aminoglycoside_APH(3'')-Ib	3.10945e-05	USA	human
NZ_JMIZ01000008.1	NZ_JMIZ01000008.1_2064	aminoglycoside_APH(6)-Id	3.10945e-05	USA	human
NZ_JMIZ01000008.1	NZ_JMIZ01000008.1_2063	aminoglycoside_APH(3'')-Ib	3.10945e-05	USA	human
NZ_JDVF01000123.1	NZ_JDVF01000123.1_5	aminoglycoside_APH(6)-Id	3.10945e-05	USA	environment
NZ_JDVF01000123.1	NZ_JDVF01000123.1_24	aminoglycoside_AAC(3)-IIa	3.10945e-05	USA	environment
NZ_JDVF01000123.1	NZ_JDVF01000123.1_16	aminoglycoside_APH(6)-Id	3.10945e-05	USA	environment
NZ_JAPVBV010000003.1	NZ_JAPVBV010000003.1_75	aminoglycoside_AAC(3)-IIa	3.10945e-05	USA	human
NZ_JAPVBV010000003.1	NZ_JAPVBV010000003.1_64	aminoglycoside_APH(6)-Id	3.02247e-05	USA	human
NZ_JAPVBV010000003.1	NZ_JAPVBV010000003.1_63	aminoglycoside_APH(3'')-Ib	3.10945e-05	USA	human
NZ_JAPVBV010000003.1	NZ_JAPVBV010000003.1_51	aminoglycoside_aadA5	3.10945e-05	USA	human
NZ_JAPVBU010000002.1	NZ_JAPVBU010000002.1_54	aminoglycoside_AAC(3)-IIa	3.10945e-05	USA	human
NZ_JAPVBU010000002.1	NZ_JAPVBU010000002.1_44	aminoglycoside_APH(3'')-Ia	3.10945e-05	USA	human
NZ_JAPVBT010000003.1	NZ_JAPVBT010000003.1_345	aminoglycoside_APH(3'')-Ib	3.10945e-05	USA	human
NZ_JAPVBT010000003.1	NZ_JAPVBT010000003.1_344	aminoglycoside_APH(6)-Id	3.10945e-05	USA	human
NZ_JAPVBR010000002.1	NZ_JAPVBR010000002.1_75	aminoglycoside_AAC(3)-IIa	3.10945e-05	USA	human
NZ_JAPVBR010000002.1	NZ_JAPVBR010000002.1_64	aminoglycoside_APH(6)-Id	3.02247e-05	USA	human
NZ_JAPVBR010000002.1	NZ_JAPVBR010000002.1_63	aminoglycoside_APH(3'')-Ib	3.10945e-05	USA	human
NZ_JAPVBR010000002.1	NZ_JAPVBR010000002.1_51	aminoglycoside_aadA5	3.10945e-05	USA	human
NZ_JAOSEJ010000001.1	NZ_JAOSEJ010000001.1_6	aminoglycoside_APH(3'')-Ib	3.10945e-05	USA	environment
NZ_JAOSEJ010000001.1	NZ_JAOSEJ010000001.1_5	aminoglycoside_APH(6)-Id	3.02247e-05	USA	environment
NZ_JAOSEJ010000001.1	NZ_JAOSEJ010000001.1_18	aminoglycoside_aadA5	3.10945e-05	USA	environment
NZ_JAOSEJ010000001.1	NZ_JAOSEJ010000001.1_181	aminoglycoside_AAC(3)-IIa	3.10945e-05	USA	environment
NZ_JAOSEI010000001.1	NZ_JAOSEI010000001.1_930	aminoglycoside_AAC(3)-IIa	3.10945e-05	USA	environment
NZ_JAOSEI010000001.1	NZ_JAOSEI010000001.1_926	aminoglycoside_AAC(6')-Ib9	3.10945e-05	USA	environment
NZ_JAOSCK010000001.1	NZ_JAOSCK010000001.1_2542	aminoglycoside_AAC(3)-IIa	3.10945e-05	USA	environment
NZ_JAOSCK010000001.1	NZ_JAOSCK010000001.1_2538	aminoglycoside_AAC(6')-Ib9	3.10945e-05	USA	environment
NZ_JAOSCI010000001.1	NZ_JAOSCI010000001.1_2084	aminoglycoside_AAC(3)-IIa	3.10945e-05	USA	environment
NZ_JAOSCI010000001.1	NZ_JAOSCI010000001.1_2080	aminoglycoside_AAC(6')-Ib9	3.10945e-05	USA	environment
NZ_JAOSCA010000001.1	NZ_JAOSCA010000001.1_4043	aminoglycoside_AAC(6')-Ib9	3.10945e-05	USA	environment
NZ_JAOSCA010000001.1	NZ_JAOSCA010000001.1_4031	aminoglycoside_AAC(3)-IIa	3.10945e-05	USA	environment
NZ_JAOSBX010000001.1	NZ_JAOSBX010000001.1_983	aminoglycoside_AAC(3)-IIa	3.10945e-05	USA	environment
NZ_JAOSBX010000001.1	NZ_JAOSBX010000001.1_979	aminoglycoside_AAC(6')-Ib9	3.10945e-05	USA	environment
NZ_JANIMJ010000002.1	NZ_JANIMJ010000002.1_38	aminoglycoside_sat1	3.10945e-05	USA	human
NZ_JANIMJ010000002.1	NZ_JANIMJ010000002.1_37	aminoglycoside_ANT(3'')-Ia	2.94106e-05	USA	human
NZ_JANILW010000002.1	NZ_JANILW010000002.1_8	aminoglycoside_sat1	3.10945e-05	USA	human
NZ_JANILW010000002.1	NZ_JANILW010000002.1_7	aminoglycoside_ANT(3'')-Ia	2.94106e-05	USA	human
NZ_JALJQN010000003.1	NZ_JALJQN010000003.1_85	aminoglycoside_aadA5	3.10945e-05	USA	human
NZ_JALJQN010000002.1	NZ_JALJQN010000002.1_1696	aminoglycoside_AAC(3)-IIa	3.10945e-05	USA	human
NZ_JALJQN010000002.1	NZ_JALJQN010000002.1_1692	aminoglycoside_AAC(6')-Ib9	3.10945e-05	USA	human
NZ_JALJQL010000002.1	NZ_JALJQL010000002.1_97	aminoglycoside_APH(3'')-Ib	3.10945e-05	USA	human
NZ_JALJQL010000002.1	NZ_JALJQL010000002.1_96	aminoglycoside_APH(6)-Id	3.10945e-05	USA	human
NZ_JAKZMH010000001.1	NZ_JAKZMH010000001.1_1246	aminoglycoside_AAC(3)-IIa	3.10945e-05	USA	animal
NZ_JAKZMH010000001.1	NZ_JAKZMH010000001.1_1242	aminoglycoside_ANT(3'')-Ia	3.10945e-05	USA	animal
NZ_JAKZMF010000001.1	NZ_JAKZMF010000001.1_1247	aminoglycoside_AAC(3)-IIa	3.10945e-05	USA	animal
NZ_JAKZMF010000001.1	NZ_JAKZMF010000001.1_1243	aminoglycoside_ANT(3'')-Ia	3.10945e-05	USA	animal
NZ_JAKZME010000001.1	NZ_JAKZME010000001.1_3055	aminoglycoside_ANT(3'')-Ia	3.10945e-05	USA	animal
NZ_JAKZME010000001.1	NZ_JAKZME010000001.1_3051	aminoglycoside_AAC(3)-IIa	3.10945e-05	USA	animal
NZ_JAKZMD010000001.1	NZ_JAKZMD010000001.1_3069	aminoglycoside_ANT(3'')-Ia	3.10945e-05	USA	animal
NZ_JAKZMD010000001.1	NZ_JAKZMD010000001.1_3065	aminoglycoside_AAC(3)-IIa	3.10945e-05	USA	animal
NZ_JAKZMB010000001.1	NZ_JAKZMB010000001.1_1248	aminoglycoside_AAC(3)-IIa	3.10945e-05	USA	animal
NZ_JAKZMB010000001.1	NZ_JAKZMB010000001.1_1244	aminoglycoside_ANT(3'')-Ia	3.10945e-05	USA	animal
NZ_JAKZMA010000001.1	NZ_JAKZMA010000001.1_1246	aminoglycoside_AAC(3)-IIa	3.10945e-05	USA	animal
NZ_JAKZMA010000001.1	NZ_JAKZMA010000001.1_1242	aminoglycoside_ANT(3'')-Ia	3.10945e-05	USA	animal
NZ_JAKZLZ010000001.1	NZ_JAKZLZ010000001.1_3071	aminoglycoside_ANT(3'')-Ia	3.10945e-05	USA	animal
NZ_JAKZLZ010000001.1	NZ_JAKZLZ010000001.1_3067	aminoglycoside_AAC(3)-IIa	3.10945e-05	USA	animal
NZ_JAKZLY010000001.1	NZ_JAKZLY010000001.1_3062	aminoglycoside_ANT(3'')-Ia	3.10945e-05	USA	animal
NZ_JAKZLY010000001.1	NZ_JAKZLY010000001.1_3058	aminoglycoside_AAC(3)-IIa	3.10945e-05	USA	animal
NZ_JAKZLX010000001.1	NZ_JAKZLX010000001.1_1247	aminoglycoside_AAC(3)-IIa	3.10945e-05	USA	animal
NZ_JAKZLX010000001.1	NZ_JAKZLX010000001.1_1243	aminoglycoside_ANT(3'')-Ia	3.10945e-05	USA	animal
NZ_JAKZLW010000001.1	NZ_JAKZLW010000001.1_3066	aminoglycoside_ANT(3'')-Ia	3.10945e-05	USA	animal
NZ_JAKZLW010000001.1	NZ_JAKZLW010000001.1_3062	aminoglycoside_AAC(3)-IIa	3.10945e-05	USA	animal
NZ_JAKZLV010000001.1	NZ_JAKZLV010000001.1_3058	aminoglycoside_ANT(3'')-Ia	3.10945e-05	USA	animal
NZ_JAKZLV010000001.1	NZ_JAKZLV010000001.1_3054	aminoglycoside_AAC(3)-IIa	3.10945e-05	USA	animal
NZ_JAKZLU010000001.1	NZ_JAKZLU010000001.1_1247	aminoglycoside_AAC(3)-IIa	3.10945e-05	USA	animal
NZ_JAKZLU010000001.1	NZ_JAKZLU010000001.1_1243	aminoglycoside_ANT(3'')-Ia	3.10945e-05	USA	animal
NZ_JAJATQ010000001.1	NZ_JAJATQ010000001.1_4545	aminoglycoside_APH(6)-Id	3.10945e-05	USA	human
NZ_JAJATQ010000001.1	NZ_JAJATQ010000001.1_4544	aminoglycoside_APH(3'')-Ib	3.10945e-05	USA	human
NZ_JAFFIC010000003.1	NZ_JAFFIC010000003.1_85	aminoglycoside_APH(3'')-Ib	2.95923e-05	USA	environment
NZ_JAFFIC010000003.1	NZ_JAFFIC010000003.1_82	aminoglycoside_APH(3'')-Ib	3.10945e-05	USA	environment
NZ_JAFFIC010000003.1	NZ_JAFFIC010000003.1_81	aminoglycoside_APH(6)-Id	3.10945e-05	USA	environment
NZ_JAFEKO010000003.1	NZ_JAFEKO010000003.1_46	aminoglycoside_APH(6)-Id	3.10945e-05	USA	NA
NZ_JAFEKO010000003.1	NZ_JAFEKO010000003.1_45	aminoglycoside_APH(3'')-Ib	3.10945e-05	USA	NA
NZ_JAFEKO010000001.1	NZ_JAFEKO010000001.1_1149	aminoglycoside_ANT(3'')-Ia	3.10945e-05	USA	NA
NZ_JAFEKO010000001.1	NZ_JAFEKO010000001.1_1144	aminoglycoside_AAC(3)-IIa	3.10945e-05	USA	NA
NZ_JAFEKJ010000003.1	NZ_JAFEKJ010000003.1_966	aminoglycoside_ANT(3'')-Ia	2.94106e-05	USA	NA
NZ_JAFEKJ010000003.1	NZ_JAFEKJ010000003.1_965	aminoglycoside_sat1	3.10945e-05	USA	NA
NZ_JAFEKJ010000003.1	NZ_JAFEKJ010000003.1_182	aminoglycoside_AAC(6')-Ib9	3.10945e-05	USA	NA
NZ_JAFEKJ010000003.1	NZ_JAFEKJ010000003.1_178	aminoglycoside_AAC(3)-IIa	3.10945e-05	USA	NA
NZ_JAFEKJ010000003.1	NZ_JAFEKJ010000003.1_1671	aminoglycoside_APH(3'')-Ib	3.10945e-05	USA	NA
NZ_JAFEKJ010000003.1	NZ_JAFEKJ010000003.1_1670	aminoglycoside_APH(6)-Id	3.10945e-05	USA	NA
NZ_JAFCXR010000003.1	NZ_JAFCXR010000003.1_17	aminoglycoside_AAC(3)-VI	3.10945e-05	USA	human
NZ_JACOJK010000001.1	NZ_JACOJK010000001.1_846	aminoglycoside_AAC(3)-IIa	3.10945e-05	USA	NA
NZ_JACOJK010000001.1	NZ_JACOJK010000001.1_842	aminoglycoside_AAC(6')-Ib9	3.10945e-05	USA	NA
NZ_JACGTF010000006.1	NZ_JACGTF010000006.1_391	aminoglycoside_AAC(3)-VI	3.10945e-05	USA	NA
NZ_JAATHU010000001.1	NZ_JAATHU010000001.1_439	aminoglycoside_aadA5	3.10945e-05	USA	NA
NZ_JAATHU010000001.1	NZ_JAATHU010000001.1_427	aminoglycoside_APH(3'')-Ib	3.10945e-05	USA	NA
NZ_JAATHU010000001.1	NZ_JAATHU010000001.1_426	aminoglycoside_APH(6)-Id	3.02247e-05	USA	NA
NZ_HQ023864.1	NZ_HQ023864.1_52	aminoglycoside_APH(3'')-Ib	3.10945e-05	USA	NA
NZ_HQ023864.1	NZ_HQ023864.1_51	aminoglycoside_APH(6)-Id	3.10945e-05	USA	NA
NZ_HQ023864.1	NZ_HQ023864.1_147	aminoglycoside_AAC(3)-VI	3.10945e-05	USA	NA
NZ_HQ023864.1	NZ_HQ023864.1_146	aminoglycoside_ANT(3'')-Ia	3.10945e-05	USA	NA
NZ_CP116483.1	NZ_CP116483.1_19	aminoglycoside_AAC(3)-IIa	3.10945e-05	USA	NA
NZ_CP116481.1	NZ_CP116481.1_23	aminoglycoside_ANT(3'')-Ia	3.10945e-05	USA	NA
NZ_CP116242.1	NZ_CP116242.1_64	aminoglycoside_AAC(3)-VI	3.10945e-05	USA	NA
NZ_CP113494.1	NZ_CP113494.1_78	aminoglycoside_APH(6)-Id	3.02247e-05	USA	NA
NZ_CP113494.1	NZ_CP113494.1_77	aminoglycoside_APH(3'')-Ib	3.10945e-05	USA	NA
NZ_CP113494.1	NZ_CP113494.1_65	aminoglycoside_aadA5	3.10945e-05	USA	NA
NZ_CP113489.1	NZ_CP113489.1_21	aminoglycoside_ANT(3'')-Ia	3.10945e-05	USA	NA
NZ_CP113489.1	NZ_CP113489.1_10	aminoglycoside_aadA5	3.10945e-05	USA	NA
NZ_CP113487.1	NZ_CP113487.1_66	aminoglycoside_APH(3'')-Ib	3.10945e-05	USA	NA
NZ_CP113487.1	NZ_CP113487.1_65	aminoglycoside_APH(6)-Id	3.02247e-05	USA	NA
NZ_CP110861.1	NZ_CP110861.1_21	aminoglycoside_APH(3'')-Ib	3.10945e-05	USA	NA
NZ_CP110861.1	NZ_CP110861.1_20	aminoglycoside_APH(6)-Id	3.10945e-05	USA	NA
NZ_CP107721.1	NZ_CP107721.1_22	aminoglycoside_APH(3'')-Ib	3.10945e-05	USA	human
NZ_CP107721.1	NZ_CP107721.1_21	aminoglycoside_APH(6)-Id	3.02247e-05	USA	human
NZ_CP107285.1	NZ_CP107285.1_63	aminoglycoside_APH(6)-Id	3.10945e-05	USA	NA
NZ_CP107285.1	NZ_CP107285.1_62	aminoglycoside_APH(3'')-Ib	3.10945e-05	USA	NA
NZ_CP104666.1	NZ_CP104666.1_43	aminoglycoside_aadA5	3.10945e-05	USA	human
NZ_CP104666.1	NZ_CP104666.1_25	aminoglycoside_ANT(3'')-Ia	3.10945e-05	USA	human
NZ_CP104541.1	NZ_CP104541.1_16	aminoglycoside_AAC(3)-VI	3.10945e-05	USA	food
NZ_CP104539.1	NZ_CP104539.1_784	aminoglycoside_APH(6)-Id	3.10945e-05	USA	food
NZ_CP104539.1	NZ_CP104539.1_781	aminoglycoside_APH(3'')-Ib	2.95923e-05	USA	food
NZ_CP104537.1	NZ_CP104537.1_46	aminoglycoside_AAC(3)-IIa	3.10945e-05	USA	food
NZ_CP104525.1	NZ_CP104525.1_16	aminoglycoside_AAC(3)-VI	3.10945e-05	USA	food
NZ_CP104523.1	NZ_CP104523.1_306	aminoglycoside_APH(6)-Id	3.10945e-05	USA	food
NZ_CP104523.1	NZ_CP104523.1_303	aminoglycoside_APH(3'')-Ib	2.95923e-05	USA	food
NZ_CP104521.1	NZ_CP104521.1_3519	aminoglycoside_AAC(3)-VI	3.10945e-05	USA	food
NZ_CP104518.1	NZ_CP104518.1_29	aminoglycoside_AAC(3)-VI	3.10945e-05	USA	animal
NZ_CP104516.1	NZ_CP104516.1_2553	aminoglycoside_APH(3'')-Ib	3.10945e-05	USA	animal
NZ_CP104516.1	NZ_CP104516.1_2550	aminoglycoside_APH(6)-Id	3.10945e-05	USA	animal
NZ_CP104516.1	NZ_CP104516.1_2549	aminoglycoside_APH(3'')-Ib	3.10945e-05	USA	animal
NZ_CP104510.1	NZ_CP104510.1_122	aminoglycoside_ANT(3'')-Ia	2.89766e-05	USA	animal
NZ_CP104510.1	NZ_CP104510.1_121	aminoglycoside_AAC(3)-VI	3.10945e-05	USA	animal
NZ_CP104509.1	NZ_CP104509.1_2336	aminoglycoside_APH(6)-Id	3.10945e-05	USA	animal
NZ_CP104509.1	NZ_CP104509.1_2335	aminoglycoside_APH(3'')-Ib	3.10945e-05	USA	animal
NZ_CP104509.1	NZ_CP104509.1_2330	aminoglycoside_APH(3'')-Ib	2.95923e-05	USA	animal
NZ_CP104506.1	NZ_CP104506.1_32	aminoglycoside_APH(3'')-Ia	3.10945e-05	USA	food
NZ_CP104504.1	NZ_CP104504.1_282	aminoglycoside_APH(4)-Ia	3.10945e-05	USA	food
NZ_CP104504.1	NZ_CP104504.1_280	aminoglycoside_AAC(3)-IV	3.10945e-05	USA	food
NZ_CP104504.1	NZ_CP104504.1_277	aminoglycoside_APH(3'')-Ib	3.10945e-05	USA	food
NZ_CP104504.1	NZ_CP104504.1_276	aminoglycoside_APH(6)-Id	3.10945e-05	USA	food
NZ_CP104501.1	NZ_CP104501.1_221	aminoglycoside_APH(3'')-Ib	3.10945e-05	USA	food
NZ_CP104501.1	NZ_CP104501.1_220	aminoglycoside_APH(6)-Id	3.10945e-05	USA	food
NZ_CP104372.1	NZ_CP104372.1_29	aminoglycoside_AAC(6')-Ib	3.10945e-05	USA	human
NZ_CP104372.1	NZ_CP104372.1_12	aminoglycoside_APH(3'')-VI	3.10945e-05	USA	human
NZ_CP104120.1	NZ_CP104120.1_43	aminoglycoside_APH(6)-Id	3.10945e-05	USA	environment
NZ_CP104118.1	NZ_CP104118.1_51	aminoglycoside_AAC(3)-VI	3.10945e-05	USA	environment
NZ_CP104115.1	NZ_CP104115.1_58	aminoglycoside_APH(6)-Id	3.10945e-05	USA	environment
NZ_CP104115.1	NZ_CP104115.1_57	aminoglycoside_APH(3'')-Ib	3.10945e-05	USA	environment
NZ_CP104115.1	NZ_CP104115.1_175	aminoglycoside_ANT(3'')-Ia	3.10945e-05	USA	environment
NZ_CP104115.1	NZ_CP104115.1_149	aminoglycoside_APH(6)-Id	3.10945e-05	USA	environment
NZ_CP104115.1	NZ_CP104115.1_148	aminoglycoside_APH(3'')-Ib	3.10945e-05	USA	environment
NZ_CP104115.1	NZ_CP104115.1_147	aminoglycoside_APH(3'')-Ib	2.95923e-05	USA	environment
NZ_CP104113.1	NZ_CP104113.1_7	aminoglycoside_APH(6)-Id	3.10945e-05	USA	environment
NZ_CP104113.1	NZ_CP104113.1_6	aminoglycoside_APH(3'')-Ib	3.10945e-05	USA	environment
NZ_CP104113.1	NZ_CP104113.1_5	aminoglycoside_APH(3'')-Ib	2.95923e-05	USA	environment
NZ_CP104113.1	NZ_CP104113.1_34	aminoglycoside_ANT(3'')-Ia	3.10945e-05	USA	environment
NZ_CP104113.1	NZ_CP104113.1_136	aminoglycoside_APH(6)-Id	3.10945e-05	USA	environment
NZ_CP104113.1	NZ_CP104113.1_135	aminoglycoside_APH(3'')-Ib	3.10945e-05	USA	environment
NZ_CP103763.1	NZ_CP103763.1_64	aminoglycoside_APH(3'')-Ib	3.10945e-05	USA	human
NZ_CP103763.1	NZ_CP103763.1_63	aminoglycoside_APH(6)-Id	3.10945e-05	USA	human
NZ_CP103763.1	NZ_CP103763.1_53	aminoglycoside_AAC(3)-IIa	3.10945e-05	USA	human
NZ_CP103763.1	NZ_CP103763.1_34	aminoglycoside_AAC(6')-Ib9	3.10945e-05	USA	human
NZ_CP103763.1	NZ_CP103763.1_18	aminoglycoside_aadA5	3.10945e-05	USA	human
NZ_CP103759.1	NZ_CP103759.1_55	aminoglycoside_AAC(3)-IIa	3.10945e-05	USA	human
NZ_CP103759.1	NZ_CP103759.1_49	aminoglycoside_APH(3'')-Ia	3.10945e-05	USA	human
NZ_CP103756.1	NZ_CP103756.1_122	aminoglycoside_AAC(6')-Ib9	3.10945e-05	USA	human
NZ_CP103756.1	NZ_CP103756.1_118	aminoglycoside_AAC(3)-IIa	3.10945e-05	USA	human
NZ_CP103756.1	NZ_CP103756.1_111	aminoglycoside_aadA5	3.10945e-05	USA	human
NZ_CP103755.1	NZ_CP103755.1_1696	aminoglycoside_AAC(6')-Ib9	3.10945e-05	USA	human
NZ_CP103755.1	NZ_CP103755.1_1692	aminoglycoside_AAC(3)-IIa	3.10945e-05	USA	human
NZ_CP103749.1	NZ_CP103749.1_5	aminoglycoside_APH(6)-Id	3.10945e-05	USA	human
NZ_CP103749.1	NZ_CP103749.1_4	aminoglycoside_APH(3'')-Ib	3.10945e-05	USA	human
NZ_CP103746.1	NZ_CP103746.1_36	aminoglycoside_AAC(3)-IIa	3.10945e-05	USA	human
NZ_CP103746.1	NZ_CP103746.1_27	aminoglycoside_ANT(3'')-Ia	3.10945e-05	USA	human
NZ_CP103743.1	NZ_CP103743.1_79	aminoglycoside_aadA5	3.10945e-05	USA	human
NZ_CP103743.1	NZ_CP103743.1_67	aminoglycoside_APH(3'')-Ib	3.10945e-05	USA	human
NZ_CP103743.1	NZ_CP103743.1_66	aminoglycoside_APH(6)-Id	3.02247e-05	USA	human
NZ_CP103740.1	NZ_CP103740.1_91	aminoglycoside_AAC(6')-Ib9	3.10945e-05	USA	human
NZ_CP103740.1	NZ_CP103740.1_87	aminoglycoside_AAC(3)-IIa	3.10945e-05	USA	human
NZ_CP103740.1	NZ_CP103740.1_170	aminoglycoside_aadA5	3.10945e-05	USA	human
NZ_CP103740.1	NZ_CP103740.1_158	aminoglycoside_APH(3'')-Ib	3.10945e-05	USA	human
NZ_CP103740.1	NZ_CP103740.1_157	aminoglycoside_APH(6)-Id	3.02247e-05	USA	human
NZ_CP103740.1	NZ_CP103740.1_139	aminoglycoside_AAC(6')-Ib9	3.10945e-05	USA	human
NZ_CP103740.1	NZ_CP103740.1_134	aminoglycoside_APH(3'')-Ib	3.10945e-05	USA	human
NZ_CP103740.1	NZ_CP103740.1_133	aminoglycoside_APH(6)-Id	3.02247e-05	USA	human
NZ_CP103740.1	NZ_CP103740.1_115	aminoglycoside_AAC(6')-Ib9	3.10945e-05	USA	human
NZ_CP103740.1	NZ_CP103740.1_110	aminoglycoside_APH(3'')-Ib	3.10945e-05	USA	human
NZ_CP103740.1	NZ_CP103740.1_109	aminoglycoside_APH(6)-Id	3.02247e-05	USA	human
NZ_CP103719.1	NZ_CP103719.1_237	aminoglycoside_AAC(6')-Ib9	3.10945e-05	USA	human
NZ_CP103719.1	NZ_CP103719.1_225	aminoglycoside_AAC(6')-Ib9	3.10945e-05	USA	human
NZ_CP103719.1	NZ_CP103719.1_212	aminoglycoside_aadA5	3.10945e-05	USA	human
NZ_CP103711.1	NZ_CP103711.1_141	aminoglycoside_APH(3'')-IIa	3.10945e-05	USA	human
NZ_CP103706.1	NZ_CP103706.1_5	aminoglycoside_APH(6)-Id	3.10945e-05	USA	human
NZ_CP103706.1	NZ_CP103706.1_4	aminoglycoside_APH(3'')-Ib	3.10945e-05	USA	human
NZ_CP103705.1	NZ_CP103705.1_92	aminoglycoside_AAC(6')-Ib9	3.10945e-05	USA	human
NZ_CP103705.1	NZ_CP103705.1_105	aminoglycoside_aadA5	3.10945e-05	USA	human
NZ_CP103695.1	NZ_CP103695.1_54	aminoglycoside_APH(3'')-Ia	3.10945e-05	USA	human
NZ_CP103695.1	NZ_CP103695.1_39	aminoglycoside_AAC(3)-IIa	3.10945e-05	USA	human
NZ_CP103673.1	NZ_CP103673.1_631	aminoglycoside_APH(3'')-Ib	3.10945e-05	USA	human
NZ_CP103673.1	NZ_CP103673.1_630	aminoglycoside_APH(6)-Id	3.10945e-05	USA	human
NZ_CP103673.1	NZ_CP103673.1_3974	aminoglycoside_ANT(3'')-Ia	3.10945e-05	USA	human
NZ_CP103663.1	NZ_CP103663.1_32	aminoglycoside_APH(3'')-Ib	3.10945e-05	USA	human
NZ_CP103663.1	NZ_CP103663.1_31	aminoglycoside_APH(6)-Id	3.10945e-05	USA	human
NZ_CP103658.1	NZ_CP103658.1_44	aminoglycoside_aadA5	3.10945e-05	USA	human
NZ_CP103658.1	NZ_CP103658.1_40	aminoglycoside_AAC(6')-Ib9	3.10945e-05	USA	human
NZ_CP103648.1	NZ_CP103648.1_1	aminoglycoside_APH(6)-Id	3.10945e-05	USA	human
NZ_CP103646.1	NZ_CP103646.1_97	aminoglycoside_ANT(3'')-Ia	3.10945e-05	USA	human
NZ_CP103646.1	NZ_CP103646.1_151	aminoglycoside_ANT(3'')-Ia	3.10945e-05	USA	human
NZ_CP103646.1	NZ_CP103646.1_124	aminoglycoside_ANT(3'')-Ia	3.10945e-05	USA	human
NZ_CP103634.1	NZ_CP103634.1_96	aminoglycoside_aadA5	3.10945e-05	USA	human
NZ_CP103634.1	NZ_CP103634.1_118	aminoglycoside_AAC(3)-IIa	3.10945e-05	USA	human
NZ_CP103634.1	NZ_CP103634.1_107	aminoglycoside_AAC(6')-Ib9	3.10945e-05	USA	human
NZ_CP103627.1	NZ_CP103627.1_74	aminoglycoside_AAC(3)-IIa	3.10945e-05	USA	human
NZ_CP103627.1	NZ_CP103627.1_49	aminoglycoside_APH(3'')-Ia	3.10945e-05	USA	human
NZ_CP103623.1	NZ_CP103623.1_845	aminoglycoside_AAC(6')-Ib	3.10945e-05	USA	human
NZ_CP103623.1	NZ_CP103623.1_4003	aminoglycoside_ANT(2'')-Ia	2.85167e-05	USA	human
NZ_CP103609.1	NZ_CP103609.1_5	aminoglycoside_APH(6)-Id	3.10945e-05	USA	human
NZ_CP103609.1	NZ_CP103609.1_4	aminoglycoside_APH(3'')-Ib	3.10945e-05	USA	human
NZ_CP103609.1	NZ_CP103609.1_4525	aminoglycoside_AAC(3)-IIa	3.10945e-05	USA	human
NZ_CP103599.1	NZ_CP103599.1_31	aminoglycoside_ANT(3'')-Ia	3.10945e-05	USA	human
NZ_CP103594.1	NZ_CP103594.1_20	aminoglycoside_APH(3'')-Ib	3.10945e-05	USA	human
NZ_CP103594.1	NZ_CP103594.1_19	aminoglycoside_APH(6)-Id	3.10945e-05	USA	human
NZ_CP103593.1	NZ_CP103593.1_96	aminoglycoside_aadA5	3.10945e-05	USA	human
NZ_CP103593.1	NZ_CP103593.1_84	aminoglycoside_APH(3'')-Ib	3.10945e-05	USA	human
NZ_CP103593.1	NZ_CP103593.1_83	aminoglycoside_APH(6)-Id	3.02247e-05	USA	human
NZ_CP103571.1	NZ_CP103571.1_94	aminoglycoside_AAC(6')-Ib9	3.10945e-05	USA	human
NZ_CP103571.1	NZ_CP103571.1_107	aminoglycoside_aadA5	3.10945e-05	USA	human
NZ_CP103563.1	NZ_CP103563.1_81	aminoglycoside_AAC(6')-Ib9	3.10945e-05	USA	human
NZ_CP103563.1	NZ_CP103563.1_41	aminoglycoside_AAC(3)-IIa	3.10945e-05	USA	human
NZ_CP103563.1	NZ_CP103563.1_227	aminoglycoside_ANT(3'')-Ia	3.10945e-05	USA	human
NZ_CP103559.1	NZ_CP103559.1_887	aminoglycoside_AAC(3)-IIa	3.10945e-05	USA	human
NZ_CP103559.1	NZ_CP103559.1_4924	aminoglycoside_sat1	3.10945e-05	USA	human
NZ_CP103559.1	NZ_CP103559.1_4923	aminoglycoside_ANT(3'')-Ia	2.94106e-05	USA	human
NZ_CP103559.1	NZ_CP103559.1_4252	aminoglycoside_APH(6)-Id	3.10945e-05	USA	human
NZ_CP103559.1	NZ_CP103559.1_4251	aminoglycoside_APH(3'')-Ib	3.10945e-05	USA	human
NZ_CP103545.1	NZ_CP103545.1_71	aminoglycoside_AAC(3)-IIa	3.10945e-05	USA	human
NZ_CP103542.1	NZ_CP103542.1_3	aminoglycoside_APH(6)-Id	3.10945e-05	USA	human
NZ_CP103542.1	NZ_CP103542.1_2	aminoglycoside_APH(3'')-Ib	3.10945e-05	USA	human
NZ_CP103541.1	NZ_CP103541.1_130	aminoglycoside_ANT(3'')-Ia	3.10945e-05	USA	human
NZ_CP103541.1	NZ_CP103541.1_109	aminoglycoside_AAC(6')-Ib9	3.10945e-05	USA	human
NZ_CP103536.1	NZ_CP103536.1_27	aminoglycoside_AAC(6')-Ib9	3.10945e-05	USA	human
NZ_CP103534.1	NZ_CP103534.1_72	aminoglycoside_AAC(3)-IIa	3.10945e-05	USA	human
NZ_CP103534.1	NZ_CP103534.1_63	aminoglycoside_ANT(3'')-Ia	2.56072e-05	USA	human
NZ_CP103534.1	NZ_CP103534.1_43	aminoglycoside_APH(3'')-Ia	3.10945e-05	USA	human
NZ_CP103530.1	NZ_CP103530.1_94	aminoglycoside_ANT(3'')-Ia	3.10945e-05	USA	human
NZ_CP103530.1	NZ_CP103530.1_83	aminoglycoside_AAC(6')-Ib9	3.10945e-05	USA	human
NZ_CP103530.1	NZ_CP103530.1_105	aminoglycoside_rmtB	3.10945e-05	USA	human
NZ_CP103523.1	NZ_CP103523.1_55	aminoglycoside_aadA5	3.10945e-05	USA	human
NZ_CP103523.1	NZ_CP103523.1_40	aminoglycoside_AAC(6')-Ib9	3.10945e-05	USA	human
NZ_CP103518.1	NZ_CP103518.1_3	aminoglycoside_APH(6)-Id	3.10945e-05	USA	human
NZ_CP103518.1	NZ_CP103518.1_2	aminoglycoside_APH(3'')-Ib	3.10945e-05	USA	human
NZ_CP103516.1	NZ_CP103516.1_92	aminoglycoside_AAC(6')-Ib9	3.10945e-05	USA	human
NZ_CP103516.1	NZ_CP103516.1_140	aminoglycoside_aadA5	3.10945e-05	USA	human
NZ_CP103516.1	NZ_CP103516.1_122	aminoglycoside_aadA5	3.10945e-05	USA	human
NZ_CP103516.1	NZ_CP103516.1_104	aminoglycoside_aadA5	3.10945e-05	USA	human
NZ_CP103480.1	NZ_CP103480.1_120	aminoglycoside_aadA5	3.10945e-05	USA	human
NZ_CP103480.1	NZ_CP103480.1_108	aminoglycoside_APH(3'')-Ib	3.10945e-05	USA	human
NZ_CP103480.1	NZ_CP103480.1_107	aminoglycoside_APH(6)-Id	3.02247e-05	USA	human
NZ_CP103466.1	NZ_CP103466.1_62	aminoglycoside_aadA5	3.10945e-05	USA	human
NZ_CP103466.1	NZ_CP103466.1_50	aminoglycoside_APH(3'')-Ib	3.10945e-05	USA	human
NZ_CP103466.1	NZ_CP103466.1_49	aminoglycoside_APH(6)-Id	3.02247e-05	USA	human
NZ_CP097728.1	NZ_CP097728.1_81	aminoglycoside_AAC(3)-VI	3.10945e-05	USA	animal
NZ_CP097726.1	NZ_CP097726.1_4053	aminoglycoside_APH(3'')-Ib	3.10945e-05	USA	animal
NZ_CP097726.1	NZ_CP097726.1_4050	aminoglycoside_APH(6)-Id	3.10945e-05	USA	animal
NZ_CP097726.1	NZ_CP097726.1_4049	aminoglycoside_APH(3'')-Ib	3.10945e-05	USA	animal
NZ_CP097725.1	NZ_CP097725.1_26	aminoglycoside_APH(3'')-Ia	3.10945e-05	USA	animal
NZ_CP097723.1	NZ_CP097723.1_4	aminoglycoside_APH(3'')-Ia	3.10945e-05	USA	animal
NZ_CP097722.1	NZ_CP097722.1_29	aminoglycoside_APH(6)-Id	3.10945e-05	USA	animal
NZ_CP097722.1	NZ_CP097722.1_28	aminoglycoside_APH(3'')-Ib	3.10945e-05	USA	animal
NZ_CP097722.1	NZ_CP097722.1_25	aminoglycoside_APH(3'')-Ib	2.95923e-05	USA	animal
NZ_CP097719.1	NZ_CP097719.1_4295	aminoglycoside_APH(3'')-Ib	3.10945e-05	USA	animal
NZ_CP097719.1	NZ_CP097719.1_4292	aminoglycoside_APH(6)-Id	3.10945e-05	USA	animal
NZ_CP097719.1	NZ_CP097719.1_4291	aminoglycoside_APH(3'')-Ib	3.10945e-05	USA	animal
NZ_CP097716.1	NZ_CP097716.1_844	aminoglycoside_APH(6)-Id	3.10945e-05	USA	animal
NZ_CP097716.1	NZ_CP097716.1_841	aminoglycoside_APH(3'')-Ib	2.95923e-05	USA	animal
NZ_CP097715.1	NZ_CP097715.1_20	aminoglycoside_APH(3'')-Ia	3.10945e-05	USA	animal
NZ_CP097713.1	NZ_CP097713.1_104	aminoglycoside_AAC(3)-VI	3.10945e-05	USA	animal
NZ_CP095541.1	NZ_CP095541.1_88	aminoglycoside_APH(3'')-Ib	3.10945e-05	USA	human
NZ_CP095541.1	NZ_CP095541.1_87	aminoglycoside_APH(6)-Id	3.02247e-05	USA	human
NZ_CP095541.1	NZ_CP095541.1_100	aminoglycoside_aadA5	3.10945e-05	USA	human
NZ_CP095539.1	NZ_CP095539.1_94	aminoglycoside_APH(3'')-Ib	3.10945e-05	USA	human
NZ_CP095539.1	NZ_CP095539.1_93	aminoglycoside_APH(6)-Id	3.10945e-05	USA	human
NZ_CP095535.1	NZ_CP095535.1_87	aminoglycoside_APH(3'')-Ib	3.10945e-05	USA	human
NZ_CP095535.1	NZ_CP095535.1_86	aminoglycoside_APH(6)-Id	3.10945e-05	USA	human
NZ_CP095535.1	NZ_CP095535.1_84	aminoglycoside_APH(3'')-Ia	3.10945e-05	USA	human
NZ_CP095518.1	NZ_CP095518.1_2031	aminoglycoside_ANT(3'')-Ia	2.94106e-05	USA	human
NZ_CP095518.1	NZ_CP095518.1_2030	aminoglycoside_sat1	3.10945e-05	USA	human
NZ_CP093221.1	NZ_CP093221.1_136	aminoglycoside_APH(3'')-Ia	3.10945e-05	USA	NA
NZ_CP093069.1	NZ_CP093069.1_52	aminoglycoside_APH(3'')-Ib	3.10945e-05	USA	animal
NZ_CP093069.1	NZ_CP093069.1_51	aminoglycoside_APH(6)-Id	3.10945e-05	USA	animal
NZ_CP091428.1	NZ_CP091428.1_37	aminoglycoside_AAC(6')-Ib9	3.10945e-05	USA	environment
NZ_CP091428.1	NZ_CP091428.1_17	aminoglycoside_aadA5	3.10945e-05	USA	environment
NZ_CP087579.1	NZ_CP087579.1_98	aminoglycoside_ANT(3'')-Ia	3.10945e-05	USA	human
NZ_CP083890.1	NZ_CP083890.1_96	aminoglycoside_APH(6)-Id	3.10945e-05	USA	human
NZ_CP083890.1	NZ_CP083890.1_95	aminoglycoside_APH(3'')-Ib	3.10945e-05	USA	human
NZ_CP083890.1	NZ_CP083890.1_87	aminoglycoside_ANT(3'')-Ia	3.10945e-05	USA	human
NZ_CP083884.1	NZ_CP083884.1_85	aminoglycoside_APH(3'')-Ib	3.10945e-05	USA	human
NZ_CP083883.1	NZ_CP083883.1_3	aminoglycoside_APH(6)-Id	3.10945e-05	USA	human
NZ_CP083883.1	NZ_CP083883.1_2	aminoglycoside_APH(3'')-Ib	3.10945e-05	USA	human
NZ_CP083881.1	NZ_CP083881.1_9	aminoglycoside_AAC(6')-Ib9	3.10945e-05	USA	human
NZ_CP083881.1	NZ_CP083881.1_31	aminoglycoside_ANT(3'')-Ia	3.10945e-05	USA	human
NZ_CP083881.1	NZ_CP083881.1_160	aminoglycoside_AAC(6')-Ib9	3.10945e-05	USA	human
NZ_CP083878.1	NZ_CP083878.1_124	aminoglycoside_ANT(3'')-Ia	3.10945e-05	USA	human
NZ_CP083878.1	NZ_CP083878.1_103	aminoglycoside_AAC(6')-Ib9	3.10945e-05	USA	human
NZ_CP083876.1	NZ_CP083876.1_38	aminoglycoside_ANT(3'')-Ia	3.10945e-05	USA	human
NZ_CP083876.1	NZ_CP083876.1_27	aminoglycoside_ANT(3'')-Ia	3.10945e-05	USA	human
NZ_CP083876.1	NZ_CP083876.1_16	aminoglycoside_ANT(3'')-Ia	3.10945e-05	USA	human
NZ_CP083875.1	NZ_CP083875.1_20	aminoglycoside_AAC(6')-Ib9	3.10945e-05	USA	human
NZ_CP083875.1	NZ_CP083875.1_173	aminoglycoside_ANT(3'')-Ia	3.10945e-05	USA	human
NZ_CP083874.1	NZ_CP083874.1_19	aminoglycoside_ANT(3'')-Ia	3.10945e-05	USA	human
NZ_CP083873.1	NZ_CP083873.1_3	aminoglycoside_APH(6)-Id	3.10945e-05	USA	human
NZ_CP083867.1	NZ_CP083867.1_62	aminoglycoside_ANT(3'')-Ia	3.10945e-05	USA	human
NZ_CP083867.1	NZ_CP083867.1_41	aminoglycoside_AAC(6')-Ib9	3.10945e-05	USA	human
NZ_CP072663.1	NZ_CP072663.1_1687	aminoglycoside_APH(3'')-IIa	3.10945e-05	USA	environment
NZ_CP071442.1	NZ_CP071442.1_66	aminoglycoside_APH(3'')-Ia	3.10945e-05	USA	human
NZ_CP071442.1	NZ_CP071442.1_61	aminoglycoside_APH(3'')-Ib	3.10945e-05	USA	human
NZ_CP071442.1	NZ_CP071442.1_60	aminoglycoside_APH(6)-Id	3.10945e-05	USA	human
NZ_CP071440.1	NZ_CP071440.1_71	aminoglycoside_APH(6)-Id	3.10945e-05	USA	human
NZ_CP071440.1	NZ_CP071440.1_70	aminoglycoside_APH(3'')-Ib	3.10945e-05	USA	human
NZ_CP071440.1	NZ_CP071440.1_34	aminoglycoside_aadA5	3.10945e-05	USA	human
NZ_CP071437.1	NZ_CP071437.1_38	aminoglycoside_ANT(3'')-Ia	3.10945e-05	USA	human
NZ_CP070171.1	NZ_CP070171.1_59	aminoglycoside_APH(6)-Id	3.10945e-05	USA	NA
NZ_CP070171.1	NZ_CP070171.1_58	aminoglycoside_APH(3'')-Ib	3.10945e-05	USA	NA
NZ_CP070157.1	NZ_CP070157.1_3645	aminoglycoside_APH(3'')-Ib	3.10945e-05	USA	NA
NZ_CP070157.1	NZ_CP070157.1_3644	aminoglycoside_APH(6)-Id	3.10945e-05	USA	NA
NZ_CP070157.1	NZ_CP070157.1_2328	aminoglycoside_ANT(3'')-Ia	3.10945e-05	USA	NA
NZ_CP070152.1	NZ_CP070152.1_3079	aminoglycoside_APH(3'')-Ib	3.10945e-05	USA	NA
NZ_CP070152.1	NZ_CP070152.1_3076	aminoglycoside_APH(6)-Id	3.10945e-05	USA	NA
NZ_CP070152.1	NZ_CP070152.1_3075	aminoglycoside_APH(3'')-Ib	3.10945e-05	USA	NA
NZ_CP070152.1	NZ_CP070152.1_2482	aminoglycoside_ANT(3'')-Ia	2.94106e-05	USA	NA
NZ_CP070152.1	NZ_CP070152.1_2481	aminoglycoside_sat1	3.10945e-05	USA	NA
NZ_CP070150.1	NZ_CP070150.1_4	aminoglycoside_APH(3'')-Ib	3.10945e-05	USA	NA
NZ_CP070150.1	NZ_CP070150.1_3	aminoglycoside_APH(6)-Id	3.10945e-05	USA	NA
NZ_CP070150.1	NZ_CP070150.1_21	aminoglycoside_aadA5	3.10945e-05	USA	NA
NZ_CP070133.1	NZ_CP070133.1_153	aminoglycoside_AAC(6')-Ib9	3.10945e-05	USA	NA
NZ_CP070133.1	NZ_CP070133.1_149	aminoglycoside_AAC(3)-IIa	3.10945e-05	USA	NA
NZ_CP070133.1	NZ_CP070133.1_135	aminoglycoside_aadA5	3.10945e-05	USA	NA
NZ_CP070116.1	NZ_CP070116.1_110	aminoglycoside_APH(6)-Id	3.10945e-05	USA	NA
NZ_CP070116.1	NZ_CP070116.1_109	aminoglycoside_APH(3'')-Ib	3.10945e-05	USA	NA
NZ_CP070116.1	NZ_CP070116.1_106	aminoglycoside_APH(3'')-Ib	2.95923e-05	USA	NA
NZ_CP070097.1	NZ_CP070097.1_94	aminoglycoside_aadA5	3.10945e-05	USA	NA
NZ_CP070067.1	NZ_CP070067.1_113	aminoglycoside_ANT(3'')-Ia	3.10945e-05	USA	NA
NZ_CP070008.1	NZ_CP070008.1_215	aminoglycoside_APH(3'')-Ib	3.10945e-05	USA	NA
NZ_CP070008.1	NZ_CP070008.1_214	aminoglycoside_APH(6)-Id	3.10945e-05	USA	NA
NZ_CP069996.1	NZ_CP069996.1_2211	aminoglycoside_APH(3'')-Ib	3.10945e-05	USA	NA
NZ_CP069996.1	NZ_CP069996.1_2210	aminoglycoside_APH(6)-Id	3.10945e-05	USA	NA
NZ_CP069996.1	NZ_CP069996.1_2105	aminoglycoside_sat1	3.10945e-05	USA	NA
NZ_CP069996.1	NZ_CP069996.1_2104	aminoglycoside_ANT(3'')-Ia	2.94106e-05	USA	NA
NZ_CP069982.1	NZ_CP069982.1_128	aminoglycoside_APH(3'')-Ib	3.10945e-05	USA	NA
NZ_CP069982.1	NZ_CP069982.1_127	aminoglycoside_APH(6)-Id	3.10945e-05	USA	NA
NZ_CP069974.1	NZ_CP069974.1_86	aminoglycoside_AAC(3)-IIa	3.10945e-05	USA	NA
NZ_CP069974.1	NZ_CP069974.1_66	aminoglycoside_aadA5	3.10945e-05	USA	NA
NZ_CP069974.1	NZ_CP069974.1_24	aminoglycoside_aadA5	3.10945e-05	USA	NA
NZ_CP069959.1	NZ_CP069959.1_58	aminoglycoside_APH(3'')-Ib	3.10945e-05	USA	NA
NZ_CP069959.1	NZ_CP069959.1_57	aminoglycoside_APH(6)-Id	3.02247e-05	USA	NA
NZ_CP069935.1	NZ_CP069935.1_3549	aminoglycoside_ANT(3'')-Ia	2.94106e-05	USA	NA
NZ_CP069935.1	NZ_CP069935.1_3548	aminoglycoside_sat1	3.10945e-05	USA	NA
NZ_CP069935.1	NZ_CP069935.1_3457	aminoglycoside_APH(6)-Id	3.10945e-05	USA	NA
NZ_CP069883.1	NZ_CP069883.1_93	aminoglycoside_APH(3'')-Ib	3.10945e-05	USA	NA
NZ_CP069883.1	NZ_CP069883.1_92	aminoglycoside_APH(6)-Id	3.02247e-05	USA	NA
NZ_CP069866.1	NZ_CP069866.1_7	aminoglycoside_AAC(3)-IIa	3.10945e-05	USA	NA
NZ_CP069866.1	NZ_CP069866.1_2	aminoglycoside_APH(3'')-Ia	3.10945e-05	USA	NA
NZ_CP069864.1	NZ_CP069864.1_128	aminoglycoside_APH(6)-Id	3.02247e-05	USA	NA
NZ_CP069864.1	NZ_CP069864.1_127	aminoglycoside_APH(3'')-Ib	3.10945e-05	USA	NA
NZ_CP069864.1	NZ_CP069864.1_115	aminoglycoside_aadA5	3.10945e-05	USA	NA
NZ_CP069590.1	NZ_CP069590.1_3	aminoglycoside_AAC(6')-Ib9	3.10945e-05	USA	NA
NZ_CP069583.1	NZ_CP069583.1_1547	aminoglycoside_AAC(6')-Ib9	3.10945e-05	USA	NA
NZ_CP069572.1	NZ_CP069572.1_29	aminoglycoside_AAC(3)-IIa	3.10945e-05	USA	NA
NZ_CP069572.1	NZ_CP069572.1_21	aminoglycoside_APH(3'')-Ia	3.10945e-05	USA	NA
NZ_CP069561.1	NZ_CP069561.1_79	aminoglycoside_aadA5	3.10945e-05	USA	NA
NZ_CP069546.1	NZ_CP069546.1_2	aminoglycoside_APH(3'')-Ib	3.10945e-05	USA	NA
NZ_CP069546.1	NZ_CP069546.1_1	aminoglycoside_APH(6)-Id	2.76775e-05	USA	NA
NZ_CP069543.1	NZ_CP069543.1_60	aminoglycoside_AAC(3)-IIa	3.10945e-05	USA	NA
NZ_CP069542.1	NZ_CP069542.1_353	aminoglycoside_sat1	3.10945e-05	USA	NA
NZ_CP069542.1	NZ_CP069542.1_352	aminoglycoside_ANT(3'')-Ia	2.94106e-05	USA	NA
NZ_CP069530.1	NZ_CP069530.1_76	aminoglycoside_APH(6)-Id	3.02247e-05	USA	NA
NZ_CP069530.1	NZ_CP069530.1_75	aminoglycoside_APH(3'')-Ib	3.10945e-05	USA	NA
NZ_CP069452.1	NZ_CP069452.1_103	aminoglycoside_ANT(3'')-Ia	2.94106e-05	USA	NA
NZ_CP069452.1	NZ_CP069452.1_102	aminoglycoside_sat1	3.10945e-05	USA	NA
NZ_CP069439.1	NZ_CP069439.1_78	aminoglycoside_aadA5	3.10945e-05	USA	NA
NZ_CP066840.1	NZ_CP066840.1_79	aminoglycoside_AAC(3)-VI	3.10945e-05	USA	animal
NZ_CP066840.1	NZ_CP066840.1_78	aminoglycoside_ANT(3'')-Ia	2.89766e-05	USA	animal
NZ_CP066837.1	NZ_CP066837.1_46	aminoglycoside_AAC(3)-IIa	3.10945e-05	USA	animal
NZ_CP066836.1	NZ_CP066836.1_2560	aminoglycoside_APH(3'')-Ib	3.10945e-05	USA	animal
NZ_CP066836.1	NZ_CP066836.1_2557	aminoglycoside_APH(6)-Id	3.10945e-05	USA	animal
NZ_CP066836.1	NZ_CP066836.1_2556	aminoglycoside_APH(3'')-Ib	3.10945e-05	USA	animal
NZ_CP065153.1	NZ_CP065153.1_125	aminoglycoside_APH(3'')-IIa	3.10945e-05	USA	food
NZ_CP065153.1	NZ_CP065153.1_105	aminoglycoside_APH(3'')-Ib	3.10945e-05	USA	food
NZ_CP065153.1	NZ_CP065153.1_104	aminoglycoside_APH(6)-Id	3.10945e-05	USA	food
NZ_CP063970.1	NZ_CP063970.1_33	aminoglycoside_sat1	3.10945e-05	USA	animal
NZ_CP063969.1	NZ_CP063969.1_465	aminoglycoside_APH(3'')-Ib	3.10945e-05	USA	animal
NZ_CP063969.1	NZ_CP063969.1_464	aminoglycoside_APH(6)-Id	3.10945e-05	USA	animal
NZ_CP063969.1	NZ_CP063969.1_461	aminoglycoside_APH(3'')-Ib	3.10945e-05	USA	animal
NZ_CP063371.1	NZ_CP063371.1_29	aminoglycoside_AAC(3)-VI	3.10945e-05	USA	food
NZ_CP056076.1	NZ_CP056076.1_20	aminoglycoside_AAC(3)-VI	3.10945e-05	USA	human
NZ_CP054414.1	NZ_CP054414.1_52	aminoglycoside_APH(6)-Id	3.10945e-05	USA	human
NZ_CP054414.1	NZ_CP054414.1_51	aminoglycoside_APH(3'')-Ib	3.10945e-05	USA	human
NZ_CP054408.1	NZ_CP054408.1_133	aminoglycoside_APH(3'')-Ib	3.10945e-05	USA	NA
NZ_CP054408.1	NZ_CP054408.1_132	aminoglycoside_APH(6)-Id	3.10945e-05	USA	NA
NZ_CP054408.1	NZ_CP054408.1_130	aminoglycoside_APH(3'')-Ia	3.10945e-05	USA	NA
NZ_CP054408.1	NZ_CP054408.1_128	aminoglycoside_AAC(3)-IIa	3.10945e-05	USA	NA
NZ_CP054408.1	NZ_CP054408.1_124	aminoglycoside_AAC(6')-Ib9	3.10945e-05	USA	NA
NZ_CP054408.1	NZ_CP054408.1_121	aminoglycoside_aadA16	3.10945e-05	USA	NA
NZ_CP054408.1	NZ_CP054408.1_102	aminoglycoside_AAC(3)-IIa	3.10945e-05	USA	NA
NZ_CP054380.1	NZ_CP054380.1_55	aminoglycoside_ANT(3'')-Ia	2.94106e-05	USA	human
NZ_CP054380.1	NZ_CP054380.1_54	aminoglycoside_sat1	3.10945e-05	USA	human
NZ_CP054373.1	NZ_CP054373.1_13	aminoglycoside_AAC(3)-IIa	3.10945e-05	USA	human
NZ_CP054237.1	NZ_CP054237.1_45	aminoglycoside_APH(6)-Id	3.02247e-05	USA	human
NZ_CP054237.1	NZ_CP054237.1_44	aminoglycoside_APH(3'')-Ib	3.10945e-05	USA	human
NZ_CP054232.1	NZ_CP054232.1_3501	aminoglycoside_ANT(3'')-Ia	3.10945e-05	USA	human
NZ_CP054232.1	NZ_CP054232.1_3496	aminoglycoside_AAC(3)-IIa	3.10945e-05	USA	human
NZ_CP054215.1	NZ_CP054215.1_36	aminoglycoside_APH(3'')-Ib	3.10945e-05	USA	human
NZ_CP054215.1	NZ_CP054215.1_35	aminoglycoside_APH(6)-Id	3.10945e-05	USA	human
NZ_CP053282.1	NZ_CP053282.1_64	aminoglycoside_APH(6)-Id	3.10945e-05	USA	human
NZ_CP053282.1	NZ_CP053282.1_63	aminoglycoside_APH(3'')-Ib	3.10945e-05	USA	human
NZ_CP053253.1	NZ_CP053253.1_79	aminoglycoside_APH(6)-Id	3.10945e-05	USA	human
NZ_CP053253.1	NZ_CP053253.1_78	aminoglycoside_APH(3'')-Ib	3.10945e-05	USA	human
NZ_CP053248.1	NZ_CP053248.1_73	aminoglycoside_APH(6)-Id	3.10945e-05	USA	human
NZ_CP053248.1	NZ_CP053248.1_72	aminoglycoside_APH(3'')-Ib	3.10945e-05	USA	human
NZ_CP053248.1	NZ_CP053248.1_62	aminoglycoside_aadA5	3.10945e-05	USA	human
NZ_CP053236.1	NZ_CP053236.1_51	aminoglycoside_APH(6)-Id	3.10945e-05	USA	human
NZ_CP053236.1	NZ_CP053236.1_50	aminoglycoside_APH(3'')-Ib	3.10945e-05	USA	human
NZ_CP053236.1	NZ_CP053236.1_40	aminoglycoside_APH(3'')-Ib	2.95923e-05	USA	human
NZ_CP053232.1	NZ_CP053232.1_99	aminoglycoside_ANT(3'')-Ia	3.10945e-05	USA	human
NZ_CP051739.1	NZ_CP051739.1_118	aminoglycoside_APH(3'')-Ib	3.10945e-05	USA	human
NZ_CP051738.1	NZ_CP051738.1_4759	aminoglycoside_sat1	3.10945e-05	USA	human
NZ_CP051738.1	NZ_CP051738.1_4758	aminoglycoside_ANT(3'')-Ia	2.94106e-05	USA	human
NZ_CP051734.1	NZ_CP051734.1_40	aminoglycoside_AAC(3)-IIa	3.10945e-05	USA	human
NZ_CP051717.1	NZ_CP051717.1_40	aminoglycoside_APH(6)-Id	3.10945e-05	USA	human
NZ_CP051717.1	NZ_CP051717.1_39	aminoglycoside_APH(3'')-Ib	3.10945e-05	USA	human
NZ_CP051713.1	NZ_CP051713.1_46	aminoglycoside_APH(3'')-Ib	3.10945e-05	USA	human
NZ_CP051702.1	NZ_CP051702.1_52	aminoglycoside_APH(3'')-Ib	3.10945e-05	USA	human
NZ_CP051702.1	NZ_CP051702.1_51	aminoglycoside_APH(6)-Id	3.10945e-05	USA	human
NZ_CP051695.1	NZ_CP051695.1_58	aminoglycoside_APH(6)-Id	3.02247e-05	USA	human
NZ_CP051695.1	NZ_CP051695.1_57	aminoglycoside_APH(3'')-Ib	3.10945e-05	USA	human
NZ_CP051695.1	NZ_CP051695.1_43	aminoglycoside_aadA5	3.10945e-05	USA	human
NZ_CP049085.2	NZ_CP049085.2_1642	aminoglycoside_AAC(3)-IIa	3.10945e-05	USA	human
NZ_CP049085.2	NZ_CP049085.2_1638	aminoglycoside_AAC(6')-Ib9	3.10945e-05	USA	human
NZ_CP049083.1	NZ_CP049083.1_3	aminoglycoside_APH(6)-Id	3.10945e-05	USA	human
NZ_CP049082.1	NZ_CP049082.1_68	aminoglycoside_AAC(3)-IIa	3.10945e-05	USA	human
NZ_CP049082.1	NZ_CP049082.1_45	aminoglycoside_APH(3'')-Ia	3.10945e-05	USA	human
NZ_CP049079.2	NZ_CP049079.2_122	aminoglycoside_AAC(6')-Ib9	3.10945e-05	USA	human
NZ_CP049079.2	NZ_CP049079.2_118	aminoglycoside_AAC(3)-IIa	3.10945e-05	USA	human
NZ_CP049079.2	NZ_CP049079.2_111	aminoglycoside_aadA5	3.10945e-05	USA	human
NZ_CP049077.2	NZ_CP049077.2_1696	aminoglycoside_AAC(6')-Ib9	3.10945e-05	USA	human
NZ_CP049077.2	NZ_CP049077.2_1692	aminoglycoside_AAC(3)-IIa	3.10945e-05	USA	human
NZ_CP045864.1	NZ_CP045864.1_41	aminoglycoside_APH(3'')-IIIa	3.10945e-05	USA	human
NZ_CP042350.1	NZ_CP042350.1_3322	aminoglycoside_APH(3'')-Ib	3.10945e-05	USA	environment
NZ_CP042350.1	NZ_CP042350.1_3315	aminoglycoside_APH(3'')-Ib	3.10945e-05	USA	environment
NZ_CP042350.1	NZ_CP042350.1_3314	aminoglycoside_APH(6)-Id	3.10945e-05	USA	environment
NZ_CP041957.1	NZ_CP041957.1_17	aminoglycoside_ANT(3'')-Ia	3.10945e-05	USA	human
NZ_CP041956.1	NZ_CP041956.1_38	aminoglycoside_AAC(6')-Ib9	3.10945e-05	USA	human
NZ_CP041573.1	NZ_CP041573.1_11	aminoglycoside_aadA5	3.10945e-05	USA	NA
NZ_CP041573.1	NZ_CP041573.1_111	aminoglycoside_APH(3'')-Ib	3.10945e-05	USA	NA
NZ_CP041573.1	NZ_CP041573.1_110	aminoglycoside_APH(6)-Id	3.02247e-05	USA	NA
NZ_CP041566.1	NZ_CP041566.1_42	aminoglycoside_APH(6)-Id	3.02247e-05	USA	NA
NZ_CP041566.1	NZ_CP041566.1_41	aminoglycoside_APH(3'')-Ib	3.10945e-05	USA	NA
NZ_CP041565.1	NZ_CP041565.1_6	aminoglycoside_APH(3'')-Ib	3.10945e-05	USA	NA
NZ_CP041561.1	NZ_CP041561.1_93	aminoglycoside_AAC(3)-IIa	3.10945e-05	USA	NA
NZ_CP041560.1	NZ_CP041560.1_137	aminoglycoside_aadA5	3.10945e-05	USA	NA
NZ_CP041559.1	NZ_CP041559.1_1597	aminoglycoside_AAC(3)-IIa	3.10945e-05	USA	NA
NZ_CP041558.1	NZ_CP041558.1_6	aminoglycoside_AAC(3)-IIa	3.10945e-05	USA	NA
NZ_CP041557.1	NZ_CP041557.1_49	aminoglycoside_aadA5	3.10945e-05	USA	NA
NZ_CP041556.1	NZ_CP041556.1_2468	aminoglycoside_AAC(3)-IIa	3.10945e-05	USA	NA
NZ_CP041542.1	NZ_CP041542.1_100	aminoglycoside_aadA5	3.10945e-05	USA	human
NZ_CP041538.1	NZ_CP041538.1_1623	aminoglycoside_sat1	3.10945e-05	USA	human
NZ_CP041538.1	NZ_CP041538.1_1622	aminoglycoside_ANT(3'')-Ia	2.94106e-05	USA	human
NZ_CP041534.1	NZ_CP041534.1_70	aminoglycoside_APH(6)-Id	3.10945e-05	USA	human
NZ_CP041534.1	NZ_CP041534.1_69	aminoglycoside_APH(3'')-Ib	3.10945e-05	USA	human
NZ_CP041534.1	NZ_CP041534.1_65	aminoglycoside_APH(3'')-Ib	3.10945e-05	USA	human
NZ_CP041527.1	NZ_CP041527.1_15	aminoglycoside_APH(3'')-Ib	3.10945e-05	USA	human
NZ_CP041527.1	NZ_CP041527.1_14	aminoglycoside_APH(6)-Id	3.02247e-05	USA	human
NZ_CP041523.1	NZ_CP041523.1_63	aminoglycoside_aadA5	3.10945e-05	USA	human
NZ_CP041394.1	NZ_CP041394.1_80	aminoglycoside_AAC(3)-IIa	3.10945e-05	USA	human
NZ_CP041393.1	NZ_CP041393.1_86	aminoglycoside_ANT(3'')-Ia	3.10945e-05	USA	human
NZ_CP041393.1	NZ_CP041393.1_75	aminoglycoside_aadA5	3.10945e-05	USA	human
NZ_CP041393.1	NZ_CP041393.1_63	aminoglycoside_AAC(6')-Ib9	3.10945e-05	USA	human
NZ_CP041002.1	NZ_CP041002.1_4139	aminoglycoside_APH(6)-Id	3.10945e-05	USA	NA
NZ_CP041002.1	NZ_CP041002.1_4138	aminoglycoside_APH(3'')-Ib	3.10945e-05	USA	NA
NZ_CP040390.1	NZ_CP040390.1_1119	aminoglycoside_aadA5	3.10945e-05	USA	human
NZ_CP040390.1	NZ_CP040390.1_1104	aminoglycoside_AAC(3)-IIa	3.10945e-05	USA	human
NZ_CP040070.1	NZ_CP040070.1_30	aminoglycoside_aadA5	3.10945e-05	USA	human
NZ_CP040068.1	NZ_CP040068.1_42	aminoglycoside_APH(3'')-IIa	3.10945e-05	USA	human
NZ_CP040068.1	NZ_CP040068.1_166	aminoglycoside_APH(3'')-Ia	3.10945e-05	USA	human
NZ_CP040067.1	NZ_CP040067.1_839	aminoglycoside_APH(6)-Id	3.10945e-05	USA	human
NZ_CP040067.1	NZ_CP040067.1_838	aminoglycoside_APH(3'')-Ib	3.10945e-05	USA	human
NZ_CP038391.1	NZ_CP038391.1_5	aminoglycoside_APH(3'')-Ib	3.10945e-05	USA	NA
NZ_CP038391.1	NZ_CP038391.1_4	aminoglycoside_APH(6)-Id	3.10945e-05	USA	NA
NZ_CP038330.1	NZ_CP038330.1_71	aminoglycoside_APH(6)-Id	3.10945e-05	USA	animal
NZ_CP038330.1	NZ_CP038330.1_70	aminoglycoside_APH(3'')-Ib	3.10945e-05	USA	animal
NZ_CP038326.1	NZ_CP038326.1_171	aminoglycoside_APH(6)-Id	3.10945e-05	USA	animal
NZ_CP038326.1	NZ_CP038326.1_170	aminoglycoside_APH(3'')-Ib	3.10945e-05	USA	animal
NZ_CP038326.1	NZ_CP038326.1_16	aminoglycoside_ANT(3'')-Ia	3.10945e-05	USA	animal
NZ_CP038322.1	NZ_CP038322.1_61	aminoglycoside_APH(3'')-Ib	3.10945e-05	USA	NA
NZ_CP038322.1	NZ_CP038322.1_60	aminoglycoside_APH(6)-Id	3.10945e-05	USA	NA
NZ_CP038322.1	NZ_CP038322.1_37	aminoglycoside_ANT(3'')-Ia	3.10945e-05	USA	NA
NZ_CP038299.1	NZ_CP038299.1_35	aminoglycoside_APH(3'')-Ib	3.10945e-05	USA	NA
NZ_CP038299.1	NZ_CP038299.1_34	aminoglycoside_APH(6)-Id	3.02247e-05	USA	NA
NZ_CP038297.1	NZ_CP038297.1_5	aminoglycoside_APH(3'')-Ib	3.10945e-05	USA	NA
NZ_CP038297.1	NZ_CP038297.1_4	aminoglycoside_APH(6)-Id	3.10945e-05	USA	NA
NZ_CP037947.1	NZ_CP037947.1_6	aminoglycoside_APH(3'')-Ib	3.10945e-05	USA	human
NZ_CP037947.1	NZ_CP037947.1_5	aminoglycoside_APH(6)-Id	3.02247e-05	USA	human
NZ_CP035721.1	NZ_CP035721.1_98	aminoglycoside_APH(3'')-Ib	3.10945e-05	USA	human
NZ_CP035721.1	NZ_CP035721.1_97	aminoglycoside_APH(6)-Id	3.02247e-05	USA	human
NZ_CP035721.1	NZ_CP035721.1_115	aminoglycoside_AAC(3)-IIa	3.10945e-05	USA	human
NZ_CP035721.1	NZ_CP035721.1_110	aminoglycoside_aadA5	3.10945e-05	USA	human
NZ_CP035517.1	NZ_CP035517.1_117	aminoglycoside_APH(6)-Id	3.02247e-05	USA	human
NZ_CP035517.1	NZ_CP035517.1_116	aminoglycoside_APH(3'')-Ib	3.10945e-05	USA	human
NZ_CP035517.1	NZ_CP035517.1_104	aminoglycoside_aadA5	3.10945e-05	USA	human
NZ_CP035489.1	NZ_CP035489.1_1	aminoglycoside_APH(3'')-IIa	3.10945e-05	USA	NA
NZ_CP035478.1	NZ_CP035478.1_165	aminoglycoside_APH(6)-Id	3.02247e-05	USA	human
NZ_CP035478.1	NZ_CP035478.1_164	aminoglycoside_APH(3'')-Ib	3.10945e-05	USA	human
NZ_CP035478.1	NZ_CP035478.1_152	aminoglycoside_aadA5	3.10945e-05	USA	human
NZ_CP035468.1	NZ_CP035468.1_171	aminoglycoside_AAC(3)-IIa	3.10945e-05	USA	human
NZ_CP035468.1	NZ_CP035468.1_164	aminoglycoside_APH(6)-Id	3.02247e-05	USA	human
NZ_CP035468.1	NZ_CP035468.1_163	aminoglycoside_APH(3'')-Ib	3.10945e-05	USA	human
NZ_CP035468.1	NZ_CP035468.1_151	aminoglycoside_aadA5	3.10945e-05	USA	human
NZ_CP030770.1	NZ_CP030770.1_8	aminoglycoside_APH(6)-Id	3.10945e-05	USA	NA
NZ_CP030770.1	NZ_CP030770.1_163	aminoglycoside_aadA5	3.10945e-05	USA	NA
NZ_CP030112.1	NZ_CP030112.1_47	aminoglycoside_AAC(3)-IIa	3.10945e-05	USA	human
NZ_CP029748.1	NZ_CP029748.1_27	aminoglycoside_APH(6)-Id	3.02247e-05	USA	human
NZ_CP029748.1	NZ_CP029748.1_26	aminoglycoside_APH(3'')-Ib	3.10945e-05	USA	human
NZ_CP029748.1	NZ_CP029748.1_166	aminoglycoside_APH(4)-Ia	3.10945e-05	USA	human
NZ_CP029748.1	NZ_CP029748.1_164	aminoglycoside_AAC(3)-IV	3.10945e-05	USA	human
NZ_CP029690.1	NZ_CP029690.1_89	aminoglycoside_APH(3'')-Ib	2.95923e-05	USA	human
NZ_CP029690.1	NZ_CP029690.1_86	aminoglycoside_APH(3'')-Ib	3.10945e-05	USA	human
NZ_CP029690.1	NZ_CP029690.1_85	aminoglycoside_APH(6)-Id	3.10945e-05	USA	human
NZ_CP028322.1	NZ_CP028322.1_45	aminoglycoside_ANT(3'')-Ia	3.10945e-05	USA	NA
NZ_CP027554.1	NZ_CP027554.1_15	aminoglycoside_APH(3'')-Ib	3.10945e-05	USA	NA
NZ_CP027554.1	NZ_CP027554.1_14	aminoglycoside_APH(6)-Id	3.02247e-05	USA	NA
NZ_CP027385.1	NZ_CP027385.1_50	aminoglycoside_AAC(3)-IIa	3.10945e-05	USA	human
NZ_CP027385.1	NZ_CP027385.1_46	aminoglycoside_ANT(3'')-Ia	3.10945e-05	USA	human
NZ_CP027383.1	NZ_CP027383.1_19	aminoglycoside_APH(3'')-Ib	3.10945e-05	USA	human
NZ_CP027383.1	NZ_CP027383.1_18	aminoglycoside_APH(6)-Id	3.10945e-05	USA	human
NZ_CP027383.1	NZ_CP027383.1_16	aminoglycoside_APH(3'')-Ia	3.10945e-05	USA	human
NZ_CP027355.1	NZ_CP027355.1_4513	aminoglycoside_ANT(2'')-Ia	2.85167e-05	USA	human
NZ_CP027332.1	NZ_CP027332.1_2	aminoglycoside_APH(6)-Id	3.10945e-05	USA	human
NZ_CP026405.1	NZ_CP026405.1_220	aminoglycoside_APH(3'')-IIa	3.10945e-05	USA	NA
NZ_CP026201.1	NZ_CP026201.1_55	aminoglycoside_ANT(3'')-Ia	3.10945e-05	USA	human
NZ_CP026201.1	NZ_CP026201.1_44	aminoglycoside_rmtB	3.10945e-05	USA	human
NZ_CP026200.1	NZ_CP026200.1_98	aminoglycoside_APH(3'')-Ib	3.10945e-05	USA	human
NZ_CP026200.1	NZ_CP026200.1_97	aminoglycoside_APH(6)-Id	3.10945e-05	USA	human
NZ_CP025710.1	NZ_CP025710.1_39	aminoglycoside_APH(6)-Id	3.10945e-05	USA	NA
NZ_CP025710.1	NZ_CP025710.1_38	aminoglycoside_APH(3'')-Ib	3.10945e-05	USA	NA
NZ_CP025708.1	NZ_CP025708.1_75	aminoglycoside_APH(3'')-Ib	3.10945e-05	USA	NA
NZ_CP025708.1	NZ_CP025708.1_74	aminoglycoside_APH(6)-Id	3.02247e-05	USA	NA
NZ_CP025708.1	NZ_CP025708.1_70	aminoglycoside_AAC(3)-IIa	3.10945e-05	USA	NA
NZ_CP025708.1	NZ_CP025708.1_49	aminoglycoside_aadA5	3.10945e-05	USA	NA
NZ_CP024247.1	NZ_CP024247.1_66	aminoglycoside_sat1	3.10945e-05	USA	NA
NZ_CP024247.1	NZ_CP024247.1_65	aminoglycoside_ANT(3'')-Ia	2.94106e-05	USA	NA
NZ_CP023673.1	NZ_CP023673.1_3997	aminoglycoside_APH(3'')-Ib	3.10945e-05	USA	animal
NZ_CP023673.1	NZ_CP023673.1_3996	aminoglycoside_APH(6)-Id	3.10945e-05	USA	animal
NZ_CP022166.1	NZ_CP022166.1_7	aminoglycoside_APH(3'')-Ib	3.10945e-05	USA	human
NZ_CP022166.1	NZ_CP022166.1_6	aminoglycoside_APH(6)-Id	3.02247e-05	USA	human
NZ_CP022165.1	NZ_CP022165.1_137	aminoglycoside_APH(6)-Id	3.10945e-05	USA	human
NZ_CP022165.1	NZ_CP022165.1_131	aminoglycoside_ANT(3'')-Ia	3.10945e-05	USA	human
NZ_CP020835.1	NZ_CP020835.1_4642	aminoglycoside_sat1	3.10945e-05	USA	food
NZ_CP020835.1	NZ_CP020835.1_4641	aminoglycoside_ANT(3'')-Ia	2.94106e-05	USA	food
NZ_CP020524.1	NZ_CP020524.1_61	aminoglycoside_APH(3'')-VI	3.10945e-05	USA	human
NZ_CP020524.1	NZ_CP020524.1_46	aminoglycoside_APH(3'')-Ia	3.10945e-05	USA	human
NZ_CP020524.1	NZ_CP020524.1_37	aminoglycoside_rmtC	3.10945e-05	USA	human
NZ_CP020523.1	NZ_CP020523.1_5	aminoglycoside_AAC(6')-Ib9	3.10945e-05	USA	human
NZ_CP020523.1	NZ_CP020523.1_127	aminoglycoside_APH(6)-Id	3.10945e-05	USA	human
NZ_CP020523.1	NZ_CP020523.1_126	aminoglycoside_APH(3'')-Ib	3.10945e-05	USA	human
NZ_CP020519.1	NZ_CP020519.1_91	aminoglycoside_AAC(3)-IIa	3.10945e-05	USA	human
NZ_CP020519.1	NZ_CP020519.1_68	aminoglycoside_AAC(6')-Ib9	3.10945e-05	USA	human
NZ_CP020519.1	NZ_CP020519.1_49	aminoglycoside_aadA5	3.10945e-05	USA	human
NZ_CP020517.1	NZ_CP020517.1_23	aminoglycoside_ANT(3'')-Ia	3.10945e-05	USA	human
NZ_CP020515.1	NZ_CP020515.1_168	aminoglycoside_AAC(6')-Ib9	3.10945e-05	USA	human
NZ_CP020515.1	NZ_CP020515.1_158	aminoglycoside_rmtB	3.10945e-05	USA	human
NZ_CP020515.1	NZ_CP020515.1_147	aminoglycoside_ANT(3'')-Ia	3.10945e-05	USA	human
NZ_CP020510.1	NZ_CP020510.1_32	aminoglycoside_AAC(6')-Ib9	3.10945e-05	USA	human
NZ_CP020510.1	NZ_CP020510.1_29	aminoglycoside_aadA16	3.10945e-05	USA	human
NZ_CP020510.1	NZ_CP020510.1_24	aminoglycoside_rmtB	3.10945e-05	USA	human
NZ_CP020510.1	NZ_CP020510.1_20	aminoglycoside_AAC(3)-IIa	3.10945e-05	USA	human
NZ_CP020510.1	NZ_CP020510.1_13	aminoglycoside_APH(3'')-Ib	3.10945e-05	USA	human
NZ_CP020509.1	NZ_CP020509.1_4105	aminoglycoside_APH(3'')-Ia	3.10945e-05	USA	human
NZ_CP020496.1	NZ_CP020496.1_85	aminoglycoside_AAC(6')-Ib9	3.10945e-05	USA	human
NZ_CP020496.1	NZ_CP020496.1_66	aminoglycoside_aadA5	3.10945e-05	USA	human
NZ_CP020496.1	NZ_CP020496.1_108	aminoglycoside_AAC(3)-IIa	3.10945e-05	USA	human
NZ_CP019905.1	NZ_CP019905.1_86	aminoglycoside_APH(3'')-IIa	3.10945e-05	USA	NA
NZ_CP019905.1	NZ_CP019905.1_78	aminoglycoside_APH(3'')-Ib	2.95923e-05	USA	NA
NZ_CP019905.1	NZ_CP019905.1_75	aminoglycoside_APH(3'')-Ib	3.10945e-05	USA	NA
NZ_CP019905.1	NZ_CP019905.1_60	aminoglycoside_APH(3'')-Ia	3.10945e-05	USA	NA
NZ_CP019905.1	NZ_CP019905.1_49	aminoglycoside_ANT(3'')-Ia	3.10945e-05	USA	NA
NZ_CP019903.1	NZ_CP019903.1_943	aminoglycoside_APH(6)-Id	3.10945e-05	USA	NA
NZ_CP019903.1	NZ_CP019903.1_942	aminoglycoside_APH(3'')-Ib	3.10945e-05	USA	NA
NZ_CP019014.1	NZ_CP019014.1_41	aminoglycoside_aadA5	3.10945e-05	USA	NA
NZ_CP019014.1	NZ_CP019014.1_2	aminoglycoside_APH(6)-Id	3.10945e-05	USA	NA
NZ_CP019009.1	NZ_CP019009.1_2	aminoglycoside_APH(6)-Id	3.02247e-05	USA	NA
NZ_CP019009.1	NZ_CP019009.1_15	aminoglycoside_AAC(3)-IIa	3.10945e-05	USA	NA
NZ_CP019009.1	NZ_CP019009.1_137	aminoglycoside_aadA5	3.10945e-05	USA	NA
NZ_CP018956.1	NZ_CP018956.1_214	aminoglycoside_AAC(6')-33	3.10945e-05	USA	NA
NZ_CP018954.1	NZ_CP018954.1_98	aminoglycoside_APH(3'')-Ib	3.10945e-05	USA	NA
NZ_CP018954.1	NZ_CP018954.1_97	aminoglycoside_APH(6)-Id	3.10945e-05	USA	NA
NZ_CP018954.1	NZ_CP018954.1_93	aminoglycoside_aadA5	3.10945e-05	USA	NA
NZ_CP018774.2	NZ_CP018774.2_41	aminoglycoside_APH(3'')-Ia	3.10945e-05	USA	NA
NZ_CP018774.2	NZ_CP018774.2_37	aminoglycoside_APH(3'')-Ib	3.10945e-05	USA	NA
NZ_CP018774.2	NZ_CP018774.2_36	aminoglycoside_APH(6)-Id	3.10945e-05	USA	NA
NZ_CP018207.1	NZ_CP018207.1_31	aminoglycoside_APH(3'')-Ib	3.10945e-05	USA	environment
NZ_CP018207.1	NZ_CP018207.1_30	aminoglycoside_APH(6)-Id	3.10945e-05	USA	environment
NZ_CP018126.1	NZ_CP018126.1_7	aminoglycoside_APH(3'')-Ia	3.10945e-05	USA	environment
NZ_CP018120.1	NZ_CP018120.1_7	aminoglycoside_APH(3'')-Ia	3.10945e-05	USA	environment
NZ_CP018114.1	NZ_CP018114.1_7	aminoglycoside_APH(3'')-Ia	3.10945e-05	USA	environment
NZ_CP015912.1	NZ_CP015912.1_1455	aminoglycoside_APH(6)-Id	3.10945e-05	USA	animal
NZ_CP015912.1	NZ_CP015912.1_1454	aminoglycoside_APH(3'')-Ib	3.10945e-05	USA	animal
NZ_CP015241.1	NZ_CP015241.1_2016	aminoglycoside_ANT(3'')-Ia	2.94106e-05	USA	human
NZ_CP015241.1	NZ_CP015241.1_2015	aminoglycoside_sat1	3.10945e-05	USA	human
NZ_CP015160.1	NZ_CP015160.1_67	aminoglycoside_APH(6)-Id	3.02247e-05	USA	NA
NZ_CP015160.1	NZ_CP015160.1_66	aminoglycoside_APH(3'')-Ib	3.10945e-05	USA	NA
NZ_CP015160.1	NZ_CP015160.1_54	aminoglycoside_aadA5	3.10945e-05	USA	NA
NZ_CP014489.1	NZ_CP014489.1_147	aminoglycoside_APH(3'')-Ia	3.10945e-05	USA	NA
NZ_CP014489.1	NZ_CP014489.1_145	aminoglycoside_APH(6)-Id	3.10945e-05	USA	NA
NZ_CP014489.1	NZ_CP014489.1_144	aminoglycoside_APH(3'')-Ib	3.10945e-05	USA	NA
NZ_CP014321.1	NZ_CP014321.1_123	aminoglycoside_AAC(6')-Ib9	3.10945e-05	USA	NA
NZ_CP014320.1	NZ_CP014320.1_129	aminoglycoside_AAC(3)-IIa	3.10945e-05	USA	NA
NZ_CP014090.2	NZ_CP014090.2_28	aminoglycoside_APH(3'')-Ib	2.95923e-05	USA	environment
NZ_CP014090.2	NZ_CP014090.2_25	aminoglycoside_APH(3'')-Ib	3.10945e-05	USA	environment
NZ_CP014090.2	NZ_CP014090.2_24	aminoglycoside_APH(6)-Id	3.10945e-05	USA	environment
NZ_CP013833.1	NZ_CP013833.1_77	aminoglycoside_AAC(6')-Ib9	3.10945e-05	USA	NA
NZ_CP013832.1	NZ_CP013832.1_20	aminoglycoside_aadA5	3.10945e-05	USA	NA
NZ_CP013027.1	NZ_CP013027.1_151	aminoglycoside_APH(3'')-Ia	3.10945e-05	USA	human
NZ_CP013027.1	NZ_CP013027.1_150	aminoglycoside_APH(6)-Id	3.10945e-05	USA	human
NZ_CP013027.1	NZ_CP013027.1_149	aminoglycoside_APH(3'')-Ib	3.10945e-05	USA	human
NZ_CP013025.1	NZ_CP013025.1_2197	aminoglycoside_APH(3'')-Ia	3.10945e-05	USA	human
NZ_CP013024.1	NZ_CP013024.1_62	aminoglycoside_APH(3'')-Ia	3.10945e-05	USA	human
NZ_CP013024.1	NZ_CP013024.1_59	aminoglycoside_APH(6)-Id	2.81331e-05	USA	human
NZ_CP013024.1	NZ_CP013024.1_58	aminoglycoside_APH(3'')-Ib	3.10945e-05	USA	human
NZ_CP012636.1	NZ_CP012636.1_86	aminoglycoside_APH(6)-Id	3.10945e-05	USA	human
NZ_CP012636.1	NZ_CP012636.1_85	aminoglycoside_APH(3'')-Ib	3.10945e-05	USA	human
NZ_CP012632.1	NZ_CP012632.1_86	aminoglycoside_ANT(3'')-Ia	3.10945e-05	USA	human
NZ_CP012626.1	NZ_CP012626.1_114	aminoglycoside_AAC(3)-IIa	3.10945e-05	USA	human
NZ_CP010881.1	NZ_CP010881.1_24	aminoglycoside_APH(6)-Id	3.10945e-05	USA	human
NZ_CP010881.1	NZ_CP010881.1_23	aminoglycoside_APH(3'')-Ib	3.10945e-05	USA	human
NZ_CP009862.1	NZ_CP009862.1_59	aminoglycoside_APH(3'')-Ib	3.10945e-05	USA	human
NZ_CP009862.1	NZ_CP009862.1_58	aminoglycoside_APH(6)-Id	3.10945e-05	USA	human
NZ_CP009860.1	NZ_CP009860.1_80	aminoglycoside_aadA5	3.10945e-05	USA	human
NZ_CP009231.1	NZ_CP009231.1_90	aminoglycoside_aadA5	3.10945e-05	USA	NA
NZ_CP009231.1	NZ_CP009231.1_109	aminoglycoside_AAC(6')-Ib9	3.10945e-05	USA	NA
NZ_CP007137.1	NZ_CP007137.1_47	aminoglycoside_APH(6)-Id	3.10945e-05	USA	food
NZ_CP007137.1	NZ_CP007137.1_46	aminoglycoside_APH(3'')-Ib	3.10945e-05	USA	food
NZ_CP006029.1	NZ_CP006029.1_47	aminoglycoside_APH(6)-Id	3.10945e-05	USA	human
NZ_CP006029.1	NZ_CP006029.1_46	aminoglycoside_APH(3'')-Ib	3.10945e-05	USA	human
NZ_CM017258.1	NZ_CM017258.1_61	aminoglycoside_AAC(3)-IIa	3.10945e-05	USA	human
NZ_CM017258.1	NZ_CM017258.1_56	aminoglycoside_aadA5	3.10945e-05	USA	human
NZ_CM017256.1	NZ_CM017256.1_65	aminoglycoside_aadA5	3.10945e-05	USA	human
NZ_CM017255.1	NZ_CM017255.1_35	aminoglycoside_APH(3'')-Ib	3.10945e-05	USA	human
NZ_CM017255.1	NZ_CM017255.1_34	aminoglycoside_APH(6)-Id	3.10945e-05	USA	human
NZ_CM017248.1	NZ_CM017248.1_88	aminoglycoside_aadA5	3.10945e-05	USA	human
NZ_CM017248.1	NZ_CM017248.1_79	aminoglycoside_APH(6)-Id	3.02247e-05	USA	human
NZ_CM017248.1	NZ_CM017248.1_78	aminoglycoside_APH(3'')-Ib	3.10945e-05	USA	human
NZ_CM017248.1	NZ_CM017248.1_100	aminoglycoside_AAC(3)-IIa	3.10945e-05	USA	human
NZ_CM017242.1	NZ_CM017242.1_49	aminoglycoside_APH(6)-Id	3.02247e-05	USA	human
NZ_CM017242.1	NZ_CM017242.1_48	aminoglycoside_APH(3'')-Ib	3.10945e-05	USA	human
NZ_CM017242.1	NZ_CM017242.1_36	aminoglycoside_aadA5	3.10945e-05	USA	human
NZ_CM017240.1	NZ_CM017240.1_65	aminoglycoside_APH(6)-Id	3.02247e-05	USA	human
NZ_CM017240.1	NZ_CM017240.1_64	aminoglycoside_APH(3'')-Ib	3.10945e-05	USA	human
NZ_CM017240.1	NZ_CM017240.1_52	aminoglycoside_aadA5	3.10945e-05	USA	human
NZ_CM017225.1	NZ_CM017225.1_76	aminoglycoside_APH(6)-Id	3.02247e-05	USA	human
NZ_CM017225.1	NZ_CM017225.1_75	aminoglycoside_APH(3'')-Ib	3.10945e-05	USA	human
NZ_CM017225.1	NZ_CM017225.1_63	aminoglycoside_aadA5	3.10945e-05	USA	human
NZ_CM017223.1	NZ_CM017223.1_76	aminoglycoside_APH(6)-Id	3.02247e-05	USA	human
NZ_CM017223.1	NZ_CM017223.1_75	aminoglycoside_APH(3'')-Ib	3.10945e-05	USA	human
NZ_CM017223.1	NZ_CM017223.1_63	aminoglycoside_aadA5	3.10945e-05	USA	human
NZ_CM017186.1	NZ_CM017186.1_32	aminoglycoside_APH(6)-Id	3.02247e-05	USA	human
NZ_CM017186.1	NZ_CM017186.1_31	aminoglycoside_APH(3'')-Ib	3.10945e-05	USA	human
NZ_CM017181.1	NZ_CM017181.1_70	aminoglycoside_aadA5	3.10945e-05	USA	human
NZ_CM017181.1	NZ_CM017181.1_58	aminoglycoside_APH(3'')-Ib	3.10945e-05	USA	human
NZ_CM017181.1	NZ_CM017181.1_57	aminoglycoside_APH(6)-Id	3.02247e-05	USA	human
NZ_CM017181.1	NZ_CM017181.1_49	aminoglycoside_AAC(3)-IIa	3.10945e-05	USA	human
NZ_CM017180.1	NZ_CM017180.1_70	aminoglycoside_aadA5	3.10945e-05	USA	human
NZ_CM017180.1	NZ_CM017180.1_58	aminoglycoside_APH(3'')-Ib	3.10945e-05	USA	human
NZ_CM017180.1	NZ_CM017180.1_57	aminoglycoside_APH(6)-Id	3.02247e-05	USA	human
NZ_CM017180.1	NZ_CM017180.1_49	aminoglycoside_AAC(3)-IIa	3.10945e-05	USA	human
NZ_CM017178.1	NZ_CM017178.1_39	aminoglycoside_aadA5	3.10945e-05	USA	human
NZ_CM017175.1	NZ_CM017175.1_2	aminoglycoside_AAC(3)-IIa	3.10945e-05	USA	human
NZ_CM017175.1	NZ_CM017175.1_12	aminoglycoside_aadA5	3.10945e-05	USA	human
NZ_CM017170.1	NZ_CM017170.1_21	aminoglycoside_aadA5	3.10945e-05	USA	human
NZ_CM017169.1	NZ_CM017169.1_68	aminoglycoside_aadA5	3.10945e-05	USA	human
NZ_CM017167.1	NZ_CM017167.1_5	aminoglycoside_APH(3'')-Ia	3.10945e-05	USA	human
NZ_CM017167.1	NZ_CM017167.1_22	aminoglycoside_ANT(3'')-Ia	3.10945e-05	USA	human
NZ_CM017161.1	NZ_CM017161.1_72	aminoglycoside_aadA5	3.10945e-05	USA	human
NZ_CM017161.1	NZ_CM017161.1_61	aminoglycoside_AAC(6')-Ib9	3.10945e-05	USA	human
NZ_CM017158.1	NZ_CM017158.1_20	aminoglycoside_APH(6)-Id	3.10945e-05	USA	human
NZ_CM017158.1	NZ_CM017158.1_19	aminoglycoside_APH(3'')-Ib	3.10945e-05	USA	human
NZ_CM017157.1	NZ_CM017157.1_68	aminoglycoside_APH(6)-Id	3.10945e-05	USA	human
NZ_CM017157.1	NZ_CM017157.1_67	aminoglycoside_APH(3'')-Ib	3.10945e-05	USA	human
NZ_CM017152.1	NZ_CM017152.1_62	aminoglycoside_aadA5	3.10945e-05	USA	human
NZ_CM017149.1	NZ_CM017149.1_97	aminoglycoside_AAC(3)-IIa	3.10945e-05	USA	human
NZ_CM017149.1	NZ_CM017149.1_61	aminoglycoside_APH(3'')-Ib	3.10945e-05	USA	human
NZ_CM017149.1	NZ_CM017149.1_60	aminoglycoside_APH(6)-Id	3.02247e-05	USA	human
NZ_CM017149.1	NZ_CM017149.1_55	aminoglycoside_APH(3'')-Ia	3.10945e-05	USA	human
NZ_CM017148.1	NZ_CM017148.1_70	aminoglycoside_aadA5	3.10945e-05	USA	human
NZ_CM017148.1	NZ_CM017148.1_58	aminoglycoside_APH(3'')-Ib	3.10945e-05	USA	human
NZ_CM017148.1	NZ_CM017148.1_57	aminoglycoside_APH(6)-Id	3.02247e-05	USA	human
NZ_CM017148.1	NZ_CM017148.1_49	aminoglycoside_AAC(3)-IIa	3.10945e-05	USA	human
NZ_CM017147.1	NZ_CM017147.1_70	aminoglycoside_aadA5	3.10945e-05	USA	human
NZ_CM017147.1	NZ_CM017147.1_58	aminoglycoside_APH(3'')-Ib	3.10945e-05	USA	human
NZ_CM017147.1	NZ_CM017147.1_57	aminoglycoside_APH(6)-Id	3.02247e-05	USA	human
NZ_CM017147.1	NZ_CM017147.1_49	aminoglycoside_AAC(3)-IIa	3.10945e-05	USA	human
NZ_CM017144.1	NZ_CM017144.1_15	aminoglycoside_aadA5	3.10945e-05	USA	human
NZ_CM017140.1	NZ_CM017140.1_70	aminoglycoside_AAC(3)-IIa	3.10945e-05	USA	human
NZ_CM017140.1	NZ_CM017140.1_64	aminoglycoside_AAC(6')-Ib9	3.10945e-05	USA	human
NZ_CM017136.1	NZ_CM017136.1_67	aminoglycoside_aadA5	3.10945e-05	USA	human
NZ_CM017136.1	NZ_CM017136.1_53	aminoglycoside_AAC(3)-IIa	3.10945e-05	USA	human
NZ_CM017133.1	NZ_CM017133.1_99	aminoglycoside_APH(6)-Id	3.02247e-05	USA	human
NZ_CM017133.1	NZ_CM017133.1_98	aminoglycoside_APH(3'')-Ib	3.10945e-05	USA	human
NZ_CM017130.1	NZ_CM017130.1_79	aminoglycoside_APH(6)-Id	3.02247e-05	USA	human
NZ_CM017130.1	NZ_CM017130.1_78	aminoglycoside_APH(3'')-Ib	3.10945e-05	USA	human
NZ_CM017130.1	NZ_CM017130.1_66	aminoglycoside_aadA5	3.10945e-05	USA	human
NZ_CM017127.1	NZ_CM017127.1_65	aminoglycoside_APH(6)-Id	3.02247e-05	USA	human
NZ_CM017127.1	NZ_CM017127.1_64	aminoglycoside_APH(3'')-Ib	3.10945e-05	USA	human
NZ_CM017127.1	NZ_CM017127.1_52	aminoglycoside_aadA5	3.10945e-05	USA	human
NZ_CM017121.1	NZ_CM017121.1_78	aminoglycoside_APH(6)-Id	3.02247e-05	USA	human
NZ_CM017121.1	NZ_CM017121.1_77	aminoglycoside_APH(3'')-Ib	3.10945e-05	USA	human
NZ_CM017121.1	NZ_CM017121.1_65	aminoglycoside_aadA5	3.10945e-05	USA	human
NZ_CM017107.1	NZ_CM017107.1_54	aminoglycoside_APH(6)-Id	3.02247e-05	USA	human
NZ_CM017107.1	NZ_CM017107.1_53	aminoglycoside_APH(3'')-Ib	3.10945e-05	USA	human
NZ_CM017099.1	NZ_CM017099.1_37	aminoglycoside_APH(3'')-Ib	3.10945e-05	USA	human
NZ_CM017099.1	NZ_CM017099.1_36	aminoglycoside_APH(6)-Id	3.02247e-05	USA	human
NZ_CM017099.1	NZ_CM017099.1_25	aminoglycoside_aadA5	3.10945e-05	USA	human
NZ_CM017095.1	NZ_CM017095.1_83	aminoglycoside_AAC(3)-IIa	3.10945e-05	USA	human
NZ_CM017095.1	NZ_CM017095.1_64	aminoglycoside_APH(3'')-Ib	3.10945e-05	USA	human
NZ_CM017095.1	NZ_CM017095.1_52	aminoglycoside_aadA5	3.10945e-05	USA	human
NZ_CM017093.1	NZ_CM017093.1_36	aminoglycoside_APH(3'')-Ib	3.10945e-05	USA	human
NZ_CM017093.1	NZ_CM017093.1_35	aminoglycoside_APH(6)-Id	3.10945e-05	USA	human
NZ_CM017081.1	NZ_CM017081.1_25	aminoglycoside_aadA5	3.10945e-05	USA	human
NZ_CM017081.1	NZ_CM017081.1_13	aminoglycoside_APH(3'')-Ib	3.10945e-05	USA	human
NZ_CM017081.1	NZ_CM017081.1_12	aminoglycoside_APH(6)-Id	3.02247e-05	USA	human
NZ_CM017076.1	NZ_CM017076.1_40	aminoglycoside_APH(6)-Id	3.02247e-05	USA	human
NZ_CM017076.1	NZ_CM017076.1_39	aminoglycoside_APH(3'')-Ib	3.10945e-05	USA	human
NZ_CM017076.1	NZ_CM017076.1_27	aminoglycoside_aadA5	3.10945e-05	USA	human
NZ_CM017069.1	NZ_CM017069.1_26	aminoglycoside_APH(3'')-Ib	3.10945e-05	USA	human
NZ_CM017069.1	NZ_CM017069.1_25	aminoglycoside_APH(6)-Id	3.10945e-05	USA	human
NZ_CM017064.1	NZ_CM017064.1_81	aminoglycoside_aadA5	3.10945e-05	USA	human
NZ_CM017064.1	NZ_CM017064.1_72	aminoglycoside_AAC(3)-IIa	3.10945e-05	USA	human
NZ_CM017064.1	NZ_CM017064.1_35	aminoglycoside_APH(3'')-Ia	3.10945e-05	USA	human
NZ_CM017064.1	NZ_CM017064.1_33	aminoglycoside_APH(6)-Id	3.10945e-05	USA	human
NZ_CM017064.1	NZ_CM017064.1_32	aminoglycoside_APH(3'')-Ib	3.10945e-05	USA	human
NZ_CM017061.1	NZ_CM017061.1_34	aminoglycoside_APH(6)-Id	3.02247e-05	USA	human
NZ_CM017061.1	NZ_CM017061.1_33	aminoglycoside_APH(3'')-Ib	3.10945e-05	USA	human
NZ_CM017061.1	NZ_CM017061.1_21	aminoglycoside_aadA5	3.10945e-05	USA	human
NZ_CM017060.1	NZ_CM017060.1_54	aminoglycoside_APH(6)-Id	3.02247e-05	USA	human
NZ_CM017060.1	NZ_CM017060.1_53	aminoglycoside_APH(3'')-Ib	3.10945e-05	USA	human
NZ_CM017060.1	NZ_CM017060.1_41	aminoglycoside_aadA5	3.10945e-05	USA	human
NZ_CM017049.1	NZ_CM017049.1_155	aminoglycoside_aadA5	3.10945e-05	USA	human
NZ_CM017043.1	NZ_CM017043.1_5	aminoglycoside_APH(3'')-Ib	3.10945e-05	USA	human
NZ_CM017043.1	NZ_CM017043.1_4	aminoglycoside_APH(6)-Id	3.10945e-05	USA	human
NZ_CM017028.1	NZ_CM017028.1_65	aminoglycoside_APH(6)-Id	3.02247e-05	USA	human
NZ_CM017028.1	NZ_CM017028.1_64	aminoglycoside_APH(3'')-Ib	3.10945e-05	USA	human
NZ_CM017028.1	NZ_CM017028.1_52	aminoglycoside_aadA5	3.10945e-05	USA	human
NZ_CM017027.1	NZ_CM017027.1_65	aminoglycoside_APH(6)-Id	3.02247e-05	USA	human
NZ_CM017027.1	NZ_CM017027.1_64	aminoglycoside_APH(3'')-Ib	3.10945e-05	USA	human
NZ_CM017027.1	NZ_CM017027.1_52	aminoglycoside_aadA5	3.10945e-05	USA	human
NZ_CM017020.1	NZ_CM017020.1_80	aminoglycoside_APH(6)-Id	3.02247e-05	USA	human
NZ_CM017020.1	NZ_CM017020.1_79	aminoglycoside_APH(3'')-Ib	3.10945e-05	USA	human
NZ_CM017020.1	NZ_CM017020.1_67	aminoglycoside_aadA5	3.10945e-05	USA	human
NZ_CM017020.1	NZ_CM017020.1_62	aminoglycoside_AAC(3)-IIa	3.10945e-05	USA	human
NZ_CM017017.1	NZ_CM017017.1_65	aminoglycoside_APH(6)-Id	3.02247e-05	USA	human
NZ_CM017017.1	NZ_CM017017.1_64	aminoglycoside_APH(3'')-Ib	3.10945e-05	USA	human
NZ_CM017017.1	NZ_CM017017.1_52	aminoglycoside_aadA5	3.10945e-05	USA	human
NZ_CM016412.1	NZ_CM016412.1_12	aminoglycoside_APH(3'')-Ib	3.10945e-05	USA	human
NZ_CM016412.1	NZ_CM016412.1_11	aminoglycoside_APH(6)-Id	3.02247e-05	USA	human
NZ_CM016410.1	NZ_CM016410.1_9	aminoglycoside_APH(6)-Id	3.02247e-05	USA	human
NZ_CM016410.1	NZ_CM016410.1_8	aminoglycoside_APH(3'')-Ib	3.10945e-05	USA	human
NZ_CM016410.1	NZ_CM016410.1_17	aminoglycoside_aadA5	3.10945e-05	USA	human
NZ_CM016407.1	NZ_CM016407.1_62	aminoglycoside_AAC(3)-IIa	3.10945e-05	USA	human
NZ_CM016407.1	NZ_CM016407.1_55	aminoglycoside_APH(3'')-Ia	3.10945e-05	USA	human
NZ_AOTA01000005.1	NZ_AOTA01000005.1_3	aminoglycoside_APH(6)-Id	3.10945e-05	USA	NA
NZ_AOTA01000005.1	NZ_AOTA01000005.1_2	aminoglycoside_APH(3'')-Ib	3.10945e-05	USA	NA
NZ_AGTD01000004.1	NZ_AGTD01000004.1_30	aminoglycoside_APH(4)-Ia	3.10945e-05	USA	human
NZ_AGTD01000004.1	NZ_AGTD01000004.1_28	aminoglycoside_AAC(3)-IV	3.10945e-05	USA	human
NZ_AGTD01000004.1	NZ_AGTD01000004.1_24	aminoglycoside_ANT(3'')-Ia	3.10945e-05	USA	human
NZ_AGTD01000004.1	NZ_AGTD01000004.1_19	aminoglycoside_APH(3'')-Ia	3.10945e-05	USA	human
NZ_AGTD01000002.1	NZ_AGTD01000002.1_7	aminoglycoside_ANT(3'')-Ia	2.7853e-05	USA	human
NZ_RRDF01000185.1	NZ_RRDF01000185.1_3	aminoglycoside_APH(6)-Id	3.10945e-05	USA	NA
NZ_MSDR01000185.1	NZ_MSDR01000185.1_1	aminoglycoside_APH(6)-Id	3.10945e-05	USA	human
NZ_MIIL01000005.1	NZ_MIIL01000005.1_15	aminoglycoside_APH(6)-Id	3.10945e-05	USA	human
NZ_KZ269775.1	NZ_KZ269775.1_1045	aminoglycoside_APH(6)-Id	3.10945e-05	USA	human
NZ_KZ269082.1	NZ_KZ269082.1_984	aminoglycoside_APH(6)-Id	3.10945e-05	USA	human
NZ_JMIZ01000008.1	NZ_JMIZ01000008.1_2066	aminoglycoside_APH(6)-Id	3.10945e-05	USA	human
NZ_JAFFIC010000003.1	NZ_JAFFIC010000003.1_86	aminoglycoside_APH(6)-Id	3.10945e-05	USA	environment
NZ_CP104539.1	NZ_CP104539.1_782	aminoglycoside_APH(6)-Id	3.10945e-05	USA	food
NZ_CP104523.1	NZ_CP104523.1_304	aminoglycoside_APH(6)-Id	3.10945e-05	USA	food
NZ_CP104516.1	NZ_CP104516.1_2552	aminoglycoside_APH(6)-Id	3.10945e-05	USA	animal
NZ_CP104509.1	NZ_CP104509.1_2329	aminoglycoside_APH(6)-Id	3.10945e-05	USA	animal
NZ_CP104115.1	NZ_CP104115.1_146	aminoglycoside_APH(6)-Id	3.10945e-05	USA	environment
NZ_CP104113.1	NZ_CP104113.1_4	aminoglycoside_APH(6)-Id	3.10945e-05	USA	environment
NZ_CP097726.1	NZ_CP097726.1_4052	aminoglycoside_APH(6)-Id	3.10945e-05	USA	animal
NZ_CP097719.1	NZ_CP097719.1_4294	aminoglycoside_APH(6)-Id	3.10945e-05	USA	animal
NZ_CP097716.1	NZ_CP097716.1_842	aminoglycoside_APH(6)-Id	3.10945e-05	USA	animal
NZ_CP070152.1	NZ_CP070152.1_3078	aminoglycoside_APH(6)-Id	3.10945e-05	USA	NA
NZ_CP066836.1	NZ_CP066836.1_2559	aminoglycoside_APH(6)-Id	3.10945e-05	USA	animal
NZ_CP063969.1	NZ_CP063969.1_462	aminoglycoside_APH(6)-Id	3.10945e-05	USA	animal
NZ_CP053236.1	NZ_CP053236.1_39	aminoglycoside_APH(6)-Id	3.10945e-05	USA	human
NZ_CP042350.1	NZ_CP042350.1_3323	aminoglycoside_APH(6)-Id	3.10945e-05	USA	environment
NZ_CP041534.1	NZ_CP041534.1_64	aminoglycoside_APH(6)-Id	3.10945e-05	USA	human
NZ_CP013027.1	NZ_CP013027.1_153	aminoglycoside_APH(6)-Id	3.10945e-05	USA	human
NZ_CP097722.1	NZ_CP097722.1_12	aminoglycoside_APH(6)-Id	2.9962e-05	USA	animal
NZ_CP070116.1	NZ_CP070116.1_93	aminoglycoside_APH(6)-Id	2.9962e-05	USA	NA
NZ_CP026405.1	NZ_CP026405.1_100	aminoglycoside_ANT(3'')-Ia	2.78555e-05	USA	NA
NZ_CM016412.1	NZ_CM016412.1_20	aminoglycoside_AAC(3)-IIa	3.10945e-05	USA	human
NZ_NGSI01000002.1	NZ_NGSI01000002.1_923	aminoglycoside_ANT(3'')-Ia	3.06215e-05	USA	NA
NZ_MSDR01000161.1	NZ_MSDR01000161.1_9	aminoglycoside_ANT(3'')-Ia	3.10945e-05	USA	human
NZ_MG252036.1	NZ_MG252036.1_71	aminoglycoside_ANT(3'')-Ia	3.06215e-05	USA	environment
NZ_KZ269775.1	NZ_KZ269775.1_1044	aminoglycoside_APH(3'')-Ia	3.10945e-05	USA	human
NZ_KZ269118.1	NZ_KZ269118.1_1204	aminoglycoside_ANT(3'')-Ia	3.06215e-05	USA	human
NZ_KZ269090.1	NZ_KZ269090.1_1078	aminoglycoside_ANT(3'')-Ia	3.06215e-05	USA	human
NZ_KU295134.1	NZ_KU295134.1_42	aminoglycoside_ANT(3'')-Ia	2.9494e-05	USA	human
NZ_KP345882.1	NZ_KP345882.1_56	aminoglycoside_APH(6)-Id	3.10945e-05	USA	human
NZ_KP345882.1	NZ_KP345882.1_51	aminoglycoside_ANT(3'')-Ia	2.9494e-05	USA	human
NZ_JRQB01000028.1	NZ_JRQB01000028.1_165	aminoglycoside_ANT(3'')-Ia	3.06215e-05	USA	animal
NZ_JRQA01000005.1	NZ_JRQA01000005.1_165	aminoglycoside_ANT(3'')-Ia	3.06215e-05	USA	animal
NZ_JRLA01000039.1	NZ_JRLA01000039.1_36	aminoglycoside_APH(3'')-Ia	3.10945e-05	USA	human
NZ_JMIZ01000008.1	NZ_JMIZ01000008.1_2065	aminoglycoside_APH(3'')-Ia	3.10945e-05	USA	human
NZ_JAFFIC010000003.1	NZ_JAFFIC010000003.1_325	aminoglycoside_ANT(3'')-Ia	3.06215e-05	USA	environment
NZ_JAFCXR010000003.1	NZ_JAFCXR010000003.1_18	aminoglycoside_ANT(3'')-Ia	3.06215e-05	USA	human
NZ_JACGTF010000006.1	NZ_JACGTF010000006.1_392	aminoglycoside_ANT(3'')-Ia	3.06215e-05	USA	NA
NZ_CP116242.1	NZ_CP116242.1_63	aminoglycoside_ANT(3'')-Ia	3.06215e-05	USA	NA
NZ_CP104541.1	NZ_CP104541.1_17	aminoglycoside_ANT(3'')-Ia	3.06215e-05	USA	food
NZ_CP104539.1	NZ_CP104539.1_785	aminoglycoside_APH(3'')-Ib	3.10945e-05	USA	food
NZ_CP104539.1	NZ_CP104539.1_783	aminoglycoside_APH(3'')-Ia	3.10945e-05	USA	food
NZ_CP104525.1	NZ_CP104525.1_17	aminoglycoside_ANT(3'')-Ia	3.06215e-05	USA	food
NZ_CP104523.1	NZ_CP104523.1_307	aminoglycoside_APH(3'')-Ib	3.10945e-05	USA	food
NZ_CP104523.1	NZ_CP104523.1_305	aminoglycoside_APH(3'')-Ia	3.10945e-05	USA	food
NZ_CP104521.1	NZ_CP104521.1_3520	aminoglycoside_ANT(3'')-Ia	3.06215e-05	USA	food
NZ_CP104518.1	NZ_CP104518.1_30	aminoglycoside_ANT(3'')-Ia	3.06215e-05	USA	animal
NZ_CP104516.1	NZ_CP104516.1_2551	aminoglycoside_APH(3'')-Ia	3.10945e-05	USA	animal
NZ_CP104372.1	NZ_CP104372.1_30	aminoglycoside_ANT(3'')-Ia	2.9494e-05	USA	human
NZ_CP104118.1	NZ_CP104118.1_50	aminoglycoside_ANT(3'')-Ia	3.06215e-05	USA	environment
NZ_CP103746.1	NZ_CP103746.1_8	aminoglycoside_aadA17	3.06215e-05	USA	human
NZ_CP103746.1	NZ_CP103746.1_29	aminoglycoside_ANT(3'')-Ia	3.06215e-05	USA	human
NZ_CP103648.1	NZ_CP103648.1_7	aminoglycoside_APH(3'')-Ib	2.93476e-05	USA	human
NZ_CP103627.1	NZ_CP103627.1_61	aminoglycoside_ANT(3'')-Ia	3.06215e-05	USA	human
NZ_CP103623.1	NZ_CP103623.1_4002	aminoglycoside_ANT(3'')-Ia	3.06215e-05	USA	human
NZ_CP103599.1	NZ_CP103599.1_33	aminoglycoside_ANT(3'')-Ia	3.06215e-05	USA	human
NZ_CP103545.1	NZ_CP103545.1_58	aminoglycoside_ANT(3'')-Ia	3.06215e-05	USA	human
NZ_CP097728.1	NZ_CP097728.1_80	aminoglycoside_ANT(3'')-Ia	3.06215e-05	USA	animal
NZ_CP097726.1	NZ_CP097726.1_4051	aminoglycoside_APH(3'')-Ia	3.10945e-05	USA	animal
NZ_CP097719.1	NZ_CP097719.1_4293	aminoglycoside_APH(3'')-Ia	3.10945e-05	USA	animal
NZ_CP097716.1	NZ_CP097716.1_845	aminoglycoside_APH(3'')-Ib	3.10945e-05	USA	animal
NZ_CP097716.1	NZ_CP097716.1_843	aminoglycoside_APH(3'')-Ia	3.10945e-05	USA	animal
NZ_CP097713.1	NZ_CP097713.1_103	aminoglycoside_ANT(3'')-Ia	3.06215e-05	USA	animal
NZ_CP095519.1	NZ_CP095519.1_26	aminoglycoside_ANT(3'')-Ia	3.06215e-05	USA	human
NZ_CP083890.1	NZ_CP083890.1_89	aminoglycoside_ANT(3'')-Ia	3.06215e-05	USA	human
NZ_CP083879.1	NZ_CP083879.1_5	aminoglycoside_APH(3'')-Ib	2.93476e-05	USA	human
NZ_CP083873.1	NZ_CP083873.1_4	aminoglycoside_APH(3'')-Ib	2.93476e-05	USA	human
NZ_CP083868.1	NZ_CP083868.1_6	aminoglycoside_APH(3'')-Ib	2.93476e-05	USA	human
NZ_CP070963.1	NZ_CP070963.1_20	aminoglycoside_ANT(3'')-Ia	3.06215e-05	USA	NA
NZ_CP070152.1	NZ_CP070152.1_3077	aminoglycoside_APH(3'')-Ia	3.10945e-05	USA	NA
NZ_CP069572.1	NZ_CP069572.1_8	aminoglycoside_ANT(3'')-Ia	3.06215e-05	USA	NA
NZ_CP066836.1	NZ_CP066836.1_2558	aminoglycoside_APH(3'')-Ia	3.10945e-05	USA	animal
NZ_CP063970.1	NZ_CP063970.1_34	aminoglycoside_ANT(3'')-Ia	2.9494e-05	USA	animal
NZ_CP063969.1	NZ_CP063969.1_463	aminoglycoside_APH(3'')-Ia	3.10945e-05	USA	animal
NZ_CP063371.1	NZ_CP063371.1_30	aminoglycoside_ANT(3'')-Ia	3.06215e-05	USA	food
NZ_CP056076.1	NZ_CP056076.1_19	aminoglycoside_ANT(3'')-Ia	3.06215e-05	USA	human
NZ_CP051739.1	NZ_CP051739.1_119	aminoglycoside_APH(6)-Id	3.10945e-05	USA	human
NZ_CP049082.1	NZ_CP049082.1_55	aminoglycoside_ANT(3'')-Ia	3.06215e-05	USA	human
NZ_CP041559.1	NZ_CP041559.1_2352	aminoglycoside_ANT(3'')-Ia	3.06215e-05	USA	NA
NZ_CP041556.1	NZ_CP041556.1_3224	aminoglycoside_ANT(3'')-Ia	3.06215e-05	USA	NA
NZ_CP041547.1	NZ_CP041547.1_8	aminoglycoside_ANT(3'')-Ia	3.06215e-05	USA	human
NZ_CP041539.1	NZ_CP041539.1_158	aminoglycoside_ANT(3'')-Ia	3.06215e-05	USA	human
NZ_CP030770.1	NZ_CP030770.1_9	aminoglycoside_APH(3'')-Ib	3.10945e-05	USA	NA
NZ_CP029239.1	NZ_CP029239.1_746	aminoglycoside_APH(3'')-IIa	3.10945e-05	USA	NA
NZ_CP027355.1	NZ_CP027355.1_4514	aminoglycoside_ANT(3'')-Ia	3.06215e-05	USA	human
NZ_CP025710.1	NZ_CP025710.1_44	aminoglycoside_ANT(3'')-Ia	2.9494e-05	USA	NA
NZ_CP020510.1	NZ_CP020510.1_14	aminoglycoside_APH(6)-Id	3.02247e-05	USA	human
NZ_CP019905.1	NZ_CP019905.1_74	aminoglycoside_APH(6)-Id	3.10945e-05	USA	NA
NZ_CP019014.1	NZ_CP019014.1_1	aminoglycoside_APH(3'')-Ib	3.10945e-05	USA	NA
NZ_CP019009.1	NZ_CP019009.1_1	aminoglycoside_APH(3'')-Ib	3.10945e-05	USA	NA
NZ_CP013025.1	NZ_CP013025.1_2177	aminoglycoside_ANT(3'')-Ia	3.06215e-05	USA	human
NZ_CP010881.1	NZ_CP010881.1_29	aminoglycoside_ANT(3'')-Ia	2.9494e-05	USA	human
NZ_CP009862.1	NZ_CP009862.1_41	aminoglycoside_ANT(3'')-Ia	2.9494e-05	USA	human
NZ_CM017167.1	NZ_CM017167.1_20	aminoglycoside_ANT(3'')-Ia	3.06215e-05	USA	human
NZ_CM017157.1	NZ_CM017157.1_73	aminoglycoside_ANT(3'')-Ia	2.9494e-05	USA	human
NZ_CM017149.1	NZ_CM017149.1_84	aminoglycoside_ANT(3'')-Ia	3.06215e-05	USA	human
NZ_AGTD01000002.1	NZ_AGTD01000002.1_5	aminoglycoside_ANT(3'')-Ia	3.06215e-05	USA	human
NZ_KU295134.1	NZ_KU295134.1_43	aminoglycoside_AAC(6')-Ib	3.10945e-05	USA	human
NZ_JDVF01000123.1	NZ_JDVF01000123.1_13	aminoglycoside_APH(6)-Id	3.10945e-05	USA	environment
NZ_JAFEKJ010000003.1	NZ_JAFEKJ010000003.1_1672	aminoglycoside_APH(3'')-Ib	2.95923e-05	USA	NA
NZ_CP103673.1	NZ_CP103673.1_632	aminoglycoside_APH(3'')-Ib	2.95923e-05	USA	human
NZ_CP103559.1	NZ_CP103559.1_891	aminoglycoside_AAC(6')-Ib9	3.10945e-05	USA	human
NZ_CP103559.1	NZ_CP103559.1_4250	aminoglycoside_APH(3'')-Ib	2.95923e-05	USA	human
NZ_CP083884.1	NZ_CP083884.1_86	aminoglycoside_APH(6)-Id	2.49952e-05	USA	human
NZ_CP083884.1	NZ_CP083884.1_68	aminoglycoside_APH(6)-Id	2.49952e-05	USA	human
NZ_CP070157.1	NZ_CP070157.1_3646	aminoglycoside_APH(3'')-Ib	2.95923e-05	USA	NA
NZ_CP025710.1	NZ_CP025710.1_45	aminoglycoside_AAC(6')-Ib	3.10945e-05	USA	NA
NZ_CP009862.1	NZ_CP009862.1_40	aminoglycoside_AAC(6')-Ib	3.10945e-05	USA	human
NZ_CM017157.1	NZ_CM017157.1_74	aminoglycoside_AAC(6')-Ib	3.10945e-05	USA	human
NZ_CP104504.1	NZ_CP104504.1_278	aminoglycoside_APH(3'')-Ib	2.52361e-05	USA	food
NZ_MIIL01000002.1	NZ_MIIL01000002.1_42	aminoglycoside_APH(3'')-Ia	3.10945e-05	USA	human
NZ_CP107724.1	NZ_CP107724.1_7	aminoglycoside_ANT(3'')-Ia	3.06215e-05	USA	human
NZ_CP083884.1	NZ_CP083884.1_65	aminoglycoside_ANT(3'')-Ia	3.06215e-05	USA	human
NZ_CP054237.1	NZ_CP054237.1_49	aminoglycoside_ANT(3'')-Ia	3.06215e-05	USA	human
NZ_CP051717.1	NZ_CP051717.1_43	aminoglycoside_ANT(3'')-Ia	3.06215e-05	USA	human
NZ_CP051713.1	NZ_CP051713.1_42	aminoglycoside_APH(6)-Id	3.10945e-05	USA	human
NZ_CP041565.1	NZ_CP041565.1_10	aminoglycoside_APH(6)-Id	3.10945e-05	USA	NA
NZ_CP018123.1	NZ_CP018123.1_27	aminoglycoside_ANT(3'')-Ia	3.06215e-05	USA	environment
NZ_CP018117.1	NZ_CP018117.1_27	aminoglycoside_ANT(3'')-Ia	3.06215e-05	USA	environment
NZ_CP018111.1	NZ_CP018111.1_27	aminoglycoside_ANT(3'')-Ia	3.06215e-05	USA	environment
NZ_CM017158.1	NZ_CM017158.1_23	aminoglycoside_ANT(3'')-Ia	3.06215e-05	USA	human
NZ_CM007998.1	NZ_CM007998.1_60	aminoglycoside_ANT(3'')-Ia	3.06215e-05	USA	animal
NZ_CP010881.1	NZ_CP010881.1_30	aminoglycoside_AAC(6')-Ib	3.10945e-05	USA	human
NZ_CP051726.1	NZ_CP051726.1_46	aminoglycoside_ANT(3'')-Ia	2.69003e-05	USA	human
NZ_JAHMTE010000001.1	NZ_JAHMTE010000001.1_370	aminoglycoside_AAC(2')-Iia	3.10945e-05	USA	human
NZ_CP072661.1	NZ_CP072661.1_346	aminoglycoside_APH(3'')-IIa	3.08589e-05	USA	environment
NZ_MSDR01000185.1	NZ_MSDR01000185.1_2	aminoglycoside_APH(3'')-Ib	2.58369e-05	USA	human
NZ_CP107724.1	NZ_CP107724.1_9	aminoglycoside_AAC(6')-Ib9	3.10945e-05	USA	human
NZ_CP103534.1	NZ_CP103534.1_52	aminoglycoside_ANT(3'')-Ia	2.89766e-05	USA	human
NZ_CP041394.1	NZ_CP041394.1_76	aminoglycoside_ANT(3'')-Ia	2.89766e-05	USA	human
NZ_JDVF01000123.1	NZ_JDVF01000123.1_14	aminoglycoside_APH(3'')-Ib	3.16953e-05	USA	environment
NZ_WNKO01000001.1	NZ_WNKO01000001.1_1886	aminoglycoside_aadA5	3.10945e-05	USA	NA
NZ_WNKN01000001.1	NZ_WNKN01000001.1_170	aminoglycoside_aadA5	3.10945e-05	USA	NA
NZ_WNKM01000001.1	NZ_WNKM01000001.1_170	aminoglycoside_aadA5	3.10945e-05	USA	NA
NZ_WNKL01000001.1	NZ_WNKL01000001.1_170	aminoglycoside_aadA5	3.10945e-05	USA	NA
NZ_WNKK01000001.1	NZ_WNKK01000001.1_1886	aminoglycoside_aadA5	3.10945e-05	USA	NA
NZ_VJTH01000003.1	NZ_VJTH01000003.1_257	aminoglycoside_aadA5	3.10945e-05	USA	NA
NZ_VFAG01000002.1	NZ_VFAG01000002.1_3229	aminoglycoside_aadA5	3.10945e-05	USA	environment
NZ_VENV01000004.1	NZ_VENV01000004.1_56	aminoglycoside_aadA5	3.10945e-05	USA	food
NZ_VENT01000002.1	NZ_VENT01000002.1_259	aminoglycoside_aadA5	3.10945e-05	USA	food
NZ_VENS01000002.1	NZ_VENS01000002.1_259	aminoglycoside_aadA5	3.10945e-05	USA	food
NZ_VCAQ01000002.1	NZ_VCAQ01000002.1_884	aminoglycoside_aadA5	3.10945e-05	USA	animal
NZ_VBVB01000001.1	NZ_VBVB01000001.1_355	aminoglycoside_aadA5	3.10945e-05	USA	human
NZ_SMUO01000004.1	NZ_SMUO01000004.1_59	aminoglycoside_aadA5	3.10945e-05	USA	human
NZ_SKCY01000001.1	NZ_SKCY01000001.1_390	aminoglycoside_aadA5	3.10945e-05	USA	NA
NZ_SJTB01000002.1	NZ_SJTB01000002.1_53	aminoglycoside_aadA5	3.10945e-05	USA	environment
NZ_RZTY01000002.1	NZ_RZTY01000002.1_1181	aminoglycoside_aadA5	3.10945e-05	USA	human
NZ_RZEG01000001.1	NZ_RZEG01000001.1_53	aminoglycoside_aadA5	3.10945e-05	USA	human
NZ_QSMY02000007.1	NZ_QSMY02000007.1_2349	aminoglycoside_aadA5	3.10945e-05	USA	human
NZ_QSMX02000006.1	NZ_QSMX02000006.1_1840	aminoglycoside_aadA5	3.10945e-05	USA	human
NZ_QSMW02000001.1	NZ_QSMW02000001.1_1666	aminoglycoside_aadA5	3.10945e-05	USA	human
NZ_QSMV02000001.1	NZ_QSMV02000001.1_2171	aminoglycoside_aadA5	3.10945e-05	USA	human
NZ_QSMS02000004.1	NZ_QSMS02000004.1_2026	aminoglycoside_aadA5	3.10945e-05	USA	human
NZ_QSMR02000002.1	NZ_QSMR02000002.1_1915	aminoglycoside_aadA5	3.10945e-05	USA	human
NZ_QSMQ02000006.1	NZ_QSMQ02000006.1_2231	aminoglycoside_aadA5	3.10945e-05	USA	human
NZ_QQVX01000005.1	NZ_QQVX01000005.1_254	aminoglycoside_aadA5	3.10945e-05	USA	human
NZ_QOOI01000062.1	NZ_QOOI01000062.1_3	aminoglycoside_aadA5	3.10945e-05	USA	environment
NZ_QOMC01000107.1	NZ_QOMC01000107.1_255	aminoglycoside_aadA5	3.10945e-05	USA	NA
NZ_QAFU01000004.1	NZ_QAFU01000004.1_284	aminoglycoside_aadA5	3.10945e-05	USA	human
NZ_QAFT01000004.1	NZ_QAFT01000004.1_52	aminoglycoside_aadA5	3.10945e-05	USA	human
NZ_QAFS01000004.1	NZ_QAFS01000004.1_52	aminoglycoside_aadA5	3.10945e-05	USA	human
NZ_QAFR01000004.1	NZ_QAFR01000004.1_52	aminoglycoside_aadA5	3.10945e-05	USA	human
NZ_QAFQ01000004.1	NZ_QAFQ01000004.1_284	aminoglycoside_aadA5	3.10945e-05	USA	human
NZ_QAFP01000004.1	NZ_QAFP01000004.1_52	aminoglycoside_aadA5	3.10945e-05	USA	human
NZ_QAFO01000004.1	NZ_QAFO01000004.1_52	aminoglycoside_aadA5	3.10945e-05	USA	human
NZ_QAFE01000003.1	NZ_QAFE01000003.1_258	aminoglycoside_aadA5	3.10945e-05	USA	human
NZ_QAEX01000005.1	NZ_QAEX01000005.1_52	aminoglycoside_aadA5	3.10945e-05	USA	human
NZ_QAEW01000005.1	NZ_QAEW01000005.1_52	aminoglycoside_aadA5	3.10945e-05	USA	human
NZ_QAEV01000005.1	NZ_QAEV01000005.1_238	aminoglycoside_aadA5	3.10945e-05	USA	human
NZ_QAEU01000005.1	NZ_QAEU01000005.1_52	aminoglycoside_aadA5	3.10945e-05	USA	human
NZ_PYQJ01000005.1	NZ_PYQJ01000005.1_280	aminoglycoside_aadA5	3.10945e-05	USA	environment
NZ_PVZZ01000001.1	NZ_PVZZ01000001.1_3096	aminoglycoside_aadA5	3.10945e-05	USA	human
NZ_NWVR01000001.1	NZ_NWVR01000001.1_2731	aminoglycoside_aadA5	3.10945e-05	USA	human
NZ_NTOS01000003.1	NZ_NTOS01000003.1_32	aminoglycoside_aadA5	3.10945e-05	USA	human
NZ_NMFP01000002.1	NZ_NMFP01000002.1_27	aminoglycoside_aadA5	3.10945e-05	USA	food
NZ_NLJG01000005.1	NZ_NLJG01000005.1_156	aminoglycoside_aadA5	3.10945e-05	USA	animal
NZ_NLIH01000004.1	NZ_NLIH01000004.1_246	aminoglycoside_aadA5	3.10945e-05	USA	animal
NZ_NLHW01000004.1	NZ_NLHW01000004.1_224	aminoglycoside_aadA5	3.10945e-05	USA	human
NZ_NLHO01000004.1	NZ_NLHO01000004.1_235	aminoglycoside_aadA5	3.10945e-05	USA	animal
NZ_NKLV01000005.1	NZ_NKLV01000005.1_238	aminoglycoside_aadA5	3.10945e-05	USA	environment
NZ_NKEG01000003.1	NZ_NKEG01000003.1_27	aminoglycoside_aadA5	3.10945e-05	USA	NA
NZ_NJXM01000001.1	NZ_NJXM01000001.1_59	aminoglycoside_aadA5	3.10945e-05	USA	human
NZ_NHYR01000001.1	NZ_NHYR01000001.1_830	aminoglycoside_aadA5	3.10945e-05	USA	NA
NZ_NHYB01000003.1	NZ_NHYB01000003.1_52	aminoglycoside_aadA5	3.10945e-05	USA	animal
NZ_NHYA01000002.1	NZ_NHYA01000002.1_52	aminoglycoside_aadA5	3.10945e-05	USA	animal
NZ_NHXY01000002.1	NZ_NHXY01000002.1_52	aminoglycoside_aadA5	3.10945e-05	USA	animal
NZ_NHXW01000003.1	NZ_NHXW01000003.1_52	aminoglycoside_aadA5	3.10945e-05	USA	animal
NZ_NHXT01000003.1	NZ_NHXT01000003.1_52	aminoglycoside_aadA5	3.10945e-05	USA	animal
NZ_NHXS01000002.1	NZ_NHXS01000002.1_52	aminoglycoside_aadA5	3.10945e-05	USA	animal
NZ_NHXR01000003.1	NZ_NHXR01000003.1_48	aminoglycoside_aadA5	3.10945e-05	USA	animal
NZ_NHXO01000002.1	NZ_NHXO01000002.1_52	aminoglycoside_aadA5	3.10945e-05	USA	animal
NZ_NHXM01000003.1	NZ_NHXM01000003.1_52	aminoglycoside_aadA5	3.10945e-05	USA	animal
NZ_NHXL01000003.1	NZ_NHXL01000003.1_52	aminoglycoside_aadA5	3.10945e-05	USA	animal
NZ_NHXI01000002.1	NZ_NHXI01000002.1_52	aminoglycoside_aadA5	3.10945e-05	USA	animal
NZ_NHXH01000003.1	NZ_NHXH01000003.1_52	aminoglycoside_aadA5	3.10945e-05	USA	animal
NZ_NHXG01000002.1	NZ_NHXG01000002.1_52	aminoglycoside_aadA5	3.10945e-05	USA	animal
NZ_NHXF01000003.1	NZ_NHXF01000003.1_52	aminoglycoside_aadA5	3.10945e-05	USA	animal
NZ_NHXE01000003.1	NZ_NHXE01000003.1_52	aminoglycoside_aadA5	3.10945e-05	USA	animal
NZ_NHXD01000002.1	NZ_NHXD01000002.1_52	aminoglycoside_aadA5	3.10945e-05	USA	animal
NZ_NHXC01000003.1	NZ_NHXC01000003.1_52	aminoglycoside_aadA5	3.10945e-05	USA	animal
NZ_NHXB01000003.1	NZ_NHXB01000003.1_52	aminoglycoside_aadA5	3.10945e-05	USA	animal
NZ_NHXA01000003.1	NZ_NHXA01000003.1_52	aminoglycoside_aadA5	3.10945e-05	USA	animal
NZ_NHWZ01000002.1	NZ_NHWZ01000002.1_52	aminoglycoside_aadA5	3.10945e-05	USA	animal
NZ_NHWY01000003.1	NZ_NHWY01000003.1_52	aminoglycoside_aadA5	3.10945e-05	USA	animal
NZ_NHWX01000003.1	NZ_NHWX01000003.1_52	aminoglycoside_aadA5	3.10945e-05	USA	animal
NZ_NHWW01000003.1	NZ_NHWW01000003.1_52	aminoglycoside_aadA5	3.10945e-05	USA	animal
NZ_NHWV01000001.1	NZ_NHWV01000001.1_52	aminoglycoside_aadA5	3.10945e-05	USA	animal
NZ_NHWU01000002.1	NZ_NHWU01000002.1_52	aminoglycoside_aadA5	3.10945e-05	USA	animal
NZ_NHWT01000003.1	NZ_NHWT01000003.1_52	aminoglycoside_aadA5	3.10945e-05	USA	animal
NZ_NHWS01000003.1	NZ_NHWS01000003.1_52	aminoglycoside_aadA5	3.10945e-05	USA	animal
NZ_NHWP01000002.1	NZ_NHWP01000002.1_52	aminoglycoside_aadA5	3.10945e-05	USA	animal
NZ_NHWO01000004.1	NZ_NHWO01000004.1_52	aminoglycoside_aadA5	3.10945e-05	USA	animal
NZ_NHWN01000003.1	NZ_NHWN01000003.1_52	aminoglycoside_aadA5	3.10945e-05	USA	animal
NZ_NHWM01000004.1	NZ_NHWM01000004.1_52	aminoglycoside_aadA5	3.10945e-05	USA	animal
NZ_NHWK01000003.1	NZ_NHWK01000003.1_52	aminoglycoside_aadA5	3.10945e-05	USA	animal
NZ_NHWE01000003.1	NZ_NHWE01000003.1_52	aminoglycoside_aadA5	3.10945e-05	USA	animal
NZ_NHWB01000003.1	NZ_NHWB01000003.1_52	aminoglycoside_aadA5	3.10945e-05	USA	animal
NZ_NHWA01000004.1	NZ_NHWA01000004.1_52	aminoglycoside_aadA5	3.10945e-05	USA	animal
NZ_NHVZ01000003.1	NZ_NHVZ01000003.1_52	aminoglycoside_aadA5	3.10945e-05	USA	animal
NZ_NHVY01000003.1	NZ_NHVY01000003.1_52	aminoglycoside_aadA5	3.10945e-05	USA	animal
NZ_NHVX01000003.1	NZ_NHVX01000003.1_52	aminoglycoside_aadA5	3.10945e-05	USA	animal
NZ_NHVW01000003.1	NZ_NHVW01000003.1_52	aminoglycoside_aadA5	3.10945e-05	USA	animal
NZ_NHVV01000003.1	NZ_NHVV01000003.1_52	aminoglycoside_aadA5	3.10945e-05	USA	animal
NZ_NHVU01000003.1	NZ_NHVU01000003.1_52	aminoglycoside_aadA5	3.10945e-05	USA	animal
NZ_NHVS01000003.1	NZ_NHVS01000003.1_52	aminoglycoside_aadA5	3.10945e-05	USA	animal
NZ_NHVR01000004.1	NZ_NHVR01000004.1_52	aminoglycoside_aadA5	3.10945e-05	USA	animal
NZ_NHVQ01000004.1	NZ_NHVQ01000004.1_52	aminoglycoside_aadA5	3.10945e-05	USA	animal
NZ_NHVP01000004.1	NZ_NHVP01000004.1_52	aminoglycoside_aadA5	3.10945e-05	USA	animal
NZ_NHVO01000003.1	NZ_NHVO01000003.1_52	aminoglycoside_aadA5	3.10945e-05	USA	animal
NZ_NHVN01000003.1	NZ_NHVN01000003.1_52	aminoglycoside_aadA5	3.10945e-05	USA	animal
NZ_NGSI01000001.1	NZ_NGSI01000001.1_2841	aminoglycoside_aadA5	3.10945e-05	USA	NA
NZ_NGSG01000001.1	NZ_NGSG01000001.1_1625	aminoglycoside_aadA5	3.10945e-05	USA	NA
NZ_NGSF01000001.1	NZ_NGSF01000001.1_3469	aminoglycoside_aadA5	3.10945e-05	USA	NA
NZ_NGSE01000001.1	NZ_NGSE01000001.1_2039	aminoglycoside_aadA5	3.10945e-05	USA	NA
NZ_NGSC01000001.1	NZ_NGSC01000001.1_3610	aminoglycoside_aadA5	3.10945e-05	USA	NA
NZ_NGSB01000001.1	NZ_NGSB01000001.1_3352	aminoglycoside_aadA5	3.10945e-05	USA	NA
NZ_NGRY01000001.1	NZ_NGRY01000001.1_2616	aminoglycoside_aadA5	3.10945e-05	USA	NA
NZ_NGRX01000001.1	NZ_NGRX01000001.1_2077	aminoglycoside_aadA5	3.10945e-05	USA	human
NZ_NGRW01000001.1	NZ_NGRW01000001.1_1871	aminoglycoside_aadA5	3.10945e-05	USA	human
NZ_NCSI01000002.1	NZ_NCSI01000002.1_279	aminoglycoside_aadA5	3.10945e-05	USA	human
NZ_NCSH01000001.1	NZ_NCSH01000001.1_1543	aminoglycoside_aadA5	3.10945e-05	USA	human
NZ_NCSA01000002.1	NZ_NCSA01000002.1_279	aminoglycoside_aadA5	3.10945e-05	USA	human
NZ_NCRY01000002.1	NZ_NCRY01000002.1_1036	aminoglycoside_aadA5	3.10945e-05	USA	human
NZ_NCRX01000002.1	NZ_NCRX01000002.1_1645	aminoglycoside_aadA5	3.10945e-05	USA	human
NZ_MIIL01000001.1	NZ_MIIL01000001.1_2000	aminoglycoside_aadA5	3.10945e-05	USA	human
NZ_MIGD01000006.1	NZ_MIGD01000006.1_3677	aminoglycoside_aadA5	3.10945e-05	USA	human
NZ_MCLQ01000045.1	NZ_MCLQ01000045.1_4	aminoglycoside_aadA5	3.10945e-05	USA	NA
NZ_MCLO01000056.1	NZ_MCLO01000056.1_46	aminoglycoside_aadA5	3.10945e-05	USA	NA
NZ_MCLG01000056.1	NZ_MCLG01000056.1_253	aminoglycoside_aadA5	3.10945e-05	USA	NA
NZ_MCKA01000012.1	NZ_MCKA01000012.1_177	aminoglycoside_aadA5	3.10945e-05	USA	NA
NZ_LXPH01000001.1	NZ_LXPH01000001.1_2626	aminoglycoside_aadA5	3.10945e-05	USA	human
NZ_LVTB02000001.1	NZ_LVTB02000001.1_4279	aminoglycoside_aadA5	3.10945e-05	USA	NA
NZ_LVRH02000001.1	NZ_LVRH02000001.1_2840	aminoglycoside_aadA5	3.10945e-05	USA	NA
NZ_LHAB01000020.1	NZ_LHAB01000020.1_118	aminoglycoside_aadA5	3.10945e-05	USA	NA
NZ_LGZD01000013.1	NZ_LGZD01000013.1_114	aminoglycoside_aadA5	3.10945e-05	USA	NA
NZ_LDCU01000003.1	NZ_LDCU01000003.1_239	aminoglycoside_aadA5	3.10945e-05	USA	NA
NZ_LAZO01000001.1	NZ_LAZO01000001.1_2816	aminoglycoside_aadA5	3.10945e-05	USA	NA
NZ_KZ269873.1	NZ_KZ269873.1_293	aminoglycoside_aadA5	3.10945e-05	USA	human
NZ_KZ269832.1	NZ_KZ269832.1_263	aminoglycoside_aadA5	3.10945e-05	USA	human
NZ_KZ269802.1	NZ_KZ269802.1_247	aminoglycoside_aadA5	3.10945e-05	USA	human
NZ_KZ269746.1	NZ_KZ269746.1_297	aminoglycoside_aadA5	3.10945e-05	USA	human
NZ_KZ269673.1	NZ_KZ269673.1_34	aminoglycoside_aadA5	3.10945e-05	USA	human
NZ_KZ269666.1	NZ_KZ269666.1_1947	aminoglycoside_aadA5	3.10945e-05	USA	human
NZ_KZ269663.1	NZ_KZ269663.1_967	aminoglycoside_aadA5	3.10945e-05	USA	human
NZ_KZ269396.1	NZ_KZ269396.1_256	aminoglycoside_aadA5	3.10945e-05	USA	human
NZ_KZ269358.1	NZ_KZ269358.1_282	aminoglycoside_aadA5	3.10945e-05	USA	human
NZ_KZ269101.1	NZ_KZ269101.1_3643	aminoglycoside_aadA5	3.10945e-05	USA	human
NZ_KZ269083.1	NZ_KZ269083.1_258	aminoglycoside_aadA5	3.10945e-05	USA	human
NZ_KZ269067.1	NZ_KZ269067.1_252	aminoglycoside_aadA5	3.10945e-05	USA	human
NZ_KZ269049.1	NZ_KZ269049.1_1247	aminoglycoside_aadA5	3.10945e-05	USA	human
NZ_KZ269036.1	NZ_KZ269036.1_2485	aminoglycoside_aadA5	3.10945e-05	USA	human
NZ_KZ269018.1	NZ_KZ269018.1_1253	aminoglycoside_aadA5	3.10945e-05	USA	human
NZ_KZ269015.1	NZ_KZ269015.1_265	aminoglycoside_aadA5	3.10945e-05	USA	human
NZ_KZ269008.1	NZ_KZ269008.1_265	aminoglycoside_aadA5	3.10945e-05	USA	human
NZ_KZ268991.1	NZ_KZ268991.1_1256	aminoglycoside_aadA5	3.10945e-05	USA	human
NZ_KZ268982.1	NZ_KZ268982.1_263	aminoglycoside_aadA5	3.10945e-05	USA	human
NZ_KZ268976.1	NZ_KZ268976.1_3243	aminoglycoside_aadA5	3.10945e-05	USA	human
NZ_KZ268936.1	NZ_KZ268936.1_3268	aminoglycoside_aadA5	3.10945e-05	USA	human
NZ_JZGQ01000005.1	NZ_JZGQ01000005.1_238	aminoglycoside_aadA5	3.10945e-05	USA	NA
NZ_JZGF01000005.1	NZ_JZGF01000005.1_238	aminoglycoside_aadA5	3.10945e-05	USA	NA
NZ_JZGE01000034.1	NZ_JZGE01000034.1_51	aminoglycoside_aadA5	3.10945e-05	USA	NA
NZ_JZGC01000020.1	NZ_JZGC01000020.1_51	aminoglycoside_aadA5	3.10945e-05	USA	NA
NZ_JZFX01000006.1	NZ_JZFX01000006.1_239	aminoglycoside_aadA5	3.10945e-05	USA	NA
NZ_JZFV01000008.1	NZ_JZFV01000008.1_51	aminoglycoside_aadA5	3.10945e-05	USA	NA
NZ_JZFT01000028.1	NZ_JZFT01000028.1_239	aminoglycoside_aadA5	3.10945e-05	USA	NA
NZ_JZFS01000015.1	NZ_JZFS01000015.1_239	aminoglycoside_aadA5	3.10945e-05	USA	NA
NZ_JZFR01000021.1	NZ_JZFR01000021.1_239	aminoglycoside_aadA5	3.10945e-05	USA	NA
NZ_JZFG01000011.1	NZ_JZFG01000011.1_239	aminoglycoside_aadA5	3.10945e-05	USA	NA
NZ_JZBP01000015.1	NZ_JZBP01000015.1_51	aminoglycoside_aadA5	3.10945e-05	USA	NA
NZ_JZBI01000022.1	NZ_JZBI01000022.1_51	aminoglycoside_aadA5	3.10945e-05	USA	NA
NZ_JZBD01000043.1	NZ_JZBD01000043.1_239	aminoglycoside_aadA5	3.10945e-05	USA	NA
NZ_JZBB01000019.1	NZ_JZBB01000019.1_51	aminoglycoside_aadA5	3.10945e-05	USA	NA
NZ_JZBA01000024.1	NZ_JZBA01000024.1_239	aminoglycoside_aadA5	3.10945e-05	USA	NA
NZ_JZAZ01000005.1	NZ_JZAZ01000005.1_239	aminoglycoside_aadA5	3.10945e-05	USA	NA
NZ_JZAX01000017.1	NZ_JZAX01000017.1_239	aminoglycoside_aadA5	3.10945e-05	USA	NA
NZ_JWSO02000014.1	NZ_JWSO02000014.1_696	aminoglycoside_aadA5	3.10945e-05	USA	environment
NZ_JSRX01000096.1	NZ_JSRX01000096.1_226	aminoglycoside_aadA5	3.10945e-05	USA	human
NZ_JMJE01000025.1	NZ_JMJE01000025.1_226	aminoglycoside_aadA5	3.10945e-05	USA	human
NZ_JMJD01000003.1	NZ_JMJD01000003.1_418	aminoglycoside_aadA5	3.10945e-05	USA	human
NZ_JMIZ01000008.1	NZ_JMIZ01000008.1_2731	aminoglycoside_aadA5	3.10945e-05	USA	human
NZ_JHEZ01000011.1	NZ_JHEZ01000011.1_240	aminoglycoside_aadA5	3.10945e-05	USA	human
NZ_JANTOA010000002.1	NZ_JANTOA010000002.1_53	aminoglycoside_aadA5	3.10945e-05	USA	human
NZ_JANIMN010000002.1	NZ_JANIMN010000002.1_257	aminoglycoside_aadA5	3.10945e-05	USA	NA
NZ_JANIMB010000004.1	NZ_JANIMB010000004.1_53	aminoglycoside_aadA5	3.10945e-05	USA	NA
NZ_JANGAT010000003.1	NZ_JANGAT010000003.1_62	aminoglycoside_aadA5	3.10945e-05	USA	human
NZ_JALXJK010000003.1	NZ_JALXJK010000003.1_1197	aminoglycoside_aadA5	3.10945e-05	USA	environment
NZ_JALJQM010000001.1	NZ_JALJQM010000001.1_1414	aminoglycoside_aadA5	3.10945e-05	USA	human
NZ_JALJQL010000001.1	NZ_JALJQL010000001.1_978	aminoglycoside_aadA5	3.10945e-05	USA	human
NZ_JALJQI010000037.1	NZ_JALJQI010000037.1_127	aminoglycoside_aadA5	3.10945e-05	USA	human
NZ_JALJQG010000001.1	NZ_JALJQG010000001.1_2715	aminoglycoside_aadA5	3.10945e-05	USA	human
NZ_JAKZMH010000001.1	NZ_JAKZMH010000001.1_4088	aminoglycoside_aadA5	3.10945e-05	USA	animal
NZ_JAKZMG010000001.1	NZ_JAKZMG010000001.1_1543	aminoglycoside_aadA5	3.10945e-05	USA	animal
NZ_JAKZMF010000001.1	NZ_JAKZMF010000001.1_4084	aminoglycoside_aadA5	3.10945e-05	USA	animal
NZ_JAKZME010000001.1	NZ_JAKZME010000001.1_226	aminoglycoside_aadA5	3.10945e-05	USA	animal
NZ_JAKZMD010000001.1	NZ_JAKZMD010000001.1_224	aminoglycoside_aadA5	3.10945e-05	USA	animal
NZ_JAKZMC010000001.1	NZ_JAKZMC010000001.1_217	aminoglycoside_aadA5	3.10945e-05	USA	animal
NZ_JAKZMB010000001.1	NZ_JAKZMB010000001.1_4086	aminoglycoside_aadA5	3.10945e-05	USA	animal
NZ_JAKZMA010000001.1	NZ_JAKZMA010000001.1_4074	aminoglycoside_aadA5	3.10945e-05	USA	animal
NZ_JAKZLZ010000001.1	NZ_JAKZLZ010000001.1_226	aminoglycoside_aadA5	3.10945e-05	USA	animal
NZ_JAKZLY010000001.1	NZ_JAKZLY010000001.1_226	aminoglycoside_aadA5	3.10945e-05	USA	animal
NZ_JAKZLX010000001.1	NZ_JAKZLX010000001.1_4083	aminoglycoside_aadA5	3.10945e-05	USA	animal
NZ_JAKZLW010000001.1	NZ_JAKZLW010000001.1_226	aminoglycoside_aadA5	3.10945e-05	USA	animal
NZ_JAKZLV010000001.1	NZ_JAKZLV010000001.1_224	aminoglycoside_aadA5	3.10945e-05	USA	animal
NZ_JAKZLU010000001.1	NZ_JAKZLU010000001.1_4090	aminoglycoside_aadA5	3.10945e-05	USA	animal
NZ_JAJATQ010000001.1	NZ_JAJATQ010000001.1_4706	aminoglycoside_aadA5	3.10945e-05	USA	human
NZ_JAIPXJ010000105.1	NZ_JAIPXJ010000105.1_58	aminoglycoside_aadA5	3.10945e-05	USA	food
NZ_JAIPXI010000098.1	NZ_JAIPXI010000098.1_258	aminoglycoside_aadA5	3.10945e-05	USA	food
NZ_JAIPXG010000108.1	NZ_JAIPXG010000108.1_124	aminoglycoside_aadA5	3.10945e-05	USA	food
NZ_JAIPXD010000093.1	NZ_JAIPXD010000093.1_258	aminoglycoside_aadA5	3.10945e-05	USA	food
NZ_JAIPWY010000121.1	NZ_JAIPWY010000121.1_58	aminoglycoside_aadA5	3.10945e-05	USA	animal
NZ_JAIPWR010000107.1	NZ_JAIPWR010000107.1_58	aminoglycoside_aadA5	3.10945e-05	USA	animal
NZ_JAIPWO010000098.1	NZ_JAIPWO010000098.1_58	aminoglycoside_aadA5	3.10945e-05	USA	animal
NZ_JAIPWJ010000067.1	NZ_JAIPWJ010000067.1_58	aminoglycoside_aadA5	3.10945e-05	USA	animal
NZ_JAIPWG010000083.1	NZ_JAIPWG010000083.1_58	aminoglycoside_aadA5	3.10945e-05	USA	animal
NZ_JAIPWA010000073.1	NZ_JAIPWA010000073.1_124	aminoglycoside_aadA5	3.10945e-05	USA	animal
NZ_JAIPVZ010000056.1	NZ_JAIPVZ010000056.1_57	aminoglycoside_aadA5	3.10945e-05	USA	animal
NZ_JAIPVY010000110.1	NZ_JAIPVY010000110.1_58	aminoglycoside_aadA5	3.10945e-05	USA	NA
NZ_JAIPLM010000001.1	NZ_JAIPLM010000001.1_4060	aminoglycoside_aadA5	3.10945e-05	USA	human
NZ_JAIPLL010000001.1	NZ_JAIPLL010000001.1_169	aminoglycoside_aadA5	3.10945e-05	USA	NA
NZ_JAIPKM010000001.1	NZ_JAIPKM010000001.1_210	aminoglycoside_aadA5	3.10945e-05	USA	animal
NZ_JAHMTD010000003.1	NZ_JAHMTD010000003.1_120	aminoglycoside_aadA5	3.10945e-05	USA	human
NZ_JAFFIC010000001.1	NZ_JAFFIC010000001.1_923	aminoglycoside_aadA5	3.10945e-05	USA	environment
NZ_JAFEKJ010000003.1	NZ_JAFEKJ010000003.1_752	aminoglycoside_aadA5	3.10945e-05	USA	NA
NZ_JACRQJ010000001.1	NZ_JACRQJ010000001.1_2301	aminoglycoside_aadA5	3.10945e-05	USA	NA
NZ_JACOMA010000003.1	NZ_JACOMA010000003.1_262	aminoglycoside_aadA5	3.10945e-05	USA	NA
NZ_JACOLW010000001.1	NZ_JACOLW010000001.1_1572	aminoglycoside_aadA5	3.10945e-05	USA	NA
NZ_JACOLU010000001.1	NZ_JACOLU010000001.1_3512	aminoglycoside_aadA5	3.10945e-05	USA	NA
NZ_JACOKZ010000004.1	NZ_JACOKZ010000004.1_292	aminoglycoside_aadA5	3.10945e-05	USA	NA
NZ_JACOKA010000001.1	NZ_JACOKA010000001.1_1564	aminoglycoside_aadA5	3.10945e-05	USA	NA
NZ_JACOJZ010000001.1	NZ_JACOJZ010000001.1_3157	aminoglycoside_aadA5	3.10945e-05	USA	NA
NZ_JACOJL010000002.1	NZ_JACOJL010000002.1_633	aminoglycoside_aadA5	3.10945e-05	USA	NA
NZ_JACOJH010000001.1	NZ_JACOJH010000001.1_3555	aminoglycoside_aadA5	3.10945e-05	USA	NA
NZ_JACOIS010000001.1	NZ_JACOIS010000001.1_2251	aminoglycoside_aadA5	3.10945e-05	USA	NA
NZ_JACGTF010000001.1	NZ_JACGTF010000001.1_612	aminoglycoside_aadA5	3.10945e-05	USA	NA
NZ_JABXDB010000004.1	NZ_JABXDB010000004.1_55	aminoglycoside_aadA5	3.10945e-05	USA	human
NZ_JABCNA010000002.1	NZ_JABCNA010000002.1_242	aminoglycoside_aadA5	3.10945e-05	USA	human
NZ_JABCMR010000005.1	NZ_JABCMR010000005.1_230	aminoglycoside_aadA5	3.10945e-05	USA	human
NZ_JAATHX010000001.1	NZ_JAATHX010000001.1_177	aminoglycoside_aadA5	3.10945e-05	USA	human
NZ_JAATHW010000001.1	NZ_JAATHW010000001.1_628	aminoglycoside_aadA5	3.10945e-05	USA	human
NZ_JAAOQY010000003.1	NZ_JAAOQY010000003.1_58	aminoglycoside_aadA5	3.10945e-05	USA	human
NZ_JAAJTS010000001.1	NZ_JAAJTS010000001.1_3282	aminoglycoside_aadA5	3.10945e-05	USA	NA
NZ_JAAJTR010000001.1	NZ_JAAJTR010000001.1_177	aminoglycoside_aadA5	3.10945e-05	USA	NA
NZ_JAAJTP010000001.1	NZ_JAAJTP010000001.1_3376	aminoglycoside_aadA5	3.10945e-05	USA	NA
NZ_JAAJTN010000001.1	NZ_JAAJTN010000001.1_187	aminoglycoside_aadA5	3.10945e-05	USA	NA
NZ_CP118014.1	NZ_CP118014.1_736	aminoglycoside_aadA5	3.10945e-05	USA	NA
NZ_CP117971.1	NZ_CP117971.1_494	aminoglycoside_aadA5	3.10945e-05	USA	NA
NZ_CP117962.1	NZ_CP117962.1_2260	aminoglycoside_aadA5	3.10945e-05	USA	NA
NZ_CP117960.1	NZ_CP117960.1_2643	aminoglycoside_aadA5	3.10945e-05	USA	NA
NZ_CP117959.1	NZ_CP117959.1_3530	aminoglycoside_aadA5	3.10945e-05	USA	NA
NZ_CP116480.1	NZ_CP116480.1_2684	aminoglycoside_aadA5	3.10945e-05	USA	NA
NZ_CP116241.1	NZ_CP116241.1_3178	aminoglycoside_aadA5	3.10945e-05	USA	NA
NZ_CP113493.1	NZ_CP113493.1_186	aminoglycoside_aadA5	3.10945e-05	USA	NA
NZ_CP113486.1	NZ_CP113486.1_2405	aminoglycoside_aadA5	3.10945e-05	USA	NA
NZ_CP110859.1	NZ_CP110859.1_167	aminoglycoside_aadA5	3.10945e-05	USA	NA
NZ_CP107720.1	NZ_CP107720.1_198	aminoglycoside_aadA5	3.10945e-05	USA	human
NZ_CP104681.1	NZ_CP104681.1_192	aminoglycoside_aadA5	3.10945e-05	USA	human
NZ_CP104649.1	NZ_CP104649.1_3359	aminoglycoside_aadA5	3.10945e-05	USA	animal
NZ_CP104647.1	NZ_CP104647.1_1948	aminoglycoside_aadA5	3.10945e-05	USA	NA
NZ_CP104645.1	NZ_CP104645.1_1903	aminoglycoside_aadA5	3.10945e-05	USA	NA
NZ_CP104639.1	NZ_CP104639.1_1715	aminoglycoside_aadA5	3.10945e-05	USA	NA
NZ_CP104539.1	NZ_CP104539.1_187	aminoglycoside_aadA5	3.10945e-05	USA	food
NZ_CP104536.1	NZ_CP104536.1_168	aminoglycoside_aadA5	3.10945e-05	USA	food
NZ_CP104526.1	NZ_CP104526.1_174	aminoglycoside_aadA5	3.10945e-05	USA	animal
NZ_CP104523.1	NZ_CP104523.1_4382	aminoglycoside_aadA5	3.10945e-05	USA	food
NZ_CP104521.1	NZ_CP104521.1_4233	aminoglycoside_aadA5	3.10945e-05	USA	food
NZ_CP104516.1	NZ_CP104516.1_3309	aminoglycoside_aadA5	3.10945e-05	USA	animal
NZ_CP104509.1	NZ_CP104509.1_4565	aminoglycoside_aadA5	3.10945e-05	USA	animal
NZ_CP104500.1	NZ_CP104500.1_218	aminoglycoside_aadA5	3.10945e-05	USA	food
NZ_CP104371.1	NZ_CP104371.1_2565	aminoglycoside_aadA5	3.10945e-05	USA	human
NZ_CP104123.1	NZ_CP104123.1_235	aminoglycoside_aadA5	3.10945e-05	USA	environment
NZ_CP104117.1	NZ_CP104117.1_250	aminoglycoside_aadA5	3.10945e-05	USA	environment
NZ_CP104114.1	NZ_CP104114.1_4157	aminoglycoside_aadA5	3.10945e-05	USA	environment
NZ_CP104112.1	NZ_CP104112.1_4122	aminoglycoside_aadA5	3.10945e-05	USA	environment
NZ_CP103762.1	NZ_CP103762.1_186	aminoglycoside_aadA5	3.10945e-05	USA	human
NZ_CP103758.1	NZ_CP103758.1_170	aminoglycoside_aadA5	3.10945e-05	USA	human
NZ_CP103745.1	NZ_CP103745.1_171	aminoglycoside_aadA5	3.10945e-05	USA	human
NZ_CP103739.1	NZ_CP103739.1_4519	aminoglycoside_aadA5	3.10945e-05	USA	human
NZ_CP103718.1	NZ_CP103718.1_187	aminoglycoside_aadA5	3.10945e-05	USA	human
NZ_CP103704.1	NZ_CP103704.1_169	aminoglycoside_aadA5	3.10945e-05	USA	human
NZ_CP103694.1	NZ_CP103694.1_177	aminoglycoside_aadA5	3.10945e-05	USA	human
NZ_CP103645.1	NZ_CP103645.1_169	aminoglycoside_aadA5	3.10945e-05	USA	human
NZ_CP103633.1	NZ_CP103633.1_186	aminoglycoside_aadA5	3.10945e-05	USA	human
NZ_CP103626.1	NZ_CP103626.1_170	aminoglycoside_aadA5	3.10945e-05	USA	human
NZ_CP103623.1	NZ_CP103623.1_167	aminoglycoside_aadA5	3.10945e-05	USA	human
NZ_CP103609.1	NZ_CP103609.1_4377	aminoglycoside_aadA5	3.10945e-05	USA	human
NZ_CP103596.1	NZ_CP103596.1_169	aminoglycoside_aadA5	3.10945e-05	USA	human
NZ_CP103570.1	NZ_CP103570.1_172	aminoglycoside_aadA5	3.10945e-05	USA	human
NZ_CP103559.1	NZ_CP103559.1_181	aminoglycoside_aadA5	3.10945e-05	USA	human
NZ_CP103544.1	NZ_CP103544.1_169	aminoglycoside_aadA5	3.10945e-05	USA	human
NZ_CP103540.1	NZ_CP103540.1_213	aminoglycoside_aadA5	3.10945e-05	USA	human
NZ_CP103533.1	NZ_CP103533.1_205	aminoglycoside_aadA5	3.10945e-05	USA	human
NZ_CP103529.1	NZ_CP103529.1_208	aminoglycoside_aadA5	3.10945e-05	USA	human
NZ_CP103521.1	NZ_CP103521.1_186	aminoglycoside_aadA5	3.10945e-05	USA	human
NZ_CP103515.1	NZ_CP103515.1_171	aminoglycoside_aadA5	3.10945e-05	USA	human
NZ_CP099590.1	NZ_CP099590.1_167	aminoglycoside_aadA5	3.10945e-05	USA	NA
NZ_CP099588.1	NZ_CP099588.1_167	aminoglycoside_aadA5	3.10945e-05	USA	NA
NZ_CP097726.1	NZ_CP097726.1_173	aminoglycoside_aadA5	3.10945e-05	USA	animal
NZ_CP097721.1	NZ_CP097721.1_177	aminoglycoside_aadA5	3.10945e-05	USA	animal
NZ_CP097719.1	NZ_CP097719.1_206	aminoglycoside_aadA5	3.10945e-05	USA	animal
NZ_CP097129.1	NZ_CP097129.1_1672	aminoglycoside_aadA5	3.10945e-05	USA	environment
NZ_CP095538.1	NZ_CP095538.1_4752	aminoglycoside_aadA5	3.10945e-05	USA	human
NZ_CP095529.1	NZ_CP095529.1_4224	aminoglycoside_aadA5	3.10945e-05	USA	human
NZ_CP095526.1	NZ_CP095526.1_4077	aminoglycoside_aadA5	3.10945e-05	USA	human
NZ_CP095510.1	NZ_CP095510.1_399	aminoglycoside_aadA5	3.10945e-05	USA	human
NZ_CP093221.1	NZ_CP093221.1_1198	aminoglycoside_aadA5	3.10945e-05	USA	NA
NZ_CP093068.1	NZ_CP093068.1_208	aminoglycoside_aadA5	3.10945e-05	USA	animal
NZ_CP091427.1	NZ_CP091427.1_4125	aminoglycoside_aadA5	3.10945e-05	USA	environment
NZ_CP089031.1	NZ_CP089031.1_256	aminoglycoside_aadA5	3.10945e-05	USA	food
NZ_CP087578.1	NZ_CP087578.1_4323	aminoglycoside_aadA5	3.10945e-05	USA	human
NZ_CP083888.1	NZ_CP083888.1_171	aminoglycoside_aadA5	3.10945e-05	USA	human
NZ_CP083886.1	NZ_CP083886.1_166	aminoglycoside_aadA5	3.10945e-05	USA	human
NZ_CP083880.1	NZ_CP083880.1_214	aminoglycoside_aadA5	3.10945e-05	USA	human
NZ_CP083877.1	NZ_CP083877.1_214	aminoglycoside_aadA5	3.10945e-05	USA	human
NZ_CP083872.1	NZ_CP083872.1_190	aminoglycoside_aadA5	3.10945e-05	USA	human
NZ_CP083869.1	NZ_CP083869.1_213	aminoglycoside_aadA5	3.10945e-05	USA	human
NZ_CP076470.1	NZ_CP076470.1_1886	aminoglycoside_aadA5	3.10945e-05	USA	NA
NZ_CP076404.1	NZ_CP076404.1_3418	aminoglycoside_aadA5	3.10945e-05	USA	environment
NZ_CP076264.1	NZ_CP076264.1_3754	aminoglycoside_aadA5	3.10945e-05	USA	NA
NZ_CP074407.1	NZ_CP074407.1_1320	aminoglycoside_aadA5	3.10945e-05	USA	human
NZ_CP072663.1	NZ_CP072663.1_3469	aminoglycoside_aadA5	3.10945e-05	USA	environment
NZ_CP072662.1	NZ_CP072662.1_3469	aminoglycoside_aadA5	3.10945e-05	USA	environment
NZ_CP072661.1	NZ_CP072661.1_3469	aminoglycoside_aadA5	3.10945e-05	USA	environment
NZ_CP072566.1	NZ_CP072566.1_163	aminoglycoside_aadA5	3.10945e-05	USA	NA
NZ_CP072565.1	NZ_CP072565.1_163	aminoglycoside_aadA5	3.10945e-05	USA	NA
NZ_CP072564.1	NZ_CP072564.1_163	aminoglycoside_aadA5	3.10945e-05	USA	NA
NZ_CP071441.1	NZ_CP071441.1_2547	aminoglycoside_aadA5	3.10945e-05	USA	human
NZ_CP071439.1	NZ_CP071439.1_2424	aminoglycoside_aadA5	3.10945e-05	USA	human
NZ_CP071436.1	NZ_CP071436.1_167	aminoglycoside_aadA5	3.10945e-05	USA	human
NZ_CP070962.1	NZ_CP070962.1_4182	aminoglycoside_aadA5	3.10945e-05	USA	NA
NZ_CP070157.1	NZ_CP070157.1_3214	aminoglycoside_aadA5	3.10945e-05	USA	NA
NZ_CP070134.1	NZ_CP070134.1_2392	aminoglycoside_aadA5	3.10945e-05	USA	NA
NZ_CP070103.1	NZ_CP070103.1_1176	aminoglycoside_aadA5	3.10945e-05	USA	NA
NZ_CP070098.1	NZ_CP070098.1_3734	aminoglycoside_aadA5	3.10945e-05	USA	NA
NZ_CP070077.1	NZ_CP070077.1_2138	aminoglycoside_aadA5	3.10945e-05	USA	NA
NZ_CP070071.1	NZ_CP070071.1_3869	aminoglycoside_aadA5	3.10945e-05	USA	NA
NZ_CP070048.1	NZ_CP070048.1_3264	aminoglycoside_aadA5	3.10945e-05	USA	NA
NZ_CP070026.1	NZ_CP070026.1_773	aminoglycoside_aadA5	3.10945e-05	USA	NA
NZ_CP070007.1	NZ_CP070007.1_1827	aminoglycoside_aadA5	3.10945e-05	USA	NA
NZ_CP069980.1	NZ_CP069980.1_1582	aminoglycoside_aadA5	3.10945e-05	USA	NA
NZ_CP069973.1	NZ_CP069973.1_914	aminoglycoside_aadA5	3.10945e-05	USA	NA
NZ_CP069957.1	NZ_CP069957.1_3275	aminoglycoside_aadA5	3.10945e-05	USA	NA
NZ_CP069893.1	NZ_CP069893.1_2063	aminoglycoside_aadA5	3.10945e-05	USA	NA
NZ_CP069882.1	NZ_CP069882.1_770	aminoglycoside_aadA5	3.10945e-05	USA	NA
NZ_CP069865.1	NZ_CP069865.1_1810	aminoglycoside_aadA5	3.10945e-05	USA	NA
NZ_CP069542.1	NZ_CP069542.1_539	aminoglycoside_aadA5	3.10945e-05	USA	NA
NZ_CP069459.1	NZ_CP069459.1_2504	aminoglycoside_aadA5	3.10945e-05	USA	NA
NZ_CP066839.1	NZ_CP066839.1_410	aminoglycoside_aadA5	3.10945e-05	USA	animal
NZ_CP066836.1	NZ_CP066836.1_3216	aminoglycoside_aadA5	3.10945e-05	USA	animal
NZ_CP063979.1	NZ_CP063979.1_4372	aminoglycoside_aadA5	3.10945e-05	USA	animal
NZ_CP063970.1	NZ_CP063970.1_4399	aminoglycoside_aadA5	3.10945e-05	USA	animal
NZ_CP063969.1	NZ_CP063969.1_4322	aminoglycoside_aadA5	3.10945e-05	USA	animal
NZ_CP063958.1	NZ_CP063958.1_4375	aminoglycoside_aadA5	3.10945e-05	USA	animal
NZ_CP063956.1	NZ_CP063956.1_1692	aminoglycoside_aadA5	3.10945e-05	USA	animal
NZ_CP063369.1	NZ_CP063369.1_3499	aminoglycoside_aadA5	3.10945e-05	USA	food
NZ_CP062250.1	NZ_CP062250.1_3468	aminoglycoside_aadA5	3.10945e-05	USA	NA
NZ_CP062249.1	NZ_CP062249.1_3470	aminoglycoside_aadA5	3.10945e-05	USA	NA
NZ_CP062248.1	NZ_CP062248.1_3468	aminoglycoside_aadA5	3.10945e-05	USA	NA
NZ_CP062247.1	NZ_CP062247.1_3470	aminoglycoside_aadA5	3.10945e-05	USA	NA
NZ_CP062246.1	NZ_CP062246.1_3468	aminoglycoside_aadA5	3.10945e-05	USA	NA
NZ_CP062245.1	NZ_CP062245.1_3468	aminoglycoside_aadA5	3.10945e-05	USA	NA
NZ_CP062244.1	NZ_CP062244.1_3468	aminoglycoside_aadA5	3.10945e-05	USA	NA
NZ_CP062243.1	NZ_CP062243.1_3469	aminoglycoside_aadA5	3.10945e-05	USA	NA
NZ_CP062242.1	NZ_CP062242.1_3469	aminoglycoside_aadA5	3.10945e-05	USA	NA
NZ_CP062241.1	NZ_CP062241.1_3470	aminoglycoside_aadA5	3.10945e-05	USA	NA
NZ_CP062240.1	NZ_CP062240.1_3470	aminoglycoside_aadA5	3.10945e-05	USA	NA
NZ_CP062239.1	NZ_CP062239.1_3469	aminoglycoside_aadA5	3.10945e-05	USA	NA
NZ_CP062160.1	NZ_CP062160.1_44	aminoglycoside_aadA5	3.10945e-05	USA	NA
NZ_CP061329.1	NZ_CP061329.1_184	aminoglycoside_aadA5	3.10945e-05	USA	NA
NZ_CP059137.1	NZ_CP059137.1_949	aminoglycoside_aadA5	3.10945e-05	USA	NA
NZ_CP054407.1	NZ_CP054407.1_178	aminoglycoside_aadA5	3.10945e-05	USA	NA
NZ_CP054371.1	NZ_CP054371.1_4151	aminoglycoside_aadA5	3.10945e-05	USA	human
NZ_CP054363.1	NZ_CP054363.1_2493	aminoglycoside_aadA5	3.10945e-05	USA	human
NZ_CP054343.1	NZ_CP054343.1_1788	aminoglycoside_aadA5	3.10945e-05	USA	human
NZ_CP054282.1	NZ_CP054282.1_2872	aminoglycoside_aadA5	3.10945e-05	USA	human
NZ_CP054227.1	NZ_CP054227.1_3970	aminoglycoside_aadA5	3.10945e-05	USA	human
NZ_CP054224.1	NZ_CP054224.1_219	aminoglycoside_aadA5	3.10945e-05	USA	human
NZ_CP053607.1	NZ_CP053607.1_3436	aminoglycoside_aadA5	3.10945e-05	USA	NA
NZ_CP053605.1	NZ_CP053605.1_3368	aminoglycoside_aadA5	3.10945e-05	USA	NA
NZ_CP053604.1	NZ_CP053604.1_3583	aminoglycoside_aadA5	3.10945e-05	USA	NA
NZ_CP053603.1	NZ_CP053603.1_2882	aminoglycoside_aadA5	3.10945e-05	USA	NA
NZ_CP053600.1	NZ_CP053600.1_3372	aminoglycoside_aadA5	3.10945e-05	USA	NA
NZ_CP053599.1	NZ_CP053599.1_808	aminoglycoside_aadA5	3.10945e-05	USA	NA
NZ_CP053597.1	NZ_CP053597.1_808	aminoglycoside_aadA5	3.10945e-05	USA	NA
NZ_CP053594.1	NZ_CP053594.1_809	aminoglycoside_aadA5	3.10945e-05	USA	NA
NZ_CP053592.1	NZ_CP053592.1_808	aminoglycoside_aadA5	3.10945e-05	USA	NA
NZ_CP053284.1	NZ_CP053284.1_138	aminoglycoside_aadA5	3.10945e-05	USA	human
NZ_CP053281.1	NZ_CP053281.1_192	aminoglycoside_aadA5	3.10945e-05	USA	human
NZ_CP053247.1	NZ_CP053247.1_2344	aminoglycoside_aadA5	3.10945e-05	USA	human
NZ_CP053234.1	NZ_CP053234.1_2768	aminoglycoside_aadA5	3.10945e-05	USA	human
NZ_CP051765.1	NZ_CP051765.1_168	aminoglycoside_aadA5	3.10945e-05	USA	human
NZ_CP051738.1	NZ_CP051738.1_170	aminoglycoside_aadA5	3.10945e-05	USA	human
NZ_CP051733.1	NZ_CP051733.1_4182	aminoglycoside_aadA5	3.10945e-05	USA	human
NZ_CP051716.1	NZ_CP051716.1_166	aminoglycoside_aadA5	3.10945e-05	USA	human
NZ_CP051698.1	NZ_CP051698.1_231	aminoglycoside_aadA5	3.10945e-05	USA	human
NZ_CP051694.1	NZ_CP051694.1_175	aminoglycoside_aadA5	3.10945e-05	USA	human
NZ_CP050498.1	NZ_CP050498.1_3657	aminoglycoside_aadA5	3.10945e-05	USA	human
NZ_CP049343.1	NZ_CP049343.1_171	aminoglycoside_aadA5	3.10945e-05	USA	NA
NZ_CP049081.1	NZ_CP049081.1_170	aminoglycoside_aadA5	3.10945e-05	USA	human
NZ_CP047231.1	NZ_CP047231.1_3333	aminoglycoside_aadA5	3.10945e-05	USA	NA
NZ_CP046527.1	NZ_CP046527.1_1557	aminoglycoside_aadA5	3.10945e-05	USA	environment
NZ_CP045977.1	NZ_CP045977.1_3331	aminoglycoside_aadA5	3.10945e-05	USA	NA
NZ_CP045209.1	NZ_CP045209.1_4370	aminoglycoside_aadA5	3.10945e-05	USA	food
NZ_CP044315.1	NZ_CP044315.1_4644	aminoglycoside_aadA5	3.10945e-05	USA	human
NZ_CP044314.1	NZ_CP044314.1_1577	aminoglycoside_aadA5	3.10945e-05	USA	human
NZ_CP043937.1	NZ_CP043937.1_3580	aminoglycoside_aadA5	3.10945e-05	USA	environment
NZ_CP043825.1	NZ_CP043825.1_3909	aminoglycoside_aadA5	3.10945e-05	USA	human
NZ_CP043821.1	NZ_CP043821.1_4018	aminoglycoside_aadA5	3.10945e-05	USA	human
NZ_CP043486.1	NZ_CP043486.1_3532	aminoglycoside_aadA5	3.10945e-05	USA	NA
NZ_CP042846.1	NZ_CP042846.1_4108	aminoglycoside_aadA5	3.10945e-05	USA	NA
NZ_CP042845.1	NZ_CP042845.1_4110	aminoglycoside_aadA5	3.10945e-05	USA	NA
NZ_CP042844.1	NZ_CP042844.1_4114	aminoglycoside_aadA5	3.10945e-05	USA	NA
NZ_CP042843.1	NZ_CP042843.1_4116	aminoglycoside_aadA5	3.10945e-05	USA	NA
NZ_CP042352.1	NZ_CP042352.1_3443	aminoglycoside_aadA5	3.10945e-05	USA	environment
NZ_CP042350.1	NZ_CP042350.1_3969	aminoglycoside_aadA5	3.10945e-05	USA	environment
NZ_CP042298.1	NZ_CP042298.1_3319	aminoglycoside_aadA5	3.10945e-05	USA	environment
NZ_CP041955.1	NZ_CP041955.1_227	aminoglycoside_aadA5	3.10945e-05	USA	human
NZ_CP041563.1	NZ_CP041563.1_3161	aminoglycoside_aadA5	3.10945e-05	USA	NA
NZ_CP041532.1	NZ_CP041532.1_2840	aminoglycoside_aadA5	3.10945e-05	USA	human
NZ_CP041522.1	NZ_CP041522.1_4279	aminoglycoside_aadA5	3.10945e-05	USA	human
NZ_CP041520.1	NZ_CP041520.1_1053	aminoglycoside_aadA5	3.10945e-05	USA	NA
NZ_CP041392.1	NZ_CP041392.1_169	aminoglycoside_aadA5	3.10945e-05	USA	human
NZ_CP041002.1	NZ_CP041002.1_3998	aminoglycoside_aadA5	3.10945e-05	USA	NA
NZ_CP040390.1	NZ_CP040390.1_226	aminoglycoside_aadA5	3.10945e-05	USA	human
NZ_CP040313.1	NZ_CP040313.1_4894	aminoglycoside_aadA5	3.10945e-05	USA	NA
NZ_CP040309.1	NZ_CP040309.1_4901	aminoglycoside_aadA5	3.10945e-05	USA	animal
NZ_CP040307.1	NZ_CP040307.1_5024	aminoglycoside_aadA5	3.10945e-05	USA	animal
NZ_CP040305.1	NZ_CP040305.1_5090	aminoglycoside_aadA5	3.10945e-05	USA	animal
NZ_CP040067.1	NZ_CP040067.1_209	aminoglycoside_aadA5	3.10945e-05	USA	human
NZ_CP035545.1	NZ_CP035545.1_4396	aminoglycoside_aadA5	3.10945e-05	USA	food
NZ_CP034808.1	NZ_CP034808.1_2123	aminoglycoside_aadA5	3.10945e-05	USA	human
NZ_CP034806.1	NZ_CP034806.1_4794	aminoglycoside_aadA5	3.10945e-05	USA	human
NZ_CP034803.1	NZ_CP034803.1_3182	aminoglycoside_aadA5	3.10945e-05	USA	human
NZ_CP034801.1	NZ_CP034801.1_2114	aminoglycoside_aadA5	3.10945e-05	USA	human
NZ_CP034799.1	NZ_CP034799.1_2125	aminoglycoside_aadA5	3.10945e-05	USA	human
NZ_CP034792.1	NZ_CP034792.1_4615	aminoglycoside_aadA5	3.10945e-05	USA	NA
NZ_CP031706.1	NZ_CP031706.1_4295	aminoglycoside_aadA5	3.10945e-05	USA	NA
NZ_CP031214.1	NZ_CP031214.1_205	aminoglycoside_aadA5	3.10945e-05	USA	NA
NZ_CP030768.1	NZ_CP030768.1_1529	aminoglycoside_aadA5	3.10945e-05	USA	NA
NZ_CP030767.1	NZ_CP030767.1_3914	aminoglycoside_aadA5	3.10945e-05	USA	NA
NZ_CP029981.1	NZ_CP029981.1_489	aminoglycoside_aadA5	3.10945e-05	USA	NA
NZ_CP029240.1	NZ_CP029240.1_3447	aminoglycoside_aadA5	3.10945e-05	USA	NA
NZ_CP029239.1	NZ_CP029239.1_3566	aminoglycoside_aadA5	3.10945e-05	USA	NA
NZ_CP029238.1	NZ_CP029238.1_3472	aminoglycoside_aadA5	3.10945e-05	USA	NA
NZ_CP028767.1	NZ_CP028767.1_4242	aminoglycoside_aadA5	3.10945e-05	USA	human
NZ_CP028763.1	NZ_CP028763.1_214	aminoglycoside_aadA5	3.10945e-05	USA	human
NZ_CP028762.1	NZ_CP028762.1_209	aminoglycoside_aadA5	3.10945e-05	USA	human
NZ_CP028381.1	NZ_CP028381.1_3922	aminoglycoside_aadA5	3.10945e-05	USA	human
NZ_CP027591.1	NZ_CP027591.1_60	aminoglycoside_aadA5	3.10945e-05	USA	human
NZ_CP027587.1	NZ_CP027587.1_3899	aminoglycoside_aadA5	3.10945e-05	USA	human
NZ_CP027586.1	NZ_CP027586.1_1990	aminoglycoside_aadA5	3.10945e-05	USA	human
NZ_CP027584.1	NZ_CP027584.1_3515	aminoglycoside_aadA5	3.10945e-05	USA	human
NZ_CP027579.1	NZ_CP027579.1_3428	aminoglycoside_aadA5	3.10945e-05	USA	human
NZ_CP027548.1	NZ_CP027548.1_4480	aminoglycoside_aadA5	3.10945e-05	USA	human
NZ_CP027544.1	NZ_CP027544.1_2809	aminoglycoside_aadA5	3.10945e-05	USA	human
NZ_CP027520.1	NZ_CP027520.1_1788	aminoglycoside_aadA5	3.10945e-05	USA	NA
NZ_CP027457.1	NZ_CP027457.1_1876	aminoglycoside_aadA5	3.10945e-05	USA	NA
NZ_CP027454.1	NZ_CP027454.1_388	aminoglycoside_aadA5	3.10945e-05	USA	human
NZ_CP027449.1	NZ_CP027449.1_2145	aminoglycoside_aadA5	3.10945e-05	USA	human
NZ_CP027440.1	NZ_CP027440.1_2594	aminoglycoside_aadA5	3.10945e-05	USA	human
NZ_CP027435.1	NZ_CP027435.1_5086	aminoglycoside_aadA5	3.10945e-05	USA	NA
NZ_CP027388.1	NZ_CP027388.1_3587	aminoglycoside_aadA5	3.10945e-05	USA	NA
NZ_CP027371.1	NZ_CP027371.1_3630	aminoglycoside_aadA5	3.10945e-05	USA	human
NZ_CP027368.1	NZ_CP027368.1_3620	aminoglycoside_aadA5	3.10945e-05	USA	human
NZ_CP027366.1	NZ_CP027366.1_3856	aminoglycoside_aadA5	3.10945e-05	USA	NA
NZ_CP027362.1	NZ_CP027362.1_2707	aminoglycoside_aadA5	3.10945e-05	USA	NA
NZ_CP027355.1	NZ_CP027355.1_3824	aminoglycoside_aadA5	3.10945e-05	USA	human
NZ_CP027351.1	NZ_CP027351.1_186	aminoglycoside_aadA5	3.10945e-05	USA	human
NZ_CP027342.1	NZ_CP027342.1_860	aminoglycoside_aadA5	3.10945e-05	USA	human
NZ_CP027340.1	NZ_CP027340.1_945	aminoglycoside_aadA5	3.10945e-05	USA	human
NZ_CP027328.1	NZ_CP027328.1_702	aminoglycoside_aadA5	3.10945e-05	USA	NA
NZ_CP027323.1	NZ_CP027323.1_3715	aminoglycoside_aadA5	3.10945e-05	USA	human
NZ_CP027319.1	NZ_CP027319.1_2526	aminoglycoside_aadA5	3.10945e-05	USA	human
NZ_CP027317.1	NZ_CP027317.1_2832	aminoglycoside_aadA5	3.10945e-05	USA	human
NZ_CP027312.1	NZ_CP027312.1_3589	aminoglycoside_aadA5	3.10945e-05	USA	human
NZ_CP027310.1	NZ_CP027310.1_1406	aminoglycoside_aadA5	3.10945e-05	USA	human
NZ_CP027219.1	NZ_CP027219.1_5235	aminoglycoside_aadA5	3.10945e-05	USA	human
NZ_CP026399.1	NZ_CP026399.1_3322	aminoglycoside_aadA5	3.10945e-05	USA	NA
NZ_CP026199.1	NZ_CP026199.1_2771	aminoglycoside_aadA5	3.10945e-05	USA	human
NZ_CP025707.1	NZ_CP025707.1_2168	aminoglycoside_aadA5	3.10945e-05	USA	NA
NZ_CP024659.1	NZ_CP024659.1_4125	aminoglycoside_aadA5	3.10945e-05	USA	NA
NZ_CP024618.1	NZ_CP024618.1_4829	aminoglycoside_aadA5	3.10945e-05	USA	animal
NZ_CP024479.1	NZ_CP024479.1_3300	aminoglycoside_aadA5	3.10945e-05	USA	human
NZ_CP024293.1	NZ_CP024293.1_1838	aminoglycoside_aadA5	3.10945e-05	USA	NA
NZ_CP024273.1	NZ_CP024273.1_3568	aminoglycoside_aadA5	3.10945e-05	USA	NA
NZ_CP024269.1	NZ_CP024269.1_2376	aminoglycoside_aadA5	3.10945e-05	USA	NA
NZ_CP024260.1	NZ_CP024260.1_3088	aminoglycoside_aadA5	3.10945e-05	USA	NA
NZ_CP023673.1	NZ_CP023673.1_208	aminoglycoside_aadA5	3.10945e-05	USA	animal
NZ_CP022689.1	NZ_CP022689.1_2100	aminoglycoside_aadA5	3.10945e-05	USA	NA
NZ_CP022466.1	NZ_CP022466.1_3606	aminoglycoside_aadA5	3.10945e-05	USA	environment
NZ_CP020835.1	NZ_CP020835.1_201	aminoglycoside_aadA5	3.10945e-05	USA	food
NZ_CP020520.1	NZ_CP020520.1_168	aminoglycoside_aadA5	3.10945e-05	USA	human
NZ_CP020516.1	NZ_CP020516.1_184	aminoglycoside_aadA5	3.10945e-05	USA	human
NZ_CP020514.1	NZ_CP020514.1_223	aminoglycoside_aadA5	3.10945e-05	USA	human
NZ_CP020509.1	NZ_CP020509.1_194	aminoglycoside_aadA5	3.10945e-05	USA	human
NZ_CP020495.1	NZ_CP020495.1_184	aminoglycoside_aadA5	3.10945e-05	USA	human
NZ_CP019903.1	NZ_CP019903.1_786	aminoglycoside_aadA5	3.10945e-05	USA	NA
NZ_CP019560.1	NZ_CP019560.1_2860	aminoglycoside_aadA5	3.10945e-05	USA	animal
NZ_CP018957.1	NZ_CP018957.1_1062	aminoglycoside_aadA5	3.10945e-05	USA	NA
NZ_CP018770.2	NZ_CP018770.2_4607	aminoglycoside_aadA5	3.10945e-05	USA	NA
NZ_CP018323.1	NZ_CP018323.1_1276	aminoglycoside_aadA5	3.10945e-05	USA	animal
NZ_CP018206.1	NZ_CP018206.1_4211	aminoglycoside_aadA5	3.10945e-05	USA	environment
NZ_CP018121.1	NZ_CP018121.1_3577	aminoglycoside_aadA5	3.10945e-05	USA	environment
NZ_CP018115.1	NZ_CP018115.1_3582	aminoglycoside_aadA5	3.10945e-05	USA	environment
NZ_CP018109.1	NZ_CP018109.1_3580	aminoglycoside_aadA5	3.10945e-05	USA	environment
NZ_CP017100.1	NZ_CP017100.1_3429	aminoglycoside_aadA5	3.10945e-05	USA	environment
NZ_CP016404.1	NZ_CP016404.1_4167	aminoglycoside_aadA5	3.10945e-05	USA	human
NZ_CP015912.1	NZ_CP015912.1_2514	aminoglycoside_aadA5	3.10945e-05	USA	animal
NZ_CP015855.1	NZ_CP015855.1_1197	aminoglycoside_aadA5	3.10945e-05	USA	food
NZ_CP015853.1	NZ_CP015853.1_3606	aminoglycoside_aadA5	3.10945e-05	USA	human
NZ_CP015241.1	NZ_CP015241.1_1773	aminoglycoside_aadA5	3.10945e-05	USA	human
NZ_CP015228.1	NZ_CP015228.1_4182	aminoglycoside_aadA5	3.10945e-05	USA	food
NZ_CP015023.1	NZ_CP015023.1_2498	aminoglycoside_aadA5	3.10945e-05	USA	food
NZ_CP015020.1	NZ_CP015020.1_2714	aminoglycoside_aadA5	3.10945e-05	USA	animal
NZ_CP014583.1	NZ_CP014583.1_3005	aminoglycoside_aadA5	3.10945e-05	USA	NA
NZ_CP013112.1	NZ_CP013112.1_3158	aminoglycoside_aadA5	3.10945e-05	USA	human
NZ_CP013025.1	NZ_CP013025.1_2331	aminoglycoside_aadA5	3.10945e-05	USA	human
NZ_CP012127.1	NZ_CP012127.1_3444	aminoglycoside_aadA5	3.10945e-05	USA	NA
NZ_CP012126.1	NZ_CP012126.1_3443	aminoglycoside_aadA5	3.10945e-05	USA	NA
NZ_CP012125.1	NZ_CP012125.1_3444	aminoglycoside_aadA5	3.10945e-05	USA	NA
NZ_CP011495.1	NZ_CP011495.1_268	aminoglycoside_aadA5	3.10945e-05	USA	NA
NZ_CP011324.1	NZ_CP011324.1_3462	aminoglycoside_aadA5	3.10945e-05	USA	NA
NZ_CP011322.1	NZ_CP011322.1_3464	aminoglycoside_aadA5	3.10945e-05	USA	NA
NZ_CP011321.1	NZ_CP011321.1_3462	aminoglycoside_aadA5	3.10945e-05	USA	NA
NZ_CP011320.1	NZ_CP011320.1_3467	aminoglycoside_aadA5	3.10945e-05	USA	NA
NZ_CP009106.2	NZ_CP009106.2_4346	aminoglycoside_aadA5	3.10945e-05	USA	human
NZ_CP009104.1	NZ_CP009104.1_4333	aminoglycoside_aadA5	3.10945e-05	USA	animal
NZ_BIAU01000006.1	NZ_BIAU01000006.1_59	aminoglycoside_aadA5	3.10945e-05	USA	NA
NZ_BIAR01000080.1	NZ_BIAR01000080.1_42	aminoglycoside_aadA5	3.10945e-05	USA	NA
NZ_BIAO01000010.1	NZ_BIAO01000010.1_257	aminoglycoside_aadA5	3.10945e-05	USA	NA
NZ_BIAN01000113.1	NZ_BIAN01000113.1_238	aminoglycoside_aadA5	3.10945e-05	USA	NA
NZ_BHZY01000007.1	NZ_BHZY01000007.1_55	aminoglycoside_aadA5	3.10945e-05	USA	NA
NZ_RRCS01000001.1	NZ_RRCS01000001.1_1574	aminoglycoside_aadA5	2.78614e-05	USA	NA
NZ_CP041541.1	NZ_CP041541.1_1574	aminoglycoside_aadA5	2.78614e-05	USA	human
NZ_SJTD01000016.1	NZ_SJTD01000016.1_119	aminoglycoside_aadA5	3.10945e-05	USA	environment
NZ_RZAY01000001.1	NZ_RZAY01000001.1_225	aminoglycoside_aadA5	3.10945e-05	USA	human
NZ_RRVQ01000006.1	NZ_RRVQ01000006.1_53	aminoglycoside_aadA5	3.10945e-05	USA	human
NZ_RRVN01000004.1	NZ_RRVN01000004.1_53	aminoglycoside_aadA5	3.10945e-05	USA	human
NZ_PVMH01000004.1	NZ_PVMH01000004.1_2195	aminoglycoside_aadA5	3.10945e-05	USA	NA
NZ_LXPF01000004.1	NZ_LXPF01000004.1_1211	aminoglycoside_aadA5	3.10945e-05	USA	human
NZ_JRSP01000054.1	NZ_JRSP01000054.1_768	aminoglycoside_aadA5	3.10945e-05	USA	NA
NZ_JRSN01000068.1	NZ_JRSN01000068.1_409	aminoglycoside_aadA5	3.10945e-05	USA	NA
NZ_JRSK01000054.1	NZ_JRSK01000054.1_473	aminoglycoside_aadA5	3.10945e-05	USA	NA
NZ_JRSJ01000056.1	NZ_JRSJ01000056.1_1519	aminoglycoside_aadA5	3.10945e-05	USA	NA
NZ_JRSG01000018.1	NZ_JRSG01000018.1_760	aminoglycoside_aadA5	3.10945e-05	USA	NA
NZ_JRSE01000171.1	NZ_JRSE01000171.1_1385	aminoglycoside_aadA5	3.10945e-05	USA	NA
NZ_JRSD01000246.1	NZ_JRSD01000246.1_495	aminoglycoside_aadA5	3.10945e-05	USA	NA
NZ_JRSB01000213.1	NZ_JRSB01000213.1_3698	aminoglycoside_aadA5	3.10945e-05	USA	NA
NZ_JRRZ01000007.1	NZ_JRRZ01000007.1_1015	aminoglycoside_aadA5	3.10945e-05	USA	NA
NZ_JRRY01000094.1	NZ_JRRY01000094.1_3056	aminoglycoside_aadA5	3.10945e-05	USA	NA
NZ_JRRX01000061.1	NZ_JRRX01000061.1_150	aminoglycoside_aadA5	3.10945e-05	USA	NA
NZ_JRRU01000154.1	NZ_JRRU01000154.1_2601	aminoglycoside_aadA5	3.10945e-05	USA	NA
NZ_JRRS01000180.1	NZ_JRRS01000180.1_1855	aminoglycoside_aadA5	3.10945e-05	USA	NA
NZ_JRRP01000026.1	NZ_JRRP01000026.1_251	aminoglycoside_aadA5	3.10945e-05	USA	NA
NZ_JRRN01000033.1	NZ_JRRN01000033.1_3466	aminoglycoside_aadA5	3.10945e-05	USA	NA
NZ_JRRM01000063.1	NZ_JRRM01000063.1_753	aminoglycoside_aadA5	3.10945e-05	USA	NA
NZ_JRRJ01000104.1	NZ_JRRJ01000104.1_1319	aminoglycoside_aadA5	3.10945e-05	USA	NA
NZ_JANIMU010000003.1	NZ_JANIMU010000003.1_232	aminoglycoside_aadA5	3.10945e-05	USA	NA
NZ_JANIMR010000003.1	NZ_JANIMR010000003.1_55	aminoglycoside_aadA5	3.10945e-05	USA	NA
NZ_JANIMJ010000002.1	NZ_JANIMJ010000002.1_259	aminoglycoside_aadA5	3.10945e-05	USA	human
NZ_JANIMI010000004.1	NZ_JANIMI010000004.1_58	aminoglycoside_aadA5	3.10945e-05	USA	human
NZ_JANIMH010000004.1	NZ_JANIMH010000004.1_58	aminoglycoside_aadA5	3.10945e-05	USA	NA
NZ_JANIME010000004.1	NZ_JANIME010000004.1_232	aminoglycoside_aadA5	3.10945e-05	USA	NA
NZ_JANIMC010000004.1	NZ_JANIMC010000004.1_58	aminoglycoside_aadA5	3.10945e-05	USA	NA
NZ_JANILW010000002.1	NZ_JANILW010000002.1_229	aminoglycoside_aadA5	3.10945e-05	USA	human
NZ_JANILU010000004.1	NZ_JANILU010000004.1_232	aminoglycoside_aadA5	3.10945e-05	USA	human
NZ_JANILR010000004.1	NZ_JANILR010000004.1_58	aminoglycoside_aadA5	3.10945e-05	USA	human
NZ_JAALAC010000002.1	NZ_JAALAC010000002.1_1478	aminoglycoside_aadA5	3.10945e-05	USA	human
NZ_JAAJTU010000001.1	NZ_JAAJTU010000001.1_2617	aminoglycoside_aadA5	3.10945e-05	USA	NA
NZ_JAAJTT010000001.1	NZ_JAAJTT010000001.1_3759	aminoglycoside_aadA5	3.10945e-05	USA	NA
NZ_CP107284.1	NZ_CP107284.1_184	aminoglycoside_aadA5	3.10945e-05	USA	NA
NZ_CP103673.1	NZ_CP103673.1_201	aminoglycoside_aadA5	3.10945e-05	USA	human
NZ_CP103479.1	NZ_CP103479.1_239	aminoglycoside_aadA5	3.10945e-05	USA	human
NZ_CP095533.1	NZ_CP095533.1_29	aminoglycoside_aadA5	3.10945e-05	USA	human
NZ_CP069571.1	NZ_CP069571.1_1198	aminoglycoside_aadA5	3.10945e-05	USA	NA
NZ_CP051753.1	NZ_CP051753.1_4042	aminoglycoside_aadA5	3.10945e-05	USA	human
NZ_CP044313.1	NZ_CP044313.1_3050	aminoglycoside_aadA5	3.10945e-05	USA	NA
NZ_CP044312.1	NZ_CP044312.1_4502	aminoglycoside_aadA5	3.10945e-05	USA	NA
NZ_CP044311.1	NZ_CP044311.1_3802	aminoglycoside_aadA5	3.10945e-05	USA	NA
NZ_CP037945.1	NZ_CP037945.1_3086	aminoglycoside_aadA5	3.10945e-05	USA	human
NZ_CP037941.1	NZ_CP037941.1_300	aminoglycoside_aadA5	3.10945e-05	USA	NA
NZ_CP029692.1	NZ_CP029692.1_4294	aminoglycoside_aadA5	3.10945e-05	USA	human
NZ_CP028432.1	NZ_CP028432.1_4123	aminoglycoside_aadA5	3.10945e-05	USA	human
NZ_CP028429.1	NZ_CP028429.1_4131	aminoglycoside_aadA5	3.10945e-05	USA	human
NZ_CP027766.1	NZ_CP027766.1_4238	aminoglycoside_aadA5	3.10945e-05	USA	human
NZ_CP027593.1	NZ_CP027593.1_973	aminoglycoside_aadA5	3.10945e-05	USA	human
NZ_CP027582.1	NZ_CP027582.1_4489	aminoglycoside_aadA5	3.10945e-05	USA	human
NZ_CP027577.1	NZ_CP027577.1_327	aminoglycoside_aadA5	3.10945e-05	USA	human
NZ_CP027573.1	NZ_CP027573.1_3278	aminoglycoside_aadA5	3.10945e-05	USA	human
NZ_CP027572.1	NZ_CP027572.1_4423	aminoglycoside_aadA5	3.10945e-05	USA	human
NZ_CP027555.1	NZ_CP027555.1_3337	aminoglycoside_aadA5	3.10945e-05	USA	NA
NZ_CP027552.1	NZ_CP027552.1_350	aminoglycoside_aadA5	3.10945e-05	USA	human
NZ_CP027546.1	NZ_CP027546.1_3567	aminoglycoside_aadA5	3.10945e-05	USA	human
NZ_CP027472.1	NZ_CP027472.1_4503	aminoglycoside_aadA5	3.10945e-05	USA	human
NZ_CP027459.1	NZ_CP027459.1_4370	aminoglycoside_aadA5	3.10945e-05	USA	NA
NZ_CP027452.1	NZ_CP027452.1_2143	aminoglycoside_aadA5	3.10945e-05	USA	human
NZ_CP027445.1	NZ_CP027445.1_3234	aminoglycoside_aadA5	3.10945e-05	USA	human
NZ_CP027442.1	NZ_CP027442.1_3209	aminoglycoside_aadA5	3.10945e-05	USA	human
NZ_CP027390.1	NZ_CP027390.1_4191	aminoglycoside_aadA5	3.10945e-05	USA	NA
NZ_CP027387.1	NZ_CP027387.1_2082	aminoglycoside_aadA5	3.10945e-05	USA	human
NZ_CP027380.1	NZ_CP027380.1_5161	aminoglycoside_aadA5	3.10945e-05	USA	human
NZ_CP027361.1	NZ_CP027361.1_1102	aminoglycoside_aadA5	3.10945e-05	USA	NA
NZ_CP027352.1	NZ_CP027352.1_3436	aminoglycoside_aadA5	3.10945e-05	USA	human
NZ_CP027347.1	NZ_CP027347.1_3796	aminoglycoside_aadA5	3.10945e-05	USA	human
NZ_CP027338.1	NZ_CP027338.1_3759	aminoglycoside_aadA5	3.10945e-05	USA	human
NZ_CP027335.1	NZ_CP027335.1_2087	aminoglycoside_aadA5	3.10945e-05	USA	human
NZ_CP027331.1	NZ_CP027331.1_3616	aminoglycoside_aadA5	3.10945e-05	USA	human
NZ_CP027325.1	NZ_CP027325.1_1220	aminoglycoside_aadA5	3.10945e-05	USA	NA
NZ_CP027307.1	NZ_CP027307.1_4390	aminoglycoside_aadA5	3.10945e-05	USA	human
NZ_CP018840.1	NZ_CP018840.1_1362	aminoglycoside_aadA5	3.10945e-05	USA	animal
NZ_CP014092.2	NZ_CP014092.2_3154	aminoglycoside_aadA5	3.10945e-05	USA	environment
NZ_CP013029.1	NZ_CP013029.1_5072	aminoglycoside_aadA5	3.10945e-05	USA	NA
NZ_ABACVG020000001.1	NZ_ABACVG020000001.1_2116	aminoglycoside_aadA5	3.10945e-05	USA	human
NZ_VKSQ01000005.1	NZ_VKSQ01000005.1_222	aminoglycoside_aadA5	3.10945e-05	USA	animal
NZ_VJVQ01000002.1	NZ_VJVQ01000002.1_252	aminoglycoside_aadA5	3.10945e-05	USA	NA
NZ_VJVP01000006.1	NZ_VJVP01000006.1_63	aminoglycoside_aadA5	3.10945e-05	USA	NA
NZ_VJVN01000003.1	NZ_VJVN01000003.1_221	aminoglycoside_aadA5	3.10945e-05	USA	NA
NZ_VJVM01000006.1	NZ_VJVM01000006.1_58	aminoglycoside_aadA5	3.10945e-05	USA	NA
NZ_VJVK01000003.1	NZ_VJVK01000003.1_213	aminoglycoside_aadA5	3.10945e-05	USA	NA
NZ_VJVH01000002.1	NZ_VJVH01000002.1_213	aminoglycoside_aadA5	3.10945e-05	USA	NA
NZ_VJVE01000005.1	NZ_VJVE01000005.1_217	aminoglycoside_aadA5	3.10945e-05	USA	NA
NZ_VJVB01000006.1	NZ_VJVB01000006.1_70	aminoglycoside_aadA5	3.10945e-05	USA	NA
NZ_VJVA01000006.1	NZ_VJVA01000006.1_63	aminoglycoside_aadA5	3.10945e-05	USA	NA
NZ_VJUY01000007.1	NZ_VJUY01000007.1_271	aminoglycoside_aadA5	3.10945e-05	USA	NA
NZ_VJUP01000006.1	NZ_VJUP01000006.1_7	aminoglycoside_aadA5	3.10945e-05	USA	NA
NZ_VJUO01000007.1	NZ_VJUO01000007.1_58	aminoglycoside_aadA5	3.10945e-05	USA	NA
NZ_VJUN01000004.1	NZ_VJUN01000004.1_273	aminoglycoside_aadA5	3.10945e-05	USA	NA
NZ_VJUL01000005.1	NZ_VJUL01000005.1_139	aminoglycoside_aadA5	3.10945e-05	USA	NA
NZ_VJUI01000004.1	NZ_VJUI01000004.1_151	aminoglycoside_aadA5	3.10945e-05	USA	NA
NZ_VJUF01000004.1	NZ_VJUF01000004.1_211	aminoglycoside_aadA5	3.10945e-05	USA	NA
NZ_VJUD01000003.1	NZ_VJUD01000003.1_230	aminoglycoside_aadA5	3.10945e-05	USA	NA
NZ_VJUB01000003.1	NZ_VJUB01000003.1_276	aminoglycoside_aadA5	3.10945e-05	USA	NA
NZ_VJUA01000008.1	NZ_VJUA01000008.1_64	aminoglycoside_aadA5	3.10945e-05	USA	NA
NZ_VJTW01000004.1	NZ_VJTW01000004.1_273	aminoglycoside_aadA5	3.10945e-05	USA	NA
NZ_VJTU01000006.1	NZ_VJTU01000006.1_63	aminoglycoside_aadA5	3.10945e-05	USA	NA
NZ_VJTM01000003.1	NZ_VJTM01000003.1_311	aminoglycoside_aadA5	3.10945e-05	USA	NA
NZ_SMTA01000002.1	NZ_SMTA01000002.1_260	aminoglycoside_aadA5	3.10945e-05	USA	NA
NZ_SMSZ01000001.1	NZ_SMSZ01000001.1_260	aminoglycoside_aadA5	3.10945e-05	USA	NA
NZ_RZBI01000004.1	NZ_RZBI01000004.1_218	aminoglycoside_aadA5	3.10945e-05	USA	human
NZ_RZAR01000004.1	NZ_RZAR01000004.1_59	aminoglycoside_aadA5	3.10945e-05	USA	human
NZ_RZAJ01000002.1	NZ_RZAJ01000002.1_221	aminoglycoside_aadA5	3.10945e-05	USA	human
NZ_RZAH01000004.1	NZ_RZAH01000004.1_216	aminoglycoside_aadA5	3.10945e-05	USA	human
NZ_RRWR01000006.1	NZ_RRWR01000006.1_59	aminoglycoside_aadA5	3.10945e-05	USA	human
NZ_RRWP01000004.1	NZ_RRWP01000004.1_210	aminoglycoside_aadA5	3.10945e-05	USA	human
NZ_RRWO01000003.1	NZ_RRWO01000003.1_211	aminoglycoside_aadA5	3.10945e-05	USA	human
NZ_RRWF01000003.1	NZ_RRWF01000003.1_272	aminoglycoside_aadA5	3.10945e-05	USA	human
NZ_RRWA01000008.1	NZ_RRWA01000008.1_86	aminoglycoside_aadA5	3.10945e-05	USA	human
NZ_RRVZ01000003.1	NZ_RRVZ01000003.1_273	aminoglycoside_aadA5	3.10945e-05	USA	human
NZ_RRVU01000004.1	NZ_RRVU01000004.1_81	aminoglycoside_aadA5	3.10945e-05	USA	human
NZ_RRVO01000001.1	NZ_RRVO01000001.1_223	aminoglycoside_aadA5	3.10945e-05	USA	human
NZ_RRVJ01000003.1	NZ_RRVJ01000003.1_59	aminoglycoside_aadA5	3.10945e-05	USA	human
NZ_RRVH01000004.1	NZ_RRVH01000004.1_80	aminoglycoside_aadA5	3.10945e-05	USA	human
NZ_RRUX01000004.1	NZ_RRUX01000004.1_274	aminoglycoside_aadA5	3.10945e-05	USA	human
NZ_RRUW01000004.1	NZ_RRUW01000004.1_59	aminoglycoside_aadA5	3.10945e-05	USA	human
NZ_RRUV01000005.1	NZ_RRUV01000005.1_59	aminoglycoside_aadA5	3.10945e-05	USA	human
NZ_RRUR01000004.1	NZ_RRUR01000004.1_59	aminoglycoside_aadA5	3.10945e-05	USA	human
NZ_RRUN01000004.1	NZ_RRUN01000004.1_223	aminoglycoside_aadA5	3.10945e-05	USA	human
NZ_RRUL01000004.1	NZ_RRUL01000004.1_227	aminoglycoside_aadA5	3.10945e-05	USA	human
NZ_RRUI01000004.1	NZ_RRUI01000004.1_211	aminoglycoside_aadA5	3.10945e-05	USA	human
NZ_RRUF01000002.1	NZ_RRUF01000002.1_226	aminoglycoside_aadA5	3.10945e-05	USA	human
NZ_RKJN01000003.1	NZ_RKJN01000003.1_2395	aminoglycoside_aadA5	3.10945e-05	USA	human
NZ_QOYN01000008.1	NZ_QOYN01000008.1_27	aminoglycoside_aadA5	3.10945e-05	USA	NA
NZ_QOYK01000006.1	NZ_QOYK01000006.1_27	aminoglycoside_aadA5	3.10945e-05	USA	NA
NZ_QLVH01000001.1	NZ_QLVH01000001.1_1044	aminoglycoside_aadA5	3.10945e-05	USA	NA
NZ_PYRB01000004.1	NZ_PYRB01000004.1_210	aminoglycoside_aadA5	3.10945e-05	USA	human
NZ_PSNU01000001.1	NZ_PSNU01000001.1_28	aminoglycoside_aadA5	3.10945e-05	USA	food
NZ_PKHJ01000004.1	NZ_PKHJ01000004.1_62	aminoglycoside_aadA5	3.10945e-05	USA	NA
NZ_PKHI01000004.1	NZ_PKHI01000004.1_272	aminoglycoside_aadA5	3.10945e-05	USA	NA
NZ_PKHH01000003.1	NZ_PKHH01000003.1_214	aminoglycoside_aadA5	3.10945e-05	USA	NA
NZ_PKHG01000005.1	NZ_PKHG01000005.1_237	aminoglycoside_aadA5	3.10945e-05	USA	NA
NZ_NNZX01000006.1	NZ_NNZX01000006.1_27	aminoglycoside_aadA5	3.10945e-05	USA	human
NZ_NNZJ01000004.1	NZ_NNZJ01000004.1_27	aminoglycoside_aadA5	3.10945e-05	USA	human
NZ_NMLL01000003.1	NZ_NMLL01000003.1_216	aminoglycoside_aadA5	3.10945e-05	USA	animal
NZ_NLWG01000006.1	NZ_NLWG01000006.1_28	aminoglycoside_aadA5	3.10945e-05	USA	animal
NZ_NHZL01000001.1	NZ_NHZL01000001.1_2092	aminoglycoside_aadA5	3.10945e-05	USA	NA
NZ_NHZK01000003.1	NZ_NHZK01000003.1_27	aminoglycoside_aadA5	3.10945e-05	USA	NA
NZ_NHZJ01000001.1	NZ_NHZJ01000001.1_2137	aminoglycoside_aadA5	3.10945e-05	USA	NA
NZ_NHYS01000001.1	NZ_NHYS01000001.1_942	aminoglycoside_aadA5	3.10945e-05	USA	NA
NZ_NHYP01000001.1	NZ_NHYP01000001.1_884	aminoglycoside_aadA5	3.10945e-05	USA	NA
NZ_NHYO01000001.1	NZ_NHYO01000001.1_895	aminoglycoside_aadA5	3.10945e-05	USA	NA
NZ_NGSJ01000002.1	NZ_NGSJ01000002.1_600	aminoglycoside_aadA5	3.10945e-05	USA	NA
NZ_NGSH01000001.1	NZ_NGSH01000001.1_1422	aminoglycoside_aadA5	3.10945e-05	USA	NA
NZ_NGSD01000002.1	NZ_NGSD01000002.1_648	aminoglycoside_aadA5	3.10945e-05	USA	NA
NZ_NGSA01000001.1	NZ_NGSA01000001.1_1290	aminoglycoside_aadA5	3.10945e-05	USA	NA
NZ_NGRZ01000001.1	NZ_NGRZ01000001.1_2779	aminoglycoside_aadA5	3.10945e-05	USA	NA
NZ_NGRV02000001.1	NZ_NGRV02000001.1_191	aminoglycoside_aadA5	3.10945e-05	USA	NA
NZ_NCSC01000001.1	NZ_NCSC01000001.1_2196	aminoglycoside_aadA5	3.10945e-05	USA	human
NZ_NCRV01000002.1	NZ_NCRV01000002.1_1550	aminoglycoside_aadA5	3.10945e-05	USA	human
NZ_NCRU01000002.1	NZ_NCRU01000002.1_285	aminoglycoside_aadA5	3.10945e-05	USA	human
NZ_NCRT01000003.1	NZ_NCRT01000003.1_280	aminoglycoside_aadA5	3.10945e-05	USA	human
NZ_NCRS01000001.1	NZ_NCRS01000001.1_683	aminoglycoside_aadA5	3.10945e-05	USA	human
NZ_NCRR01000001.1	NZ_NCRR01000001.1_3326	aminoglycoside_aadA5	3.10945e-05	USA	human
NZ_NCRQ01000002.1	NZ_NCRQ01000002.1_550	aminoglycoside_aadA5	3.10945e-05	USA	human
NZ_NCRP01000005.1	NZ_NCRP01000005.1_269	aminoglycoside_aadA5	3.10945e-05	USA	human
NZ_MKJQ01000022.1	NZ_MKJQ01000022.1_252	aminoglycoside_aadA5	3.10945e-05	USA	human
NZ_MKJO01000029.1	NZ_MKJO01000029.1_54	aminoglycoside_aadA5	3.10945e-05	USA	human
NZ_MKJM01000044.1	NZ_MKJM01000044.1_214	aminoglycoside_aadA5	3.10945e-05	USA	human
NZ_MKJJ01000010.1	NZ_MKJJ01000010.1_1028	aminoglycoside_aadA5	3.10945e-05	USA	human
NZ_MKJH01000011.1	NZ_MKJH01000011.1_213	aminoglycoside_aadA5	3.10945e-05	USA	human
NZ_MKJF01000023.1	NZ_MKJF01000023.1_240	aminoglycoside_aadA5	3.10945e-05	USA	human
NZ_MKJE01000021.1	NZ_MKJE01000021.1_239	aminoglycoside_aadA5	3.10945e-05	USA	human
NZ_MKJC01000044.1	NZ_MKJC01000044.1_213	aminoglycoside_aadA5	3.10945e-05	USA	human
NZ_MKJB01000032.1	NZ_MKJB01000032.1_213	aminoglycoside_aadA5	3.10945e-05	USA	human
NZ_MKIZ01000011.1	NZ_MKIZ01000011.1_224	aminoglycoside_aadA5	3.10945e-05	USA	human
NZ_MKIX01000011.1	NZ_MKIX01000011.1_221	aminoglycoside_aadA5	3.10945e-05	USA	human
NZ_MDXC01000022.1	NZ_MDXC01000022.1_239	aminoglycoside_aadA5	3.10945e-05	USA	human
NZ_MDXB01000022.1	NZ_MDXB01000022.1_82	aminoglycoside_aadA5	3.10945e-05	USA	human
NZ_MDSG01000022.1	NZ_MDSG01000022.1_239	aminoglycoside_aadA5	3.10945e-05	USA	human
NZ_MDGG01000024.1	NZ_MDGG01000024.1_246	aminoglycoside_aadA5	3.10945e-05	USA	human
NZ_MDGF01000021.1	NZ_MDGF01000021.1_51	aminoglycoside_aadA5	3.10945e-05	USA	human
NZ_MDGE01000029.1	NZ_MDGE01000029.1_252	aminoglycoside_aadA5	3.10945e-05	USA	human
NZ_MDGD01000053.1	NZ_MDGD01000053.1_214	aminoglycoside_aadA5	3.10945e-05	USA	human
NZ_MDGC01000033.1	NZ_MDGC01000033.1_213	aminoglycoside_aadA5	3.10945e-05	USA	human
NZ_MDGA01000019.1	NZ_MDGA01000019.1_198	aminoglycoside_aadA5	3.10945e-05	USA	human
NZ_MDFZ01000038.1	NZ_MDFZ01000038.1_240	aminoglycoside_aadA5	3.10945e-05	USA	human
NZ_MDFX01000044.1	NZ_MDFX01000044.1_102	aminoglycoside_aadA5	3.10945e-05	USA	human
NZ_MDFW01000022.1	NZ_MDFW01000022.1_213	aminoglycoside_aadA5	3.10945e-05	USA	human
NZ_MDFV01000024.1	NZ_MDFV01000024.1_223	aminoglycoside_aadA5	3.10945e-05	USA	human
NZ_MDFU01000022.1	NZ_MDFU01000022.1_450	aminoglycoside_aadA5	3.10945e-05	USA	human
NZ_MDFS01000044.1	NZ_MDFS01000044.1_251	aminoglycoside_aadA5	3.10945e-05	USA	human
NZ_MDFQ01000040.1	NZ_MDFQ01000040.1_56	aminoglycoside_aadA5	3.10945e-05	USA	human
NZ_MDFO01000022.1	NZ_MDFO01000022.1_214	aminoglycoside_aadA5	3.10945e-05	USA	human
NZ_MCLS01000032.1	NZ_MCLS01000032.1_211	aminoglycoside_aadA5	3.10945e-05	USA	NA
NZ_MCLR01000056.1	NZ_MCLR01000056.1_253	aminoglycoside_aadA5	3.10945e-05	USA	NA
NZ_MCLL01000034.1	NZ_MCLL01000034.1_822	aminoglycoside_aadA5	3.10945e-05	USA	NA
NZ_MCLF01000046.1	NZ_MCLF01000046.1_251	aminoglycoside_aadA5	3.10945e-05	USA	NA
NZ_MCKP01000058.1	NZ_MCKP01000058.1_88	aminoglycoside_aadA5	3.10945e-05	USA	NA
NZ_MCKK01000107.1	NZ_MCKK01000107.1_209	aminoglycoside_aadA5	3.10945e-05	USA	NA
NZ_MCJV01000023.1	NZ_MCJV01000023.1_215	aminoglycoside_aadA5	3.10945e-05	USA	NA
NZ_MCJM01000056.1	NZ_MCJM01000056.1_55	aminoglycoside_aadA5	3.10945e-05	USA	NA
NZ_MCJL01000039.1	NZ_MCJL01000039.1_271	aminoglycoside_aadA5	3.10945e-05	USA	NA
NZ_MCJI01000023.1	NZ_MCJI01000023.1_212	aminoglycoside_aadA5	3.10945e-05	USA	NA
NZ_MBNY01000001.1	NZ_MBNY01000001.1_761	aminoglycoside_aadA5	3.10945e-05	USA	NA
NZ_MBNX01000003.1	NZ_MBNX01000003.1_1374	aminoglycoside_aadA5	3.10945e-05	USA	NA
NZ_MBNW01000001.1	NZ_MBNW01000001.1_3100	aminoglycoside_aadA5	3.10945e-05	USA	NA
NZ_MBNV01000002.1	NZ_MBNV01000002.1_2336	aminoglycoside_aadA5	3.10945e-05	USA	NA
NZ_MBNU01000003.1	NZ_MBNU01000003.1_2524	aminoglycoside_aadA5	3.10945e-05	USA	NA
NZ_LVSP02000001.1	NZ_LVSP02000001.1_2621	aminoglycoside_aadA5	3.10945e-05	USA	NA
NZ_LVRJ02000001.1	NZ_LVRJ02000001.1_805	aminoglycoside_aadA5	3.10945e-05	USA	NA
NZ_LSUP01000001.1	NZ_LSUP01000001.1_3795	aminoglycoside_aadA5	3.10945e-05	USA	NA
NZ_LQVV02000005.1	NZ_LQVV02000005.1_2998	aminoglycoside_aadA5	3.10945e-05	USA	NA
NZ_LQVG02000001.1	NZ_LQVG02000001.1_1856	aminoglycoside_aadA5	3.10945e-05	USA	NA
NZ_LQUJ02000001.1	NZ_LQUJ02000001.1_1404	aminoglycoside_aadA5	3.10945e-05	USA	human
NZ_LQTX02000001.1	NZ_LQTX02000001.1_324	aminoglycoside_aadA5	3.10945e-05	USA	human
NZ_LQSL02000003.1	NZ_LQSL02000003.1_842	aminoglycoside_aadA5	3.10945e-05	USA	human
NZ_LORS02000001.1	NZ_LORS02000001.1_623	aminoglycoside_aadA5	3.10945e-05	USA	human
NZ_LORP02000005.1	NZ_LORP02000005.1_2450	aminoglycoside_aadA5	3.10945e-05	USA	human
NZ_LJYA01000003.1	NZ_LJYA01000003.1_237	aminoglycoside_aadA5	3.10945e-05	USA	NA
NZ_KZ269903.1	NZ_KZ269903.1_645	aminoglycoside_aadA5	3.10945e-05	USA	human
NZ_KZ269892.1	NZ_KZ269892.1_1013	aminoglycoside_aadA5	3.10945e-05	USA	human
NZ_KZ269867.1	NZ_KZ269867.1_3370	aminoglycoside_aadA5	3.10945e-05	USA	human
NZ_KZ269845.1	NZ_KZ269845.1_491	aminoglycoside_aadA5	3.10945e-05	USA	human
NZ_KZ269814.1	NZ_KZ269814.1_679	aminoglycoside_aadA5	3.10945e-05	USA	human
NZ_KZ269779.1	NZ_KZ269779.1_271	aminoglycoside_aadA5	3.10945e-05	USA	human
NZ_KZ269762.1	NZ_KZ269762.1_281	aminoglycoside_aadA5	3.10945e-05	USA	human
NZ_KZ269734.1	NZ_KZ269734.1_697	aminoglycoside_aadA5	3.10945e-05	USA	human
NZ_KZ269725.1	NZ_KZ269725.1_1561	aminoglycoside_aadA5	3.10945e-05	USA	human
NZ_KZ269712.1	NZ_KZ269712.1_1561	aminoglycoside_aadA5	3.10945e-05	USA	human
NZ_KZ269701.1	NZ_KZ269701.1_278	aminoglycoside_aadA5	3.10945e-05	USA	human
NZ_KZ269652.1	NZ_KZ269652.1_301	aminoglycoside_aadA5	3.10945e-05	USA	human
NZ_KZ269639.1	NZ_KZ269639.1_280	aminoglycoside_aadA5	3.10945e-05	USA	human
NZ_KZ269511.1	NZ_KZ269511.1_280	aminoglycoside_aadA5	3.10945e-05	USA	human
NZ_KZ269503.1	NZ_KZ269503.1_3280	aminoglycoside_aadA5	3.10945e-05	USA	human
NZ_KZ269493.1	NZ_KZ269493.1_1561	aminoglycoside_aadA5	3.10945e-05	USA	human
NZ_KZ269484.1	NZ_KZ269484.1_271	aminoglycoside_aadA5	3.10945e-05	USA	human
NZ_KZ269470.1	NZ_KZ269470.1_602	aminoglycoside_aadA5	3.10945e-05	USA	human
NZ_KZ269460.1	NZ_KZ269460.1_271	aminoglycoside_aadA5	3.10945e-05	USA	human
NZ_KZ269449.1	NZ_KZ269449.1_271	aminoglycoside_aadA5	3.10945e-05	USA	human
NZ_KZ269440.1	NZ_KZ269440.1_1493	aminoglycoside_aadA5	3.10945e-05	USA	human
NZ_KZ269429.1	NZ_KZ269429.1_2392	aminoglycoside_aadA5	3.10945e-05	USA	human
NZ_KZ269420.1	NZ_KZ269420.1_273	aminoglycoside_aadA5	3.10945e-05	USA	human
NZ_KZ269408.1	NZ_KZ269408.1_273	aminoglycoside_aadA5	3.10945e-05	USA	human
NZ_KZ269371.1	NZ_KZ269371.1_283	aminoglycoside_aadA5	3.10945e-05	USA	human
NZ_KZ269363.1	NZ_KZ269363.1_1055	aminoglycoside_aadA5	3.10945e-05	USA	human
NZ_KZ269320.1	NZ_KZ269320.1_604	aminoglycoside_aadA5	3.10945e-05	USA	human
NZ_KZ269305.1	NZ_KZ269305.1_269	aminoglycoside_aadA5	3.10945e-05	USA	human
NZ_KZ269280.1	NZ_KZ269280.1_659	aminoglycoside_aadA5	3.10945e-05	USA	human
NZ_KZ269275.1	NZ_KZ269275.1_2014	aminoglycoside_aadA5	3.10945e-05	USA	human
NZ_KZ269270.1	NZ_KZ269270.1_1009	aminoglycoside_aadA5	3.10945e-05	USA	human
NZ_KZ269268.1	NZ_KZ269268.1_1053	aminoglycoside_aadA5	3.10945e-05	USA	human
NZ_KZ269254.1	NZ_KZ269254.1_643	aminoglycoside_aadA5	3.10945e-05	USA	human
NZ_KZ269247.1	NZ_KZ269247.1_273	aminoglycoside_aadA5	3.10945e-05	USA	human
NZ_KZ269238.1	NZ_KZ269238.1_629	aminoglycoside_aadA5	3.10945e-05	USA	human
NZ_KZ269221.1	NZ_KZ269221.1_281	aminoglycoside_aadA5	3.10945e-05	USA	human
NZ_KZ269212.1	NZ_KZ269212.1_1632	aminoglycoside_aadA5	3.10945e-05	USA	human
NZ_KZ269204.1	NZ_KZ269204.1_964	aminoglycoside_aadA5	3.10945e-05	USA	human
NZ_KZ269197.1	NZ_KZ269197.1_1007	aminoglycoside_aadA5	3.10945e-05	USA	human
NZ_KZ269185.1	NZ_KZ269185.1_963	aminoglycoside_aadA5	3.10945e-05	USA	human
NZ_KZ269177.1	NZ_KZ269177.1_1015	aminoglycoside_aadA5	3.10945e-05	USA	human
NZ_KZ269148.1	NZ_KZ269148.1_602	aminoglycoside_aadA5	3.10945e-05	USA	human
NZ_KZ269120.1	NZ_KZ269120.1_275	aminoglycoside_aadA5	3.10945e-05	USA	human
NZ_KZ269108.1	NZ_KZ269108.1_277	aminoglycoside_aadA5	3.10945e-05	USA	human
NZ_KZ269091.1	NZ_KZ269091.1_617	aminoglycoside_aadA5	3.10945e-05	USA	human
NZ_KZ268971.1	NZ_KZ268971.1_272	aminoglycoside_aadA5	3.10945e-05	USA	human
NZ_KZ268955.1	NZ_KZ268955.1_280	aminoglycoside_aadA5	3.10945e-05	USA	human
NZ_KZ268946.1	NZ_KZ268946.1_276	aminoglycoside_aadA5	3.10945e-05	USA	human
NZ_KQ087634.1	NZ_KQ087634.1_1049	aminoglycoside_aadA5	3.10945e-05	USA	NA
NZ_JSMK01000069.1	NZ_JSMK01000069.1_209	aminoglycoside_aadA5	3.10945e-05	USA	human
NZ_JSMJ01000015.1	NZ_JSMJ01000015.1_249	aminoglycoside_aadA5	3.10945e-05	USA	human
NZ_JSKG01000061.1	NZ_JSKG01000061.1_252	aminoglycoside_aadA5	3.10945e-05	USA	human
NZ_JSHT01000039.1	NZ_JSHT01000039.1_221	aminoglycoside_aadA5	3.10945e-05	USA	human
NZ_JSHF01000030.1	NZ_JSHF01000030.1_25	aminoglycoside_aadA5	3.10945e-05	USA	human
NZ_JSFS01000093.1	NZ_JSFS01000093.1_138	aminoglycoside_aadA5	3.10945e-05	USA	human
NZ_JMJB01000001.1	NZ_JMJB01000001.1_1076	aminoglycoside_aadA5	3.10945e-05	USA	human
NZ_JMJA01000002.1	NZ_JMJA01000002.1_1588	aminoglycoside_aadA5	3.10945e-05	USA	human
NZ_JAPVBX010000001.1	NZ_JAPVBX010000001.1_2316	aminoglycoside_aadA5	3.10945e-05	USA	human
NZ_JAPVBW010000001.1	NZ_JAPVBW010000001.1_1885	aminoglycoside_aadA5	3.10945e-05	USA	human
NZ_JAPVBV010000001.1	NZ_JAPVBV010000001.1_2146	aminoglycoside_aadA5	3.10945e-05	USA	human
NZ_JAPVBU010000001.1	NZ_JAPVBU010000001.1_4155	aminoglycoside_aadA5	3.10945e-05	USA	human
NZ_JAPVBT010000003.1	NZ_JAPVBT010000003.1_281	aminoglycoside_aadA5	3.10945e-05	USA	human
NZ_JAPVBR010000001.1	NZ_JAPVBR010000001.1_322	aminoglycoside_aadA5	3.10945e-05	USA	human
NZ_JAPTPJ010000002.1	NZ_JAPTPJ010000002.1_212	aminoglycoside_aadA5	3.10945e-05	USA	NA
NZ_JAOSFD010000001.1	NZ_JAOSFD010000001.1_1921	aminoglycoside_aadA5	3.10945e-05	USA	environment
NZ_JAOSFC010000001.1	NZ_JAOSFC010000001.1_3385	aminoglycoside_aadA5	3.10945e-05	USA	environment
NZ_JAOSFB010000001.1	NZ_JAOSFB010000001.1_3857	aminoglycoside_aadA5	3.10945e-05	USA	environment
NZ_JAOSEU010000001.1	NZ_JAOSEU010000001.1_699	aminoglycoside_aadA5	3.10945e-05	USA	environment
NZ_JAOSES010000001.1	NZ_JAOSES010000001.1_724	aminoglycoside_aadA5	3.10945e-05	USA	environment
NZ_JAOSEQ010000001.1	NZ_JAOSEQ010000001.1_2274	aminoglycoside_aadA5	3.10945e-05	USA	environment
NZ_JAOSEP010000001.1	NZ_JAOSEP010000001.1_4460	aminoglycoside_aadA5	3.10945e-05	USA	environment
NZ_JAOSEK010000001.1	NZ_JAOSEK010000001.1_740	aminoglycoside_aadA5	3.10945e-05	USA	environment
NZ_JAOSEJ010000001.1	NZ_JAOSEJ010000001.1_624	aminoglycoside_aadA5	3.10945e-05	USA	environment
NZ_JAOSEI010000001.1	NZ_JAOSEI010000001.1_2452	aminoglycoside_aadA5	3.10945e-05	USA	environment
NZ_JAOSEH010000001.1	NZ_JAOSEH010000001.1_2867	aminoglycoside_aadA5	3.10945e-05	USA	environment
NZ_JAOSEC010000001.1	NZ_JAOSEC010000001.1_821	aminoglycoside_aadA5	3.10945e-05	USA	environment
NZ_JAOSEA010000001.1	NZ_JAOSEA010000001.1_2968	aminoglycoside_aadA5	3.10945e-05	USA	environment
NZ_JAOSDT010000001.1	NZ_JAOSDT010000001.1_4349	aminoglycoside_aadA5	3.10945e-05	USA	environment
NZ_JAOSDS010000001.1	NZ_JAOSDS010000001.1_3975	aminoglycoside_aadA5	3.10945e-05	USA	environment
NZ_JAOSDP010000001.1	NZ_JAOSDP010000001.1_2330	aminoglycoside_aadA5	3.10945e-05	USA	environment
NZ_JAOSDJ010000002.1	NZ_JAOSDJ010000002.1_211	aminoglycoside_aadA5	3.10945e-05	USA	environment
NZ_JAOSDI010000001.1	NZ_JAOSDI010000001.1_2377	aminoglycoside_aadA5	3.10945e-05	USA	environment
NZ_JAOSDE010000001.1	NZ_JAOSDE010000001.1_4261	aminoglycoside_aadA5	3.10945e-05	USA	environment
NZ_JAOSDC010000001.1	NZ_JAOSDC010000001.1_2314	aminoglycoside_aadA5	3.10945e-05	USA	environment
NZ_JAOSDB010000001.1	NZ_JAOSDB010000001.1_751	aminoglycoside_aadA5	3.10945e-05	USA	environment
NZ_JAOSCR010000001.1	NZ_JAOSCR010000001.1_2309	aminoglycoside_aadA5	3.10945e-05	USA	environment
NZ_JAOSCQ010000001.1	NZ_JAOSCQ010000001.1_4451	aminoglycoside_aadA5	3.10945e-05	USA	environment
NZ_JAOSCP010000001.1	NZ_JAOSCP010000001.1_1056	aminoglycoside_aadA5	3.10945e-05	USA	environment
NZ_JAOSCO010000001.1	NZ_JAOSCO010000001.1_4164	aminoglycoside_aadA5	3.10945e-05	USA	environment
NZ_JAOSCN010000002.1	NZ_JAOSCN010000002.1_640	aminoglycoside_aadA5	3.10945e-05	USA	environment
NZ_JAOSCM010000001.1	NZ_JAOSCM010000001.1_2952	aminoglycoside_aadA5	3.10945e-05	USA	environment
NZ_JAOSCK010000001.1	NZ_JAOSCK010000001.1_4061	aminoglycoside_aadA5	3.10945e-05	USA	environment
NZ_JAOSCJ010000001.1	NZ_JAOSCJ010000001.1_2342	aminoglycoside_aadA5	3.10945e-05	USA	environment
NZ_JAOSCI010000001.1	NZ_JAOSCI010000001.1_4455	aminoglycoside_aadA5	3.10945e-05	USA	environment
NZ_JAOSCH010000001.1	NZ_JAOSCH010000001.1_764	aminoglycoside_aadA5	3.10945e-05	USA	environment
NZ_JAOSCG010000001.1	NZ_JAOSCG010000001.1_4385	aminoglycoside_aadA5	3.10945e-05	USA	environment
NZ_JAOSCF010000002.1	NZ_JAOSCF010000002.1_1716	aminoglycoside_aadA5	3.10945e-05	USA	environment
NZ_JAOSCE010000001.1	NZ_JAOSCE010000001.1_2253	aminoglycoside_aadA5	3.10945e-05	USA	environment
NZ_JAOSCD010000002.1	NZ_JAOSCD010000002.1_746	aminoglycoside_aadA5	3.10945e-05	USA	environment
NZ_JAOSCC010000001.1	NZ_JAOSCC010000001.1_2354	aminoglycoside_aadA5	3.10945e-05	USA	environment
NZ_JAOSCB010000001.1	NZ_JAOSCB010000001.1_2325	aminoglycoside_aadA5	3.10945e-05	USA	environment
NZ_JAOSCA010000001.1	NZ_JAOSCA010000001.1_2358	aminoglycoside_aadA5	3.10945e-05	USA	environment
NZ_JAOSBZ010000001.1	NZ_JAOSBZ010000001.1_2316	aminoglycoside_aadA5	3.10945e-05	USA	environment
NZ_JAOSBY010000001.1	NZ_JAOSBY010000001.1_2575	aminoglycoside_aadA5	3.10945e-05	USA	environment
NZ_JAOSBX010000001.1	NZ_JAOSBX010000001.1_2497	aminoglycoside_aadA5	3.10945e-05	USA	environment
NZ_JAOSBW010000002.1	NZ_JAOSBW010000002.1_1494	aminoglycoside_aadA5	3.10945e-05	USA	environment
NZ_JAOSBV010000001.1	NZ_JAOSBV010000001.1_4188	aminoglycoside_aadA5	3.10945e-05	USA	environment
NZ_JAOSBU010000001.1	NZ_JAOSBU010000001.1_2321	aminoglycoside_aadA5	3.10945e-05	USA	environment
NZ_JANCNP010000004.1	NZ_JANCNP010000004.1_216	aminoglycoside_aadA5	3.10945e-05	USA	human
NZ_JAMYGZ010000004.1	NZ_JAMYGZ010000004.1_216	aminoglycoside_aadA5	3.10945e-05	USA	human
NZ_JALJQO010000005.1	NZ_JALJQO010000005.1_1801	aminoglycoside_aadA5	3.10945e-05	USA	human
NZ_JALJQN010000002.1	NZ_JALJQN010000002.1_620	aminoglycoside_aadA5	3.10945e-05	USA	human
NZ_JALJQH010000004.1	NZ_JALJQH010000004.1_1899	aminoglycoside_aadA5	3.10945e-05	USA	human
NZ_JAJCGI010000004.1	NZ_JAJCGI010000004.1_30	aminoglycoside_aadA5	3.10945e-05	USA	human
NZ_JAIPXV010000118.1	NZ_JAIPXV010000118.1_221	aminoglycoside_aadA5	3.10945e-05	USA	animal
NZ_JAIPXN010000096.1	NZ_JAIPXN010000096.1_284	aminoglycoside_aadA5	3.10945e-05	USA	animal
NZ_JAIPKK010000001.1	NZ_JAIPKK010000001.1_165	aminoglycoside_aadA5	3.10945e-05	USA	human
NZ_JAHVNS010000002.1	NZ_JAHVNS010000002.1_213	aminoglycoside_aadA5	3.10945e-05	USA	NA
NZ_JAHVMT010000003.1	NZ_JAHVMT010000003.1_214	aminoglycoside_aadA5	3.10945e-05	USA	NA
NZ_JAHVMN010000002.1	NZ_JAHVMN010000002.1_22	aminoglycoside_aadA5	3.10945e-05	USA	NA
NZ_JAHMTM010000002.1	NZ_JAHMTM010000002.1_211	aminoglycoside_aadA5	3.10945e-05	USA	human
NZ_JAHMTA010000007.1	NZ_JAHMTA010000007.1_211	aminoglycoside_aadA5	3.10945e-05	USA	human
NZ_JAFEKO010000002.1	NZ_JAFEKO010000002.1_874	aminoglycoside_aadA5	3.10945e-05	USA	NA
NZ_JAFCXR010000001.1	NZ_JAFCXR010000001.1_1931	aminoglycoside_aadA5	3.10945e-05	USA	human
NZ_JADNBZ010000006.1	NZ_JADNBZ010000006.1_27	aminoglycoside_aadA5	3.10945e-05	USA	human
NZ_JADEVB010000005.1	NZ_JADEVB010000005.1_59	aminoglycoside_aadA5	3.10945e-05	USA	human
NZ_JACOLZ010000001.1	NZ_JACOLZ010000001.1_1526	aminoglycoside_aadA5	3.10945e-05	USA	NA
NZ_JACOLT010000001.1	NZ_JACOLT010000001.1_3920	aminoglycoside_aadA5	3.10945e-05	USA	NA
NZ_JACOLE010000002.1	NZ_JACOLE010000002.1_1041	aminoglycoside_aadA5	3.10945e-05	USA	NA
NZ_JACOLD010000001.1	NZ_JACOLD010000001.1_2358	aminoglycoside_aadA5	3.10945e-05	USA	NA
NZ_JACOLA010000002.1	NZ_JACOLA010000002.1_275	aminoglycoside_aadA5	3.10945e-05	USA	NA
NZ_JACOJK010000001.1	NZ_JACOJK010000001.1_2382	aminoglycoside_aadA5	3.10945e-05	USA	NA
NZ_JACOJG010000002.1	NZ_JACOJG010000002.1_274	aminoglycoside_aadA5	3.10945e-05	USA	NA
NZ_JACOJC010000001.1	NZ_JACOJC010000001.1_3759	aminoglycoside_aadA5	3.10945e-05	USA	NA
NZ_JACOJB010000001.1	NZ_JACOJB010000001.1_2508	aminoglycoside_aadA5	3.10945e-05	USA	NA
NZ_JACOIR010000001.1	NZ_JACOIR010000001.1_3636	aminoglycoside_aadA5	3.10945e-05	USA	NA
NZ_JACAXQ010000001.1	NZ_JACAXQ010000001.1_212	aminoglycoside_aadA5	3.10945e-05	USA	NA
NZ_JACAXP010000001.1	NZ_JACAXP010000001.1_219	aminoglycoside_aadA5	3.10945e-05	USA	NA
NZ_JABXDO010000006.1	NZ_JABXDO010000006.1_281	aminoglycoside_aadA5	3.10945e-05	USA	human
NZ_JABXCS010000006.1	NZ_JABXCS010000006.1_281	aminoglycoside_aadA5	3.10945e-05	USA	human
NZ_JAATHY010000001.1	NZ_JAATHY010000001.1_4164	aminoglycoside_aadA5	3.10945e-05	USA	human
NZ_JAATHV010000001.1	NZ_JAATHV010000001.1_2575	aminoglycoside_aadA5	3.10945e-05	USA	human
NZ_JAATHU010000001.1	NZ_JAATHU010000001.1_1703	aminoglycoside_aadA5	3.10945e-05	USA	NA
NZ_JAAJTV010000001.1	NZ_JAAJTV010000001.1_179	aminoglycoside_aadA5	3.10945e-05	USA	NA
NZ_JAAJTQ010000001.1	NZ_JAAJTQ010000001.1_187	aminoglycoside_aadA5	3.10945e-05	USA	NA
NZ_JAAJTO010000001.1	NZ_JAAJTO010000001.1_2718	aminoglycoside_aadA5	3.10945e-05	USA	NA
NZ_JAAJTL010000001.1	NZ_JAAJTL010000001.1_166	aminoglycoside_aadA5	3.10945e-05	USA	NA
NZ_CP117235.1	NZ_CP117235.1_179	aminoglycoside_aadA5	3.10945e-05	USA	NA
NZ_CP104665.1	NZ_CP104665.1_189	aminoglycoside_aadA5	3.10945e-05	USA	human
NZ_CP104533.1	NZ_CP104533.1_162	aminoglycoside_aadA5	3.10945e-05	USA	human
NZ_CP104503.1	NZ_CP104503.1_2722	aminoglycoside_aadA5	3.10945e-05	USA	food
NZ_CP103755.1	NZ_CP103755.1_171	aminoglycoside_aadA5	3.10945e-05	USA	human
NZ_CP103657.1	NZ_CP103657.1_191	aminoglycoside_aadA5	3.10945e-05	USA	human
NZ_CP103589.1	NZ_CP103589.1_198	aminoglycoside_aadA5	3.10945e-05	USA	human
NZ_CP103468.1	NZ_CP103468.1_193	aminoglycoside_aadA5	3.10945e-05	USA	human
NZ_CP097724.1	NZ_CP097724.1_161	aminoglycoside_aadA5	3.10945e-05	USA	animal
NZ_CP097716.1	NZ_CP097716.1_193	aminoglycoside_aadA5	3.10945e-05	USA	animal
NZ_CP097711.1	NZ_CP097711.1_161	aminoglycoside_aadA5	3.10945e-05	USA	animal
NZ_CP095544.1	NZ_CP095544.1_3610	aminoglycoside_aadA5	3.10945e-05	USA	human
[truncated: 299,319+ more rows]

## Sheet: Table S2
Table S2 Abundance of ARGs in different countries
ARG subtype	Australia	Bangladesh	Brazil	Canada	China	France	Germany	India	Japan	Norway	Switzerland	Tanzania	UK	USA	Other_country
aminoglycoside_AAC(2')-Iia	NA	NA	NA	NA	0.000148897	NA	NA	NA	NA	NA	NA	NA	NA	0.000125586	NA
aminoglycoside_AAC(3)-Ia	NA	NA	NA	NA	0.000237297	NA	0.00125276	NA	0.00059157	NA	NA	NA	NA	NA	0.000230414
aminoglycoside_AAC(3)-IIa	0.0122933	0.0106578	0.00798417	0.00653939	0.025924	0.00276074	0.0253974	0.0109206	0.0237972	0.00590935	0.0340112	0.00521689	0.00988029	0.0117789	0.0192998
aminoglycoside_AAC(3)-IIc	NA	NA	0.00599336	NA	NA	NA	NA	NA	NA	NA	NA	NA	NA	NA	NA
aminoglycoside_AAC(3)-IV	0.00189128	NA	NA	NA	0.0146935	NA	NA	NA	0.000679921	NA	0.0027209	NA	NA	0.000376758	0.00230614
aminoglycoside_AAC(3)-VI	NA	NA	NA	0.00653939	0.000446691	NA	NA	NA	0.00135984	NA	NA	NA	NA	0.00263731	0.000257346
aminoglycoside_AAC(6')	NA	NA	NA	NA	NA	NA	NA	NA	NA	NA	NA	NA	NA	NA	0.000128673
aminoglycoside_AAC(6')-33	NA	NA	NA	NA	NA	NA	NA	NA	NA	NA	NA	NA	NA	0.000125586	NA
aminoglycoside_AAC(6')-Ian	NA	NA	NA	NA	NA	NA	NA	NA	NA	NA	NA	NA	NA	NA	0.000257346
aminoglycoside_AAC(6')-Ib	0.00179364	0.00384702	0.00189314	NA	0.00230464	NA	0.00279837	NA	0.0162469	NA	0.000909246	NA	NA	0.00113027	0.0014154
aminoglycoside_AAC(6')-Ib9	0.0100784	0.0231026	0.00599336	0.00457757	0.013828	NA	0.0167902	0.00807667	0.00338607	0.00590935	0.0149649	0.00695585	0.0217366	0.00696971	0.0124642
aminoglycoside_AAC(6')-IIa	NA	NA	NA	NA	0.000296985	NA	NA	NA	NA	NA	NA	NA	NA	NA	NA
aminoglycoside_AAC(6')-Il	NA	NA	NA	NA	0.000595588	NA	0.00139918	NA	NA	NA	0.00136045	NA	NA	NA	0.000128673
aminoglycoside_aadA	NA	NA	NA	NA	0.0003843	NA	NA	NA	NA	NA	NA	NA	0.000731398	NA	6.91e-05
aminoglycoside_aadA10	NA	NA	NA	NA	NA	NA	NA	NA	NA	NA	NA	NA	NA	NA	0.000128673
aminoglycoside_aadA11	NA	NA	NA	NA	NA	NA	NA	NA	NA	NA	NA	NA	NA	NA	0.000128673
aminoglycoside_aadA13	NA	NA	NA	NA	0.000146649	NA	NA	NA	NA	NA	NA	NA	NA	NA	NA
aminoglycoside_aadA14	NA	NA	NA	0.000653939	NA	NA	NA	NA	NA	NA	NA	NA	NA	NA	NA
aminoglycoside_aadA16	NA	NA	NA	NA	0.00325925	NA	NA	NA	0.00203976	NA	NA	NA	0.00197606	0.000251172	0.00104268
aminoglycoside_aadA17	NA	NA	NA	NA	0.000586528	NA	NA	NA	NA	NA	NA	NA	NA	0.000123676	0.000506864
aminoglycoside_aadA2	0.00051171	NA	NA	0.000305739	0.00512142	0.00028683	NA	NA	0.000753507	NA	0.000465263	NA	0.00109516	0.000177777	0.00108746
aminoglycoside_aadA22	NA	NA	NA	NA	0.00519045	NA	NA	NA	NA	NA	NA	NA	NA	0.00062793	0.00154408
aminoglycoside_aadA5	0.111187	0.119111	0.0958938	0.153676	0.121056	0.162884	0.0993421	0.115273	0.156096	0.141824	0.171152	0.0486909	0.14756	0.142812	0.149463
aminoglycoside_aadA7	NA	NA	NA	NA	NA	NA	NA	NA	NA	NA	NA	NA	NA	0.000125586	NA
aminoglycoside_aadD	NA	NA	NA	NA	0.000305997	NA	NA	NA	NA	NA	NA	NA	NA	NA	NA
aminoglycoside_ANT(2'')-Ia	NA	NA	NA	0.000653939	NA	0.000843958	NA	NA	0.000578888	NA	0.00124767	NA	0.00181224	0.000738238	0.00100444
aminoglycoside_ANT(3'')-Ia	0.0250443	0.0562384	0.0381948	0.0276184	0.0702133	0.0155853	0.0374856	0.0155605	0.0329833	0.00577272	0.0666148	0.00347792	0.044297	0.0192851	0.0409762
aminoglycoside_APH(3'')-Ia	0.00472821	0.0088856	0.0119867	0.0181991	0.0273508	0.00460124	0.00979429	0.00364019	0.0115587	0.0118187	0.0149649	NA	0.00790423	0.00673399	0.0128948
aminoglycoside_APH(3'')-Ib	0.0236821	0.0580281	0.0418007	0.053223	0.063608	0.0324105	0.0550727	0.0171229	0.0528607	0.0362269	0.0822882	0.00695585	0.0416053	0.0331128	0.0588779
aminoglycoside_APH(3'')-IIa	0.00472821	NA	NA	NA	0.011191	NA	NA	NA	0.00203976	NA	0.00136045	NA	0.00197606	0.00125491	0.000900711
aminoglycoside_APH(3'')-IIIa	NA	NA	NA	0.00130788	NA	NA	NA	NA	NA	NA	NA	NA	NA	0.000753516	NA
aminoglycoside_APH(3'')-VI	0.000945641	NA	0.00199779	NA	0.000950282	NA	NA	0.0012134	NA	NA	0.00136045	NA	0.00197606	0.000251172	0.00102938
aminoglycoside_APH(3'')-VIb	NA	NA	NA	NA	0.000148897	NA	NA	NA	NA	NA	NA	NA	NA	NA	0.000177873
aminoglycoside_APH(3'')-XV	NA	NA	NA	0.000653939	NA	NA	0.00139918	NA	NA	NA	NA	NA	NA	4.76e-05	0.000128673
aminoglycoside_APH(4)-Ia	0.00189128	NA	NA	NA	0.0139474	NA	NA	NA	0.000679921	NA	0.0027209	NA	NA	0.000376758	0.00215877
aminoglycoside_APH(4)-Ib	NA	NA	NA	NA	0.000297794	NA	NA	NA	NA	NA	NA	NA	NA	NA	NA
aminoglycoside_APH(6)-Ic	NA	NA	NA	NA	NA	NA	NA	NA	0.00047646	NA	NA	NA	0.00197606	0.000177913	0.0001804
aminoglycoside_APH(6)-Id	0.023793	0.0281338	0.0390691	0.0528892	0.062557	0.0267385	0.0450478	0.0130771	0.0439459	0.0213921	0.0507294	0.00680992	0.0332991	0.0303485	0.0461192
aminoglycoside_armA	NA	0.00419041	NA	0.000653939	0.00134007	NA	NA	0.00242679	NA	NA	0.0054418	NA	0.00197606	NA	0.000514692
aminoglycoside_rmtB	NA	0.0367743	NA	0.00130788	0.0120999	NA	NA	0.00606698	0.00203976	NA	0.0081627	0.00347792	0.0118563	0.000502344	0.00244479
aminoglycoside_rmtC	0.000945641	0.00177712	NA	NA	0.000148897	NA	NA	NA	NA	0.00196978	NA	NA	0.00592817	0.000125586	0.000702865
aminoglycoside_rmtE	NA	NA	NA	NA	NA	NA	NA	NA	NA	NA	NA	NA	NA	0.000125586	NA
aminoglycoside_sat1	NA	0.00533136	0.00599336	0.00196182	0.00104228	NA	0.00517055	0.0012134	0.00135984	0.00196978	0.00680225	NA	0.0118563	0.00339082	0.0033455
aminoglycoside_spc	NA	NA	NA	NA	0.000148897	NA	NA	NA	NA	NA	NA	NA	NA	NA	NA
beta-lactam_ampC	0.249519	0.292194	0.341341	0.3673	0.331671	0.333093	0.342697	0.375195	0.259238	0.285279	0.327152	0.455064	0.282597	0.255796	0.325124
beta-lactam_ampH	0.180608	0.185591	0.221754	0.186373	0.170576	0.183129	0.186091	0.186646	0.213495	0.189099	0.193184	0.186069	0.187726	0.20002	0.189471
beta-lactam_blaA	NA	NA	NA	NA	0.000148897	NA	NA	NA	NA	NA	NA	NA	NA	6.99e-05	NA
beta-lactam_blaACC-1a	NA	NA	NA	NA	NA	NA	0.00139918	NA	NA	NA	NA	NA	NA	NA	0.000128673
beta-lactam_blaC	0.00889454	0.00355424	NA	0.0104748	0.00293415	0.0197792	0.00559674	0.0012134	0.016998	0.0108312	0.00408135	0.114771	0.0233248	0.0134365	0.00804701
beta-lactam_blaCARB-3	NA	NA	NA	NA	0.000446691	NA	0.00139918	NA	NA	NA	NA	NA	NA	0.000879102	0.000257346
beta-lactam_blaCMY-33	NA	NA	NA	NA	0.000148897	NA	NA	0.000740268	NA	NA	0.000783071	NA	NA	0.000125586	1.84e-05
beta-lactam_blaCMY-59	0.00189128	0.00355424	0.00390119	0.00326969	0.0104185	0.000920248	0.00690013	0.00606698	0.00135984	0.00750689	0.035719	0.00173896	0.0315097	0.00423799	0.0104678
beta-lactam_blaCTX-M-122	0.000945641	NA	NA	0.00261576	0.0320164	0.00644174	0.00979429	NA	0.0584382	0.0216676	0.0217672	NA	0.00988029	0.00954454	0.0148791
beta-lactam_blaCTX-M-123	NA	NA	NA	NA	0.00119118	NA	NA	NA	0.000679921	NA	NA	NA	NA	NA	0.000128673
beta-lactam_blaCTX-M-132	NA	NA	NA	NA	0.000595588	NA	NA	NA	NA	NA	NA	NA	NA	NA	NA
beta-lactam_blaCTX-M-159	NA	NA	NA	NA	NA	NA	NA	NA	0.000654219	NA	NA	NA	NA	NA	NA
beta-lactam_blaCTX-M-234	NA	NA	NA	NA	0.000148897	NA	NA	NA	NA	NA	NA	NA	NA	NA	NA
beta-lactam_blaCTX-M-40	NA	NA	NA	NA	NA	NA	NA	NA	NA	NA	NA	NA	NA	NA	0.000128673
beta-lactam_blaCTX-M-55	0.00756513	0.0953347	0.0139845	0.0257643	0.0304033	0.0248467	0.0349796	0.0242679	0.0231173	0.0408104	0.0557785	0.00695585	0.0414972	0.0175884	0.032028
beta-lactam_blaCTX-M-56	NA	NA	NA	0.00130788	NA	NA	NA	NA	0.0101404	NA	NA	NA	NA	0.00062793	0.000128673
beta-lactam_blaCTX-M-64	NA	NA	NA	NA	0.00307154	NA	NA	NA	NA	NA	NA	NA	NA	NA	0.00102938
beta-lactam_blaCTX-M-8	NA	NA	0.00398185	NA	NA	NA	NA	NA	0.00271034	NA	NA	NA	NA	NA	0.000128231
beta-lactam_blaDHA-13	0.00155944	0.00479682	NA	NA	0.000148897	NA	NA	NA	0.000679921	NA	0.0027209	NA	0.00276335	0.000125586	0.0003824
beta-lactam_blaEC	0.0111813	0.00710848	NA	0.00980909	0.00895581	0.00598759	0.00484078	0.0072331	0.00923918	0.0112303	0.00560195	0.00521689	0.00395212	0.00716462	0.00957498
beta-lactam_blaGES-12	NA	NA	NA	0.00130788	NA	NA	0.00419755	NA	NA	NA	NA	NA	NA	NA	NA
beta-lactam_blaIMI-2	NA	NA	NA	NA	0.000139208	NA	NA	NA	NA	NA	NA	NA	NA	NA	NA
beta-lactam_blaIMP-20	NA	NA	NA	NA	NA	NA	NA	NA	NA	NA	NA	NA	NA	NA	0.000128673
beta-lactam_blaIMP-27	NA	NA	NA	NA	NA	NA	NA	NA	NA	NA	NA	NA	NA	0.000125586	NA
beta-lactam_blaIMP-3	NA	NA	NA	NA	NA	NA	NA	NA	0.0167437	NA	NA	NA	NA	NA	NA
beta-lactam_blaIMP-32	NA	NA	NA	NA	NA	NA	NA	NA	NA	NA	NA	NA	NA	NA	0.000128673
beta-lactam_blaIMP-38	0.00851077	NA	NA	NA	0.000744485	NA	NA	NA	NA	NA	NA	NA	NA	NA	0.000128673
beta-lactam_blaKPC-2	NA	NA	0.00799115	0.000653939	0.00424842	0.000920248	0.0195886	NA	NA	NA	0.00136045	NA	0.00197606	0.00313965	0.00321682
beta-lactam_blaNDM-12	0.000945641	0.0621992	0.00199779	0.00326969	0.0327976	0.000920248	0.00419755	0.0109206	0.00611929	0.00196978	0.0242261	0.00521689	0.0256888	0.00350013	0.011449
beta-lactam_blaOXA-10	NA	0.00355424	NA	0.00196182	0.00576164	NA	NA	NA	0.00135984	NA	0.00136045	NA	0.00124804	NA	0.00153063
beta-lactam_blaOXA-171	0.00189128	NA	NA	NA	NA	NA	NA	NA	NA	NA	NA	NA	NA	NA	NA
beta-lactam_blaOXA-21	NA	NA	NA	NA	NA	NA	NA	NA	0.000679921	NA	NA	NA	NA	NA	NA
beta-lactam_blaOXA-232	NA	0.0088856	0.00199779	0.000653939	0.000297794	0.000920248	0.00559674	0.0012134	NA	NA	0.0217518	NA	0.00197606	0.000376758	0.00488957
beta-lactam_blaOXA-245	NA	NA	NA	0.000653939	0.000148897	0.00736198	0.00419755	NA	NA	0.00196978	0.00952315	NA	NA	0.000125586	0.0134063
beta-lactam_blaOXA-247	NA	NA	NA	NA	NA	NA	NA	NA	NA	NA	NA	NA	NA	NA	0.000343132
beta-lactam_blaOXA-320	0.00472821	0.0195605	0.00599336	0.00258205	0.00978015	0.00249734	0.0167902	0.00964462	0.00203976	0.00393957	0.0166902	0.00521689	0.0158085	0.00707331	0.0119039
beta-lactam_blaOXA-34	NA	NA	NA	0.00130788	0.000297794	NA	NA	0.0012134	NA	NA	0.00136045	NA	0.00395212	NA	0.000514692
beta-lactam_blaOXA-37	NA	NA	NA	NA	NA	NA	NA	NA	NA	NA	NA	NA	NA	NA	0.000128673
beta-lactam_blaOXA-427	NA	NA	NA	NA	0.000446691	NA	NA	NA	NA	NA	NA	NA	NA	NA	NA
beta-lactam_blaOXA-9	0.00390481	0.00700712	0.00821145	0.00534342	0.0075925	0.00431082	0.0140823	0.00610389	0.00319537	0.00398451	0.00790406	0.00615579	0.00705688	0.00517283	0.00857499
beta-lactam_blaPER-2	NA	NA	NA	NA	NA	NA	NA	NA	NA	NA	NA	NA	NA	NA	0.000514692
beta-lactam_blaSFO-1	NA	NA	NA	NA	0.00178676	NA	NA	NA	NA	NA	NA	NA	NA	NA	NA
beta-lactam_blaSHV-109	NA	NA	NA	NA	0.000446691	NA	NA	NA	NA	NA	0.00136045	NA	NA	NA	0.000128673
beta-lactam_blaSHV-165	NA	NA	NA	NA	NA	NA	0.00139918	NA	NA	NA	NA	NA	NA	NA	0.000257346
beta-lactam_blaSHV-183	0.00378256	NA	NA	0.000653939	0.00163787	NA	0.00279837	NA	NA	NA	0.0081627	NA	NA	0.000879102	0.0014154
beta-lactam_blaSHV-72	NA	NA	NA	NA	NA	NA	NA	NA	NA	NA	NA	NA	NA	0.000879102	0.000128673
beta-lactam_blaTEM-102	NA	NA	0.00199779	NA	0.000628243	NA	0.000628747	NA	NA	NA	NA	NA	NA	0.000111785	0.000231187
beta-lactam_blaTEM-152	NA	NA	NA	NA	5.57e-05	0.000920248	0.00139918	NA	NA	0.00196978	NA	NA	0.00395212	0.000372367	0.000489919
beta-lactam_blaTEM-163	0.030729	0.0751555	0.0381552	0.0259042	0.079126	0.0134749	0.0923485	0.0182009	0.047552	0.031623	0.077699	0.0121727	0.0553296	0.0290697	0.0556419
beta-lactam_blaTEM-1b	0.000541371	0.00302573	0.00192352	NA	0.000275569	0.000526834	NA	NA	NA	NA	NA	NA	NA	0.000429045	0.0006805
beta-lactam_blaTEM-8	NA	0.000925724	NA	NA	0.0013519	NA	NA	NA	0.000346424	NA	0.000693157	NA	NA	0.000876237	0.000396
beta-lactam_blaVEB-9	NA	NA	NA	NA	NA	NA	NA	NA	NA	NA	NA	NA	NA	NA	0.000643365
beta-lactam_blaVIM-4	NA	NA	NA	0.000653939	NA	NA	0.00419755	NA	NA	NA	0.00136045	NA	NA	0.000125586	0.000643365
beta-lactam_pbp1a	0.106857	0.0959812	0.0818458	0.137981	0.103398	0.156442	0.0936894	0.111632	0.125105	0.133945	0.156452	0.0330403	0.116587	0.126083	0.1274
beta-lactam_pbp1b	0.191965	0.172317	0.239735	0.26289	0.201736	0.176615	0.229466	0.173516	0.152988	0.234404	0.191823	0.220848	0.20551	0.19578	0.186706
beta-lactam_pbp1c	0.193654	0.179683	0.239973	0.249421	0.194417	0.205655	0.219666	0.239172	0.181014	0.172256	0.206725	0.264946	0.192237	0.177619	0.197505
beta-lactam_pbp2	0.23641	0.168826	0.195783	0.139289	0.153799	0.183129	0.169301	0.17715	0.251571	0.230465	0.187742	0.139117	0.187726	0.193856	0.186834
chloramphenicol_catA1	0.00280957	0.0140113	0.0219179	0.00523151	0.00664622	0.00552149	0.00535688	0.00242679	0.00475945	0.00590935	0.0081627	NA	0.0254403	0.00273773	0.00993556
chloramphenicol_catA2	0.00189128	NA	NA	NA	0.000893382	NA	NA	NA	0.000679921	NA	0.000919741	NA	0.00197606	0.000376758	0.00193009
chloramphenicol_catB2	NA	NA	NA	0.000653939	NA	NA	0.00139918	NA	NA	NA	NA	NA	NA	0.000125586	0.000257346
chloramphenicol_catB3	0.0104021	0.00177712	0.00399558	0.000653939	0.00634028	NA	0.0125927	NA	NA	NA	0.00136045	NA	0.00197606	0.000573509	0.00180448
chloramphenicol_catB4	0.00218225	0.026481	0.00476396	0.00415718	0.00756422	NA	0.00220641	0.0107472	0.00336224	0.0048487	0.0183511	0.00655455	0.0150376	0.00827004	0.0097348
chloramphenicol_cmlA1	0.00661949	0.00880385	0.00799115	0.00218668	0.0254243	0.00285678	0.00294439	0.00134002	0.00318728	NA	0.00632967	NA	0.00395212	0.00200938	0.0099653
chloramphenicol_cmlA4	NA	NA	NA	NA	NA	NA	NA	NA	NA	NA	NA	NA	NA	NA	0.000128673
chloramphenicol_fexA	NA	NA	NA	NA	0.000148897	NA	NA	NA	NA	NA	NA	NA	NA	NA	NA
chloramphenicol_floR	0.00189128	0.00177712	0.00599336	0.00980909	0.0642989	0.00276074	0.0083951	0.0012134	0.0149583	0.00393957	0.0233828	NA	0.00395212	0.00489785	0.0146176
fluoroquinolone_oqxA	0.00173892	NA	NA	NA	0.0154781	NA	NA	NA	0.00203976	NA	NA	NA	NA	0.000125586	0.00193009
fluoroquinolone_oqxB	0.00152023	NA	NA	NA	0.0156286	NA	NA	NA	0.00203976	NA	NA	NA	NA	0.000125586	0.00192799
fluoroquinolone_qacE	0.0240623	0.075588	0.0359602	0.0294273	0.0430745	0.0101227	0.0335804	0.0145608	0.0673122	0.0236374	0.0674252	0.00695585	0.0585827	0.0275616	0.0390154
fluoroquinolone_qacG2	NA	NA	NA	NA	NA	NA	NA	NA	0.000679921	NA	0.00136045	NA	NA	NA	0.000386019
fluoroquinolone_qacH	NA	NA	NA	NA	0.000446691	NA	NA	NA	NA	NA	NA	NA	NA	NA	NA
fluoroquinolone_qacL	0.00472821	0.00355424	0.00998894	0.00130788	0.0195948	0.00276074	0.00419755	0.0012134	0.000679921	NA	0.0054418	NA	0.00395212	0.00188379	0.00990668
fluoroquinolone_qepA2	NA	0.00355424	0.00199779	0.000653939	0.00207494	NA	0.00265599	NA	NA	NA	0.00136578	NA	0.00197606	0.000251172	0.000902223
fluoroquinolone_qnrA4	NA	NA	NA	0.000653939	0.000148897	NA	0.00139918	NA	NA	NA	0.00136045	NA	NA	0.000251172	0.000128673
fluoroquinolone_qnrB1	0.000945641	NA	NA	NA	0.00150876	NA	0.0083951	0.00114897	NA	NA	NA	NA	NA	0.000118917	0.000494196
fluoroquinolone_qnrB10	NA	NA	NA	NA	NA	NA	0.0213716	NA	NA	NA	0.00136045	NA	NA	0.00102025	0.00330853
fluoroquinolone_qnrB31	NA	NA	NA	NA	0.000297794	NA	NA	NA	NA	NA	NA	NA	NA	NA	NA
fluoroquinolone_qnrB5	NA	NA	NA	NA	NA	NA	0.00139918	NA	NA	NA	NA	NA	NA	NA	NA
fluoroquinolone_qnrB55	0.000945641	0.00353771	NA	NA	0.000148204	NA	NA	NA	0.000679921	NA	0.0027209	NA	NA	0.000125586	NA
fluoroquinolone_qnrB71	NA	NA	0.00599336	NA	NA	NA	0.00365488	NA	NA	NA	NA	NA	NA	0.000115609	0.000257373
fluoroquinolone_qnrD1	NA	NA	NA	NA	0.000297794	NA	NA	NA	NA	NA	NA	NA	NA	NA	NA
fluoroquinolone_qnrE	NA	NA	NA	NA	NA	NA	NA	NA	NA	NA	NA	NA	NA	NA	0.000128673
fluoroquinolone_qnrS2	NA	NA	NA	NA	0.00208456	NA	NA	NA	0.00135984	NA	NA	NA	NA	NA	0.000514692
fluoroquinolone_qnrS5	NA	0.00533136	NA	NA	NA	NA	NA	NA	NA	NA	NA	NA	NA	0.000125586	0.000386019
fluoroquinolone_qnrS7	0.00283692	0.044428	0.00199779	0.00392363	0.0282024	0.00552149	0.0125927	0.00728038	0.00815905	0.017728	0.0435344	NA	0.00988029	0.00301406	0.0197891
fluoroquinolone_qnrVC4	NA	NA	NA	NA	0.000446691	NA	NA	NA	NA	NA	NA	NA	NA	NA	NA
fluoroquinolone_qnrVC6	NA	NA	NA	NA	6.54e-05	NA	NA	NA	NA	NA	NA	NA	NA	NA	0.000257346
fosfomycin_fosA	NA	0.00177712	NA	0.00196182	0.00297794	0.00460124	0.00279837	NA	0.000679921	0.00196978	0.00136045	NA	NA	0.00188379	0.0014154
fosfomycin_fosA3	NA	NA	0.00199779	0.00130314	0.0245712	0.000920248	NA	NA	0.00475945	NA	0.0136045	NA	NA	0.000125586	0.00307321
fosfomycin_fosA4	0.00283692	NA	NA	NA	0.000148897	NA	0.00139918	NA	NA	NA	0.00136045	NA	NA	0.000125586	0.000924911
fosfomycin_fosL1	NA	NA	NA	NA	NA	NA	NA	NA	NA	NA	NA	NA	NA	NA	0.000128673
MDR_acrS	0.261934	0.195483	0.221691	0.19183	0.180427	0.205002	0.22359	0.172286	0.194439	0.229524	0.21753	0.220848	0.191651	0.193144	0.208382
MDR_cpxA	0.0680862	0.0870789	0.0619314	0.0784727	0.0938006	0.118712	0.0853502	0.06431	0.0836303	0.0669726	0.142847	0.00869481	0.106638	0.0930339	0.0927603
MDR_cpxR	0.0680862	0.0870789	0.0619314	0.0784727	0.0938051	0.118712	0.0853502	0.06431	0.0836303	0.0669726	0.142847	0.00869481	0.106707	0.0930452	0.0927732
MDR_efrA	NA	NA	NA	NA	0.00014812	NA	NA	NA	NA	NA	NA	NA	NA	NA	NA
MDR_efrB	NA	NA	NA	NA	0.000148897	NA	NA	NA	NA	NA	NA	NA	NA	NA	NA
MDR_emrA	0.178726	0.155566	0.145839	0.232148	0.164833	0.178528	0.194736	0.173794	0.167969	0.193039	0.1823	0.193025	0.169941	0.181645	0.181253
MDR_emrB	0.1828	0.157378	0.145839	0.232033	0.165888	0.178999	0.194418	0.174369	0.168244	0.193039	0.1823	0.193025	0.169941	0.181939	0.181885
MDR_emrD	0.0741908	0.0870449	0.07188	0.0882388	0.102079	0.127438	0.0837347	0.0788524	0.0970931	0.0787615	0.14282	0.0433687	0.116428	0.108137	0.107972
MDR_emrE	0.146785	0.112041	0.109332	0.126971	0.102952	0.143779	0.126549	0.147402	0.201061	0.186877	0.147448	0.141361	0.138341	0.16282	0.132371
MDR_mdfA	0.308948	0.237383	0.203774	0.179368	0.248682	0.213954	0.216874	0.251173	0.276048	0.265503	0.2065	0.147812	0.28346	0.237761	0.242845
MDR_mdsB	NA	NA	NA	NA	NA	NA	NA	NA	NA	NA	NA	NA	NA	NA	0.000128673
MDR_mdtA	0.295541	0.268782	0.287824	0.299816	0.320603	0.247185	0.289107	0.320375	0.290873	0.268906	0.233234	0.395857	0.267184	0.306467	0.287739
MDR_mdtB	0.3066	0.279265	0.299668	0.313581	0.335221	0.258053	0.299425	0.333684	0.299845	0.275768	0.239439	0.415612	0.274863	0.318081	0.29929
MDR_mdtC	0.306997	0.276505	0.299668	0.313683	0.335209	0.257618	0.299425	0.335808	0.300564	0.27577	0.239439	0.415612	0.275636	0.318628	0.298709
MDR_mdtD	0.306229	0.273473	0.303544	0.313148	0.335867	0.260205	0.300318	0.334149	0.301692	0.27577	0.239873	0.415732	0.277508	0.31903	0.299263
MDR_mdtE	0.10673	0.0904162	0.0799115	0.136056	0.102143	0.157362	0.0923461	0.106779	0.125785	0.128036	0.156452	0.0330403	0.116341	0.122496	0.12852
MDR_mdtF	0.107803	0.0959645	0.0808266	0.136895	0.103927	0.157362	0.0951418	0.109206	0.12813	0.133945	0.159173	0.0330403	0.118503	0.124706	0.130474
MDR_mdtG	0.259084	0.226609	0.260289	0.170472	0.2637	0.18994	0.195459	0.214889	0.259071	0.246022	0.183792	0.193058	0.251023	0.232164	0.218026
MDR_mdtH	0.260051	0.227364	0.263708	0.172049	0.267728	0.192294	0.198754	0.218608	0.262515	0.248314	0.186382	0.196503	0.254956	0.234125	0.220675
MDR_mdtI	0.282747	0.266568	0.305662	0.235418	0.282582	0.283436	0.316216	0.388287	0.334159	0.330924	0.252832	0.259791	0.286528	0.281525	0.306426
MDR_mdtJ	0.277585	0.262125	0.300567	0.231494	0.278141	0.278713	0.310945	0.381815	0.328685	0.325408	0.248826	0.256497	0.281753	0.276575	0.300913
MDR_mdtK	0.47942	0.460236	0.554196	0.468368	0.507109	0.498044	0.548564	0.593515	0.51798	0.546771	0.483399	0.589972	0.476746	0.498172	0.521084
MDR_mdtL	0.137866	0.157415	0.132408	0.165922	0.165533	0.195049	0.15265	0.141484	0.154472	0.140623	0.212981	0.124099	0.174387	0.176953	0.176057
MDR_mdtM	0.159725	0.15062	0.219367	0.290548	0.193936	0.167245	0.216488	0.171893	0.124701	0.199564	0.168647	0.231396	0.155598	0.164379	0.171649
MDR_mdtN	0.141846	0.129451	0.137847	0.153284	0.156327	0.168405	0.160906	0.126151	0.136664	0.131975	0.160533	0.208691	0.146376	0.16487	0.174011
MDR_mdtO	0.144446	0.13307	0.138301	0.165322	0.160385	0.169326	0.162305	0.127531	0.139088	0.137205	0.163254	0.208346	0.149706	0.165731	0.175397
MDR_mdtP	0.144245	0.12862	0.142279	0.152476	0.15736	0.16987	0.160737	0.12862	0.138524	0.135915	0.161574	0.210414	0.145989	0.16572	0.174913
MDR_mexB	0.0120813	0.038597	0.00255233	0.00310962	0.0098294	0.00352707	0.0178757	0.00620084	0.0165746	0.0150993	0.0372203	0.00666499	0.0126229	0.00722678	0.0116646
MDR_mexD	NA	NA	NA	NA	0.000148897	NA	NA	NA	NA	NA	NA	NA	NA	NA	NA
MDR_msbA	0.326246	0.255905	0.219757	0.179179	0.266675	0.211692	0.223869	0.265734	0.274688	0.252136	0.213591	0.172157	0.280502	0.236281	0.240528
MDR_oprJ	NA	NA	NA	NA	0.000148897	NA	NA	NA	NA	NA	NA	NA	NA	NA	NA
MDR_ramA	0.000861754	NA	NA	0.000595928	0.00603747	NA	0.00127506	NA	0.00371763	NA	NA	NA	NA	0.000343335	0.00234518
MDR_Smr	NA	NA	NA	NA	NA	NA	0.00139918	NA	NA	NA	0.00136045	NA	NA	NA	NA
MDR_tolC	0.279361	0.249432	0.257173	0.215713	0.23354	0.222232	0.259358	0.230664	0.206781	0.247581	0.244039	0.272302	0.211198	0.226341	0.242076
MLS_cfr	NA	NA	NA	NA	0.00201759	NA	NA	NA	NA	NA	NA	NA	NA	NA	NA
MLS_ereA	NA	NA	NA	NA	0.000148897	NA	NA	NA	0.000679921	NA	NA	NA	NA	NA	0.000382941
MLS_erm42	NA	NA	NA	NA	0.00416912	NA	0.00139918	NA	NA	NA	NA	NA	NA	0.000753516	0.000128673
MLS_ermA	NA	NA	NA	NA	0.000148897	NA	NA	NA	NA	NA	NA	NA	NA	NA	NA
MLS_ermB	NA	0.0286427	0.00199779	0.000653939	0.00751316	0.000920248	0.00279837	0.00364019	0.00679921	NA	0.0176858	NA	0.00592817	0.0017582	0.00411956
MLS_lnuC	NA	NA	NA	0.000653939	NA	NA	NA	NA	NA	NA	NA	NA	NA	NA	NA
MLS_lnuF	0.000616572	NA	0.0037614	0.000653939	0.00772573	NA	0.00411555	NA	0.00135984	0.00185434	NA	NA	0.00094098	0.000251172	0.00228595
MLS_lnuG	NA	NA	NA	0.000653939	0.00350213	NA	NA	NA	NA	NA	NA	NA	NA	0.000125586	0.000257346
MLS_macA	0.335479	0.241261	0.219716	0.188909	0.26235	0.220228	0.222463	0.265649	0.287299	0.285569	0.213526	0.161723	0.292447	0.240984	0.25108
MLS_macB	0.58958	0.465815	0.475256	0.359525	0.526456	0.408039	0.41682	0.479577	0.549263	0.530239	0.397287	0.368568	0.545394	0.468484	0.465696
MLS_mefB	0.000971075	0.00105584	0.000820608	0.00026861	0.00761039	0.00129825	0.000574726	0.000249206	0.000279282	NA	0.00111763	NA	0.000405841	0.0002263	0.00220426
MLS_mphA	0.0148563	0.0385902	0.0174513	0.0103104	0.0411448	0.00357273	0.0258026	0.0105994	0.0468545	0.0210757	0.0417215	0.00843908	0.032605	0.0178112	0.0283715
MLS_mphB	0.0942948	0.153777	0.169761	0.208751	0.154395	0.166338	0.165183	0.189382	0.119679	0.114434	0.146274	0.221641	0.142214	0.097972	0.1459
MLS_mphD	NA	NA	NA	NA	0.000148897	NA	NA	NA	NA	NA	NA	NA	NA	NA	0.000128673
MLS_mphE	NA	0.00710848	0.00199779	0.000653939	0.00223346	NA	NA	0.00242679	NA	NA	0.0054418	NA	0.00197606	0.00062793	0.00117556
MLS_mphR(A)	0.0160759	0.0594739	0.0182478	0.010463	0.0424478	0.0018405	0.0265845	0.0109206	0.0460173	0.0216676	0.0414954	0.00869481	0.0337788	0.0176897	0.0283213
MLS_mrx	0.0157155	0.0343217	0.0179801	0.0108471	0.042091	0.00345986	0.0265845	0.0107763	0.0480863	0.0216676	0.0411998	0.00869481	0.0334155	0.0179497	0.0289239
MLS_msrE	NA	0.00710848	0.00199779	0.000653939	0.00223346	NA	NA	0.00242679	NA	NA	0.0054418	NA	0.00197606	0.00062793	0.00120307
polymyxin_mcr-1	0.00189128	0.00177712	0.0339513	0.000653939	0.0346908	0.00460124	0.00559156	0.00242455	0.0129185	NA	0.0136045	0.00173896	0.0118563	0.0015068	0.0275991
polymyxin_mcr-10	NA	NA	NA	NA	0.000446691	NA	NA	NA	NA	NA	NA	NA	NA	NA	NA
polymyxin_mcr-2	NA	NA	NA	NA	NA	NA	NA	NA	NA	NA	NA	NA	NA	NA	0.000128673
polymyxin_mcr-3	NA	NA	NA	NA	0.00148897	NA	NA	NA	0.000679921	NA	NA	NA	NA	0.000125586	0.00286791
polymyxin_mcr-5	NA	NA	0.00399558	NA	NA	NA	0.00559674	NA	0.00135984	NA	NA	NA	NA	NA	0.000128673
polymyxin_mcr-8	NA	NA	NA	NA	0.000297794	NA	NA	NA	NA	NA	NA	NA	NA	NA	NA
polymyxin_mcr-9	0.000945641	0.00177712	NA	NA	NA	NA	0.00158868	NA	NA	NA	NA	NA	NA	NA	0.000514692
rifampicin_arr-2	NA	0.00163539	NA	0.00240714	0.00671346	NA	NA	NA	0.00187708	NA	0.00125195	NA	NA	0.00011557	0.00187879
rifampicin_arr-3	0.00378256	0.00355424	0.00199779	0.000653939	0.0113162	NA	0.0125927	NA	0.00271968	NA	0.00136045	NA	0.00197606	0.000452947	0.00278471
sulfonamide_sul1	0.0270064	0.0718801	0.0400479	0.0369783	0.10353	0.0122331	0.0510781	0.0152324	0.077415	0.0265569	0.0926195	0.00656968	0.0662669	0.0310851	0.0528155
sulfonamide_sul2	0.274931	0.210921	0.255519	0.239363	0.251093	0.244604	0.248174	0.189052	0.24065	0.256519	0.297779	0.236318	0.224607	0.222987	0.259314
sulfonamide_sul3	0.00945641	0.00533136	0.00992817	0.00196182	0.0262212	0.00359701	0.00419755	0.0012134	0.00203976	NA	0.00680225	NA	0.00395212	0.00200938	0.0109938
tetracycline_tetA	0.0122933	0.015041	0.017885	0.0329431	0.0698206	0.018405	0.0166252	0.00364019	0.0524306	0.0273679	0.0459328	0.00521689	0.0315004	0.0255132	0.0416996
tetracycline_tetB	0.0037268	0.0157583	0.0276745	0.0219447	0.0126991	0.010082	0.0166046	0.00239102	0.00938858	0.00776298	0.020126	0.00171333	0.0234709	0.0116901	0.0160892
tetracycline_tetC	0.0247273	0.0657164	0.0682219	0.0752383	0.054567	0.0149646	0.0376488	0.0182289	0.0739753	0.032062	0.0718396	0.0124135	0.127184	0.050636	0.0505757
tetracycline_tetD	0.263834	0.241057	0.291677	0.190106	0.276739	0.206767	0.212018	0.217198	0.271196	0.255451	0.199858	0.20172	0.268816	0.242536	0.234874
tetracycline_tetG	NA	NA	NA	NA	0.000148897	NA	NA	NA	NA	NA	NA	NA	NA	NA	0.000257346
tetracycline_tetM	0.00145768	NA	0.00399558	0.000653939	0.0133093	0.000913103	NA	NA	0.000674642	NA	0.00408135	NA	NA	0.000499419	0.00346518
tetracycline_tetR	0.0188946	0.0361885	0.0477644	0.0547315	0.0834574	0.0298241	0.0334997	0.00605531	0.0638668	0.0354182	0.0692848	0.00694749	0.0454018	0.0383525	0.0602239
tetracycline_tetX	NA	NA	NA	NA	0.0179624	NA	NA	NA	0.000679921	NA	NA	NA	0.00197606	0.000118941	0.00279986
trimethoprim_dfrA1	NA	0.0106627	0.00599336	0.00523151	0.00342463	0.00552149	0.0105518	0.0012134	0.00135984	0.00393957	0.027209	NA	0.0158085	0.0045211	0.00733436
trimethoprim_dfrA12	0.00756513	0.0404762	0.00998894	0.00588545	0.0261726	0.000920248	0.00419755	0.0109206	0.00815905	NA	0.0228233	0.00347792	0.0177845	0.00653047	0.0120851
trimethoprim_dfrA14	0.00189128	0.00710848	0.00599336	0.00455675	0.0165058	0.00457193	0.00419755	0.00238815	0.00954055	0.00393957	0.012244	NA	0.00395212	0.00338682	0.00900301
trimethoprim_dfrA15	NA	NA	NA	NA	NA	NA	NA	NA	NA	NA	0.00136045	NA	NA	NA	0.000643365
trimethoprim_dfrA16	NA	NA	NA	NA	7.87e-05	NA	0.00147939	NA	NA	NA	NA	NA	NA	0.00026557	0.000711365
trimethoprim_dfrA17	0.00558114	0.0226496	0.0157081	0.0147457	0.0183601	0.00535007	0.00795638	0.002403	0.0374628	0.0169945	0.0238412	0.00340973	0.0213104	0.0137596	0.021046
trimethoprim_dfrA19	0.00189128	NA	NA	NA	NA	NA	0.0125927	NA	NA	NA	NA	NA	NA	NA	NA
trimethoprim_dfrA20	NA	NA	NA	NA	0.00215816	NA	NA	NA	NA	NA	NA	NA	NA	NA	0.000128673
trimethoprim_dfrA21	NA	NA	NA	NA	NA	NA	NA	NA	NA	NA	NA	NA	NA	0.000125586	NA
trimethoprim_dfrA23	NA	0.00177712	NA	0.00130788	NA	NA	NA	NA	NA	NA	NA	NA	NA	0.000251172	0.000772038
trimethoprim_dfrA24	NA	NA	NA	NA	NA	NA	NA	NA	NA	NA	NA	NA	NA	0.000112009	NA
trimethoprim_dfrA25	NA	NA	NA	NA	0.000893382	NA	NA	NA	NA	NA	NA	NA	NA	NA	NA
trimethoprim_dfrA27	NA	NA	NA	NA	0.00409042	NA	NA	NA	0.00203976	NA	NA	NA	0.00197606	0.000251172	0.00127935
trimethoprim_dfrA3	0.230736	0.174158	0.253719	0.271275	0.2113	0.18589	0.23926	0.179354	0.1693	0.242283	0.201293	0.229543	0.209462	0.204755	0.193719
trimethoprim_dfrA31	NA	NA	NA	NA	NA	NA	NA	NA	NA	NA	NA	NA	NA	NA	0.000128673
trimethoprim_dfrA32	NA	NA	NA	NA	0.000148897	NA	NA	NA	0.000679921	NA	NA	NA	NA	NA	NA
trimethoprim_dfrA34	NA	NA	NA	NA	NA	NA	NA	NA	NA	NA	NA	NA	NA	0.000125586	NA
trimethoprim_dfrA36	NA	NA	NA	NA	NA	0.00160454	NA	NA	NA	NA	0.00118603	NA	0.00172272	0.00021897	NA
trimethoprim_dfrA5	0.00283692	0.00533136	NA	0.000653939	0.00268015	0.000920248	NA	NA	0.000679921	0.00196978	NA	NA	0.00197606	0.00138145	0.00128673
trimethoprim_dfrA8	NA	0.00177712	0.00399558	0.00130788	NA	NA	NA	NA	NA	NA	NA	0.00347792	0.00395212	0.00100469	0.000386019
trimethoprim_dfrB1	NA	NA	NA	NA	NA	NA	NA	NA	NA	NA	NA	NA	NA	NA	0.000310407
trimethoprim_dfrB4	NA	NA	NA	NA	NA	NA	NA	NA	NA	NA	NA	NA	NA	0.000123976	0.000127023

## Sheet: Table S3
Table S3 Abundance of ARGs in different source
ARG subtype	animal	environment	food	human
aminoglycoside_AAC(2')-Iia	NA	0.000301851	NA	6.54e-05
aminoglycoside_AAC(3)-Ia	0.000686618	NA	0.00060712	5.85e-05
aminoglycoside_AAC(3)-IIa	0.0194465	0.0181111	0.0115274	0.0183949
aminoglycoside_AAC(3)-IIc	NA	NA	NA	0.0001962
aminoglycoside_AAC(3)-IV	0.00466564	0.00392406	0.00406849	0.0035316
aminoglycoside_AAC(3)-VI	0.00350036	0.00181111	0.00406849	0.0007194
aminoglycoside_AAC(6')-Ian	NA	0.000301851	NA	6.54e-05
aminoglycoside_AAC(6')-Ib	0.00190448	0.000905553	0.000678082	0.0031465
aminoglycoside_AAC(6')-Ib9	0.00228284	0.0117402	0.000678082	0.0135278
aminoglycoside_AAC(6')-IIa	0.000386816	NA	NA	6.54e-05
aminoglycoside_AAC(6')-Il	0.000388929	0.000301851	0.000678082	6.54e-05
aminoglycoside_aadA	NA	NA	NA	6.41e-05
aminoglycoside_aadA10	NA	0.000301851	NA	NA
aminoglycoside_aadA11	NA	0.000301851	NA	NA
aminoglycoside_aadA13	0.000383059	NA	NA	NA
aminoglycoside_aadA16	NA	0.000905553	NA	0.0011699
aminoglycoside_aadA17	NA	0.00118904	NA	0.0001932
aminoglycoside_aadA2	0.00114659	0.000296624	0.000666341	0.0009024
aminoglycoside_aadA22	0.00233357	0.00176864	0.00271233	0.001635
aminoglycoside_aadA5	0.120957	0.147842	0.143692	0.139822
aminoglycoside_aadA7	NA	NA	NA	6.54e-05
aminoglycoside_aadD	NA	0.000301851	NA	NA
MDR_acrS	0.206521	0.210047	0.168164	0.200377
beta-lactam_ampC	0.314992	0.334852	0.338331	0.312471
beta-lactam_ampH	0.191702	0.205855	0.191091	0.19345
aminoglycoside_ANT(2'')-Ia	0.00104451	NA	NA	0.0005351
aminoglycoside_ANT(3'')-Ia	0.0561073	0.0319701	0.0452803	0.0404125
aminoglycoside_APH(3'')-Ia	0.0252804	0.0166018	0.0122055	0.0133259
aminoglycoside_APH(3'')-Ib	0.0478374	0.0518003	0.0374698	0.0408203
aminoglycoside_APH(3'')-IIa	0.00311143	0.00180882	0.00339041	0.0018966
aminoglycoside_APH(3'')-IIIa	NA	NA	NA	6.54e-05
aminoglycoside_APH(3'')-VI	0.000388929	NA	NA	0.0007848
aminoglycoside_APH(3'')-XV	0.000388929	NA	NA	0.0001308
aminoglycoside_APH(4)-Ia	0.00466715	0.00328849	0.00406849	0.0027349
aminoglycoside_APH(6)-Ic	0.000388929	NA	NA	NA
aminoglycoside_APH(6)-Id	0.0493062	0.049217	0.0341855	0.0388109
aminoglycoside_armA	0.000388929	0.000905553	NA	0.0010464
rifampicin_arr-2	0.00178955	0.000555554	0.00187201	0.0013244
rifampicin_arr-3	0.00194465	0.00422591	NA	0.004251
beta-lactam_blaACC-1a	0.000388929	NA	NA	6.54e-05
beta-lactam_blaC	0.0217336	0.00271666	0.0183082	0.0095355
beta-lactam_blaCARB-3	NA	0.00241481	NA	0.0001962
beta-lactam_blaCMY-33	NA	NA	NA	6.54e-05
beta-lactam_blaCMY-59	0.00382377	0.00809293	0.00470015	0.0087308
beta-lactam_blaCTX-M-122	0.00700072	0.0262393	0.00813698	0.0159463
beta-lactam_blaCTX-M-123	NA	0.000603702	NA	0.000327
beta-lactam_blaCTX-M-132	NA	NA	NA	0.0002616
beta-lactam_blaCTX-M-159	0.000374228	NA	NA	NA
beta-lactam_blaCTX-M-234	NA	NA	NA	6.54e-05
beta-lactam_blaCTX-M-40	NA	0.000301851	NA	NA
beta-lactam_blaCTX-M-55	0.0229027	0.0416554	0.00949315	0.0325356
beta-lactam_blaCTX-M-56	NA	0.000301851	NA	0.0008972
beta-lactam_blaCTX-M-64	NA	0.000301851	NA	0.0010464
beta-lactam_blaCTX-M-8	0.000387593	0.00150407	NA	NA
beta-lactam_blaDHA-13	NA	0.0012074	NA	6.54e-05
beta-lactam_blaEC	0.00302271	0.0050696	0.00325832	0.0054181
beta-lactam_blaGES-12	NA	NA	NA	0.0001962
beta-lactam_blaIMI-2	NA	NA	NA	6.11e-05
beta-lactam_blaIMP-20	NA	NA	NA	6.54e-05
beta-lactam_blaIMP-27	NA	NA	0.000678082	NA
beta-lactam_blaIMP-3	NA	NA	NA	0.001308
beta-lactam_blaIMP-38	0.00116679	0.000603702	NA	6.54e-05
beta-lactam_blaKPC-2	NA	0.00392406	NA	0.0030738
beta-lactam_blaNDM-12	0.00544501	0.00601131	0.00610274	0.0188858
beta-lactam_blaOXA-10	0.00116679	0.000905553	0.00203425	0.0010464
beta-lactam_blaOXA-21	0.000388929	NA	NA	NA
beta-lactam_blaOXA-232	0.000777858	0.00241481	NA	0.0023544
beta-lactam_blaOXA-245	0.000388929	0.00633887	NA	0.000981
beta-lactam_blaOXA-247	NA	NA	NA	6.59e-05
beta-lactam_blaOXA-320	0.00155572	0.0108196	0.000678082	0.011542
beta-lactam_blaOXA-34	NA	0.000301851	NA	0.0004578
beta-lactam_blaOXA-37	NA	0.000301851	NA	NA
beta-lactam_blaOXA-427	NA	NA	NA	0.0001962
beta-lactam_blaOXA-9	NA	NA	NA	0.0005232
beta-lactam_blaPER-2	NA	NA	NA	0.0002616
beta-lactam_blaSFO-1	NA	NA	NA	0.0003924
beta-lactam_blaSHV-109	NA	NA	NA	0.0001308
beta-lactam_blaSHV-165	0.000388929	NA	0.000678082	6.54e-05
beta-lactam_blaSHV-183	0.00155572	0.0012074	0.00135616	0.001308
beta-lactam_blaSHV-72	NA	NA	NA	0.0004578
beta-lactam_blaTEM-102	0.000739393	0.000301851	NA	6.54e-05
beta-lactam_blaTEM-152	0.000388929	0.000301851	NA	0.0002593
beta-lactam_blaTEM-163	0.0474895	0.0734101	0.0483199	0.0482974
beta-lactam_blaTEM-1b	NA	NA	NA	0.0001789
beta-lactam_blaTEM-8	NA	NA	NA	0.000327
beta-lactam_blaVEB-9	NA	NA	NA	0.0001308
beta-lactam_blaVIM-4	0.000777858	0.000603702	0.000678082	0.0003924
chloramphenicol_catA1	0.00615619	0.00724442	0.00304943	0.0067402
chloramphenicol_catA2	0.000777858	0.000603702	NA	0.0011772
chloramphenicol_catB2	0.000388929	0.000301851	NA	0.0001962
chloramphenicol_catB3	0.0027225	0.00301851	NA	0.0030084
chloramphenicol_catB4	NA	0.00662745	NA	0.0084882
MLS_cfr	0.00109658	NA	0.00135616	0.0001962
chloramphenicol_cmlA1	0.013592	0.00872558	0.00949315	0.0080293
chloramphenicol_cmlA4	NA	NA	NA	6.54e-05
MDR_cpxA	0.0754522	0.111081	0.124089	0.0881458
MDR_cpxR	0.0754522	0.111081	0.124089	0.08829
trimethoprim_dfrA1	0.00777858	0.00513147	0.00678082	0.0064092
trimethoprim_dfrA12	0.0194465	0.0117722	0.00949315	0.015233
trimethoprim_dfrA14	0.00777858	0.0117626	0.00610274	0.0069894
trimethoprim_dfrA15	0.000777858	NA	NA	0.0002616
trimethoprim_dfrA16	NA	NA	NA	0.000327
trimethoprim_dfrA17	0.00648215	0.0215823	0.00533159	0.0200533
trimethoprim_dfrA19	0.000388929	0.000603702	NA	0.0001962
trimethoprim_dfrA20	0.00116679	NA	0.00678082	6.54e-05
trimethoprim_dfrA23	0.000777858	0.000301851	NA	0.0001962
trimethoprim_dfrA24	NA	NA	NA	5.83e-05
trimethoprim_dfrA25	NA	NA	NA	0.000327
trimethoprim_dfrA27	NA	0.0011901	NA	0.0013734
trimethoprim_dfrA3	0.212254	0.224275	0.185794	0.204546
trimethoprim_dfrA31	NA	NA	NA	6.54e-05
trimethoprim_dfrA32	NA	0.000301851	NA	NA
trimethoprim_dfrA34	NA	NA	NA	6.54e-05
trimethoprim_dfrA36	0.000678134	NA	NA	0.000171
trimethoprim_dfrA5	0.00155572	0.00362221	0.00135616	0.0015696
trimethoprim_dfrA8	NA	0.000603702	NA	0.0007848
trimethoprim_dfrB1	NA	0.000728178	NA	NA
MDR_emrA	0.205743	0.180172	0.21224	0.178477
MDR_emrB	0.205037	0.180769	0.21224	0.178774
MDR_emrD	0.083549	0.117804	0.131832	0.103496
MDR_emrE	0.145951	0.146942	0.119273	0.141389
MLS_ereA	NA	0.000301851	NA	0.0001946
MLS_erm42	0.00194465	0.00181111	0.00678082	0.0007848
MLS_ermB	0.0027225	0.00754627	0.00135616	0.0047574
chloramphenicol_floR	0.0322158	0.0265433	0.0237329	0.0177234
fosfomycin_fosA	0.0027225	0.00181111	0.00406849	0.0017658
fosfomycin_fosA3	0.00855644	0.00784813	0.00610274	0.0067295
fosfomycin_fosA4	0.00194465	0.000905553	NA	0.000327
fosfomycin_fosL1	NA	NA	NA	6.54e-05
MLS_lnuC	NA	0.000301851	NA	NA
MLS_lnuF	0.00519427	0.00271666	0.00466709	0.0024358
MLS_lnuG	0.00155572	0.000301851	0.00339041	0.0007194
MLS_macA	0.216987	0.243848	0.227753	0.265286
MLS_macB	0.461183	0.472564	0.451702	0.494978
polymyxin_mcr-1	0.0225579	0.0147901	0.0305099	0.01746
polymyxin_mcr-10	NA	0.000301851	NA	6.54e-05
polymyxin_mcr-2	NA	NA	NA	6.54e-05
polymyxin_mcr-3	0.00194465	0.00241481	0.000678082	0.0008502
polymyxin_mcr-5	0.000388929	NA	0.000678082	0.0002616
polymyxin_mcr-9	NA	NA	NA	0.0002616
MDR_mdfA	0.192731	0.236299	0.214655	0.257296
MDR_mdsB	NA	NA	NA	6.54e-05
MDR_mdtA	0.356107	0.289597	0.291118	0.307865
MDR_mdtB	0.371427	0.298487	0.304956	0.319462
MDR_mdtC	0.371622	0.299567	0.306901	0.32016
MDR_mdtD	0.366879	0.298495	0.300733	0.318665
MDR_mdtE	0.110067	0.127367	0.135532	0.119829
MDR_mdtF	0.110016	0.128233	0.135616	0.12177
MDR_mdtG	0.24188	0.229095	0.218987	0.233522
MDR_mdtH	0.246581	0.232425	0.221055	0.235152
MDR_mdtI	0.300642	0.269855	0.24411	0.313972
MDR_mdtJ	0.295632	0.26497	0.240041	0.308433
MDR_mdtK	0.54153	0.522564	0.460517	0.523698
MDR_mdtL	0.0836197	0.118627	0.132157	0.104095
MDR_mdtM	0.203655	0.21831	0.190793	0.166612
MDR_mdtN	0.164128	0.168605	0.158671	0.16675
MDR_mdtO	0.164513	0.167641	0.158854	0.166838
MDR_mdtP	0.164996	0.168652	0.156354	0.166818
MLS_mefB	0.0027225	0.00386724	0.00271233	0.0012426
MDR_mexB	NA	0.00964182	0.00135616	0.0097306
MLS_mphA	0.0124572	0.0307186	0.00720557	0.0312582
MLS_mphB	0.152145	0.159173	0.178439	0.135821
MLS_mphD	NA	0.000301851	NA	6.54e-05
MLS_mphE	0.000388929	0.00211296	NA	0.0015696
MLS_mphR(A)	0.0116679	0.0307639	0.00678082	0.0318259
MLS_mrx	0.0124391	0.0305844	0.00610274	0.0302899
MDR_msbA	0.2143	0.243292	0.219699	0.260949
MLS_msrE	0.000388929	0.00211296	NA	0.0015696
fluoroquinolone_oqxA	0.00425634	0.00452776	0.00271233	0.0042515
fluoroquinolone_oqxB	0.00427822	0.00448177	0.00271233	0.0041856
beta-lactam_pbp1a	0.109999	0.128589	0.137651	0.12047
beta-lactam_pbp1b	0.197502	0.218796	0.176978	0.195078
beta-lactam_pbp1c	0.189775	0.218071	0.206066	0.196976
beta-lactam_pbp2	0.157143	0.18594	0.166808	0.192806
fluoroquinolone_qacE	0.0299475	0.0332036	0.0183082	0.04321
fluoroquinolone_qacG2	NA	0.0012074	NA	6.54e-05
fluoroquinolone_qacH	NA	NA	NA	6.54e-05
fluoroquinolone_qacL	0.0136125	0.00996108	0.0101712	0.0077826
fluoroquinolone_qepA2	0.000388929	NA	0.000678082	0.0009035
fluoroquinolone_qnrA4	0.000388929	0.000603702	NA	0.0001308
fluoroquinolone_qnrB1	0.000388929	0.000603702	NA	0.0008981
fluoroquinolone_qnrB10	0.00583394	0.00392406	0.00271233	0.0007848
fluoroquinolone_qnrB31	NA	NA	NA	6.54e-05
fluoroquinolone_qnrB5	0.000388929	NA	NA	NA
fluoroquinolone_qnrB55	NA	0.001206	NA	0.0001305
fluoroquinolone_qnrB71	0.000777858	NA	NA	0.000191
fluoroquinolone_qnrD1	0.000777858	NA	NA	NA
fluoroquinolone_qnrE	NA	0.000301851	NA	NA
fluoroquinolone_qnrS2	0.00116679	0.00150925	NA	0.0004578
fluoroquinolone_qnrS5	NA	0.000301851	NA	0.0003924
fluoroquinolone_qnrS7	0.0182797	0.0244499	0.0210205	0.0126222
fluoroquinolone_qnrVC4	NA	NA	NA	6.54e-05
fluoroquinolone_qnrVC6	NA	NA	NA	6.54e-05
MDR_ramA	0.00425314	0.00247567	0.00123586	0.0015496
aminoglycoside_rmtB	0.00311143	0.00271666	0.00406849	0.0054282
aminoglycoside_rmtC	NA	NA	NA	0.0005886
aminoglycoside_rmtE	NA	NA	NA	6.54e-05
aminoglycoside_sat1	0.00116679	0.00211296	0.000678082	0.0034008
MDR_Smr	NA	0.000301851	NA	6.54e-05
sulfonamide_sul1	0.0604857	0.057228	0.036525	0.0589288
sulfonamide_sul2	0.260442	0.26414	0.220451	0.248878
sulfonamide_sul3	0.0166885	0.014187	0.0115274	0.0095463
tetracycline_tetA	0.0503755	0.053616	0.0288258	0.035875
tetracycline_tetB	0.0107524	0.0196596	0.0114174	0.0140965
tetracycline_tetC	0.00855644	0.0196203	0.0108493	0.0135764
tetracycline_tetD	0.255839	0.249572	0.234552	0.248457
tetracycline_tetG	NA	NA	NA	0.0001308
tetracycline_tetM	0.00621079	0.0096522	0.00540886	0.003587
tetracycline_tetR	0.0636752	0.0747139	0.0419824	0.0534992
tetracycline_tetX	0.0143444	0.00814998	0.0128836	0.0027288
MDR_tolC	0.263927	0.239556	0.214264	0.239786

## Sheet: Table S4
Table S4 Association between different E. coli ARG subtypes and MGEs
login number	ARGs	MGEs
		Plasmid	Int	IS
NZ_MN477204.1	aminoglycoside_AAC(3)-Ia	unnamed	IntI1_gi_374282203_gb_JN596280.1__1	NA
NZ_CP068571.1	aminoglycoside_AAC(3)-Ia	pF-pV-hybrid-1	IntI1_gi_374282203_gb_JN596280.1__1	NA
NZ_MT682138.1	aminoglycoside_AAC(3)-Ia	pEC19-AB01133	IntI1_gi_374282203_gb_JN596280.1__1	NA
NZ_LC556213.1	aminoglycoside_AAC(3)-Ia	pS44	IntI1_gi_374282203_gb_JN596280.1__1	NA
NZ_KP294351.1	aminoglycoside_AAC(3)-Ia	pIGT15	IntI1_gi_374282203_gb_JN596280.1__1	NA
NZ_WNIO01000002.1	aminoglycoside_AAC(3)-IIa	NA	NA	IS6+Tn3
NZ_JAJHPW010000004.1	aminoglycoside_AAC(3)-IIa	p1566m1_A	IntI1_gi_316308403_gb_HM451497.1__7	IS6
NZ_MT180430.1	aminoglycoside_AAC(3)-IIa	pCE1681-A	IntI1_gi_316308403_gb_HM451497.1__7	IS6
NZ_CP086388.1	aminoglycoside_AAC(3)-IIa	p1585m1_B	NA	IS6
NZ_EU418931.1	aminoglycoside_AAC(3)-IIa	pJIE174	NA	IS6
NZ_JAJHPW010000003.1	aminoglycoside_AAC(3)-IIa	p1566m1_B	NA	IS6
NZ_MG516909.1	aminoglycoside_AAC(3)-IIa	pEc1675	NA	IS6
NZ_MT232840.1	aminoglycoside_AAC(3)-IIa	pCE1537-A	NA	IS6
NZ_CP058575.1	aminoglycoside_AAC(3)-IIa	pEC1-1	NA	IS4+IS6
NZ_CP086391.1	aminoglycoside_AAC(3)-IIa	NA	NA	IS4+IS4
NZ_JAJHPW010000007.1	aminoglycoside_AAC(3)-IIa	NA	NA	IS4+IS4
NZ_LR130553.1	aminoglycoside_AAC(3)-IIa	2	NA	IS4+IS4
NZ_KC999035.1	aminoglycoside_AAC(3)-IIa	pEC2-NDM-3	NA	IS3
NZ_CP034389.1	aminoglycoside_AAC(3)-IIa	NA	NA	IS6+IS3
NZ_CP095583.1	aminoglycoside_AAC(3)-IIa	p_b35c_NDM5	NA	IS6+IS3
NZ_CP034390.1	aminoglycoside_AAC(3)-IIa	pRS571-MCR-1.1	NA	IS4+IS4
NZ_CP061906.1	aminoglycoside_AAC(3)-IIa	unnamed4	NA	IS3
NZ_CP093318.1	aminoglycoside_AAC(3)-IIa	pHUM3355_A	NA	IS6+IS3
NZ_JAKVTB010000015.1	aminoglycoside_AAC(3)-IIa	unnamed1	NA	IS6+IS6
NZ_JALEBM010000001.1	aminoglycoside_AAC(3)-IIa	NA	NA	IS6+IS6
NZ_CM010227.1	aminoglycoside_AAC(3)-IIa	pR005	NA	IS6
NZ_LYPE01000058.1	aminoglycoside_AAC(3)-IIa	unnamed18	NA	NA
NZ_LC483178.1	aminoglycoside_AAC(3)-IIa	pNIPH17_0020_1	NA	NA
NZ_CP059932.1	aminoglycoside_AAC(3)-IIa	p1	NA	IS6+IS3
NZ_JACFYB010000003.1	aminoglycoside_AAC(3)-IIa	NA	NA	IS6+IS3
NZ_JACIVJ010000002.1	aminoglycoside_AAC(3)-IIa	p1	NA	IS6+IS3
NZ_CP071712.1	aminoglycoside_AAC(3)-IIa	pL1	IntI1_gi_54969559_emb_AJ639924.1__35	IS6
NZ_CP047278.1	aminoglycoside_AAC(3)-IIa	pEc4097	NA	IS6
NZ_JAJLOB010000001.1	aminoglycoside_AAC(3)-IIa	NA	NA	IS6
NZ_CP059948.1	aminoglycoside_AAC(3)-IIa	p1	NA	IS6
NZ_CP018982.1	aminoglycoside_AAC(3)-IIa	pEC867_1	NA	IS4+IS6
NZ_CP092500.1	aminoglycoside_AAC(3)-IIa	NA	NA	IS4+IS4
NZ_CP043297.1	aminoglycoside_AAC(3)-IIa	p1_040047	NA	IS6+Tn3
NZ_KY865323.1	aminoglycoside_AAC(3)-IIa	pECM13	NA	IS6+Tn3
NZ_CM007911.1	aminoglycoside_AAC(3)-IIa	unnamed4	NA	IS6+IS91
NZ_CP013483.1	aminoglycoside_AAC(3)-IIa	NA	IntI1_gi_394348876_gb_CP003684.1__392	IS6+IS6
NZ_CP104722.1	aminoglycoside_AAC(3)-IIa	pECO3183-1	IntI1_gi_394348876_gb_CP003684.1__392	IS6+IS6
NZ_MK370988.1	aminoglycoside_AAC(3)-IIa	pE0171_KPC	IntI1_gi_394348876_gb_CP003684.1__392	IS6+IS6
NZ_MK370988.1	aminoglycoside_AAC(3)-IIa	pE0171_KPC	IntI1_gi_394348876_gb_CP003684.1__392	IS6+IS6
NZ_CP018999.1	aminoglycoside_AAC(3)-IIa	pECAZ153_KPC	NA	IS6+IS6
NZ_CP019359.1	aminoglycoside_AAC(3)-IIa	NA	NA	IS6+IS6
NZ_CP035124.1	aminoglycoside_AAC(3)-IIa	pEC25-1	NA	IS6+IS6
NZ_CP104722.1	aminoglycoside_AAC(3)-IIa	pECO3183-1	NA	IS6+IS6
NZ_CP116111.1	aminoglycoside_AAC(3)-IIa	pDETEC19	NA	IS6+IS6
NZ_CP116168.1	aminoglycoside_AAC(3)-IIa	pDETEC2	NA	IS6+IS6
NZ_CP116197.1	aminoglycoside_AAC(3)-IIa	NA	NA	IS6+IS6
NZ_JAIPYO010000001.1	aminoglycoside_AAC(3)-IIa	NA	NA	IS6+IS6
NZ_KT997783.1	aminoglycoside_AAC(3)-IIa	pECY53	NA	IS6+IS6
NZ_MK370990.1	aminoglycoside_AAC(3)-IIa	pE0272_KPC	NA	IS6+IS6
NZ_MN823987.1	aminoglycoside_AAC(3)-IIa	p6061604-KPC	NA	IS6+IS6
NZ_MN823987.1	aminoglycoside_AAC(3)-IIa	p6061604-KPC	NA	IS6+IS6
NZ_OL348380.1	aminoglycoside_AAC(3)-IIa	pC1-MCR-NDM	NA	IS6+IS6
NZ_CP060926.1	aminoglycoside_AAC(3)-IIa	pEC14-NDM-1	NA	IS6+IS5
NZ_MG014721.1	aminoglycoside_AAC(3)-IIa	pFS11Y5CT	IntI1_Gene_ID_13906907_1	IS6+IS3
NZ_MH491004.1	aminoglycoside_AAC(3)-IIa	pRJ749	IntI1_Gene_ID_13906907_1	IS6+IS3
NZ_CP012197.1	aminoglycoside_AAC(3)-IIa	pECwhn14	IntI1_gi_374282203_gb_JN596280.1__1	IS6+IS3
NZ_CP019076.1	aminoglycoside_AAC(3)-IIa	p1493-5	NA	IS6+IS3
NZ_CP021203.1	aminoglycoside_AAC(3)-IIa	p1002-1	NA	IS6+IS3
NZ_CP022227.3	aminoglycoside_AAC(3)-IIa	pCTXM15_000200	NA	IS6+IS3
NZ_CP028587.1	aminoglycoside_AAC(3)-IIa	pCTXM15_000533	NA	IS6+IS3
NZ_CP032877.1	aminoglycoside_AAC(3)-IIa	pCTXM15_000837	NA	IS6+IS3
NZ_CP042337.1	aminoglycoside_AAC(3)-IIa	pCTXM-GZ04	NA	IS6+IS3
NZ_CP058663.1	aminoglycoside_AAC(3)-IIa	pCTXM15_005008	NA	IS6+IS3
NZ_CP059005.1	aminoglycoside_AAC(3)-IIa	p2D-3	NA	IS6+IS3
NZ_CP060925.1	aminoglycoside_AAC(3)-IIa	pEC14-2	NA	IS6+IS3
NZ_CP084902.1	aminoglycoside_AAC(3)-IIa	pEC22-OXA-1	NA	IS6+IS3
NZ_CP117722.1	aminoglycoside_AAC(3)-IIa	pB1W1	NA	IS6+IS3
NZ_JAJQUI010000001.1	aminoglycoside_AAC(3)-IIa	NA	NA	IS6+IS3
NZ_JAJQUS010000001.1	aminoglycoside_AAC(3)-IIa	NA	NA	IS6+IS3
NZ_MT559985.1	aminoglycoside_AAC(3)-IIa	pEC2-1/2a	NA	IS6+IS3
NZ_MT559991.1	aminoglycoside_AAC(3)-IIa	pEC8-1/2a	NA	IS6+IS3
NZ_CP053663.1	aminoglycoside_AAC(3)-IIa	unnamed	IntI1_gi_394348876_gb_CP003684.1__392	IS6
NZ_MN101850.1	aminoglycoside_AAC(3)-IIa	p13ZX28-272	IntI1_gi_394348876_gb_CP003684.1__392	IS6
NZ_MN101853.1	aminoglycoside_AAC(3)-IIa	p13ZX36-200	IntI1_gi_394348876_gb_CP003684.1__392	IS6
NZ_CP068042.1	aminoglycoside_AAC(3)-IIa	pXJW9B277-HI2-N	IntI1_gi_54969559_emb_AJ639924.1__35	IS6
NZ_CP074357.1	aminoglycoside_AAC(3)-IIa	unnamed1	IntI1_gi_54969559_emb_AJ639924.1__35	IS6
NZ_CP085623.1	aminoglycoside_AAC(3)-IIa	pEC71-IncHI2	IntI1_gi_54969559_emb_AJ639924.1__35	IS6
NZ_CP101211.1	aminoglycoside_AAC(3)-IIa	pEC21Z147-274K	IntI1_gi_54969559_emb_AJ639924.1__35	IS6
NZ_CP103330.1	aminoglycoside_AAC(3)-IIa	p1	IntI1_gi_54969559_emb_AJ639924.1__35	IS6
NZ_CP116107.1	aminoglycoside_AAC(3)-IIa	pDETEC65	IntI1_gi_54969559_emb_AJ639924.1__35	IS6
NZ_CP049111.1	aminoglycoside_AAC(3)-IIa	pMCR_NDM	IntI1_WP_161205148.1	IS6
NZ_CP058720.1	aminoglycoside_AAC(3)-IIa	pM159-1.1	IntI1_WP_161205148.1	IS6
NZ_MH844629.1	aminoglycoside_AAC(3)-IIa	pNDM-2248	IntI1_WP_161205148.1	IS6
NZ_MT559992.1	aminoglycoside_AAC(3)-IIa	pEC9-2	IntI1_WP_161205148.1	IS6
NZ_MZ836796.1	aminoglycoside_AAC(3)-IIa	pEC-13-22-NDM-1	IntI1_WP_161205148.1	IS6
NZ_CM003707.1	aminoglycoside_AAC(3)-IIa	NA	NA	IS6
NZ_CM007910.1	aminoglycoside_AAC(3)-IIa	unnamed3	NA	IS6
NZ_CP020545.1	aminoglycoside_AAC(3)-IIa	NA	NA	IS6
NZ_CP024136.1	aminoglycoside_AAC(3)-IIa	p14EC017b	NA	IS6
NZ_CP027200.1	aminoglycoside_AAC(3)-IIa	p2_025943	NA	IS6
NZ_CP047011.1	aminoglycoside_AAC(3)-IIa	pfloR	NA	IS6
NZ_CP048026.1	aminoglycoside_AAC(3)-IIa	pTEM1-GZEC065	NA	IS6
NZ_CP052879.1	aminoglycoside_AAC(3)-IIa	pC21-2	NA	IS6
NZ_CP058716.1	aminoglycoside_AAC(3)-IIa	pM172-1.2	NA	IS6
NZ_CP069713.1	aminoglycoside_AAC(3)-IIa	pTA13-1	NA	IS6
NZ_CP080253.1	aminoglycoside_AAC(3)-IIa	NA	NA	IS6
NZ_CP084057.1	aminoglycoside_AAC(3)-IIa	pX14-3-NDM	NA	IS6
NZ_CP087110.1	aminoglycoside_AAC(3)-IIa	NA	NA	IS6
NZ_CP104596.1	aminoglycoside_AAC(3)-IIa	pEC9952-1	NA	IS6
NZ_CP117719.1	aminoglycoside_AAC(3)-IIa	pB1S11-p2	NA	IS6
NZ_MZ836799.1	aminoglycoside_AAC(3)-IIa	pEC-13-49-NDM-1	NA	IS6
NZ_NBJK01000001.1	aminoglycoside_AAC(3)-IIa	NA	NA	IS6
NZ_CP104722.1	aminoglycoside_AAC(3)-IIa	pECO3183-1	IntI1_gi_394348876_gb_CP003684.1__392	IS6
NZ_MZ054177.1	aminoglycoside_AAC(3)-IIa	pAB12-1-tetX4	NA	IS6
NZ_MN256759.1	aminoglycoside_AAC(3)-IIa	p4M9F	NA	IS6
NZ_MN256758.1	aminoglycoside_AAC(3)-IIa	p4M8F	NA	IS6
NZ_MN256757.1	aminoglycoside_AAC(3)-IIa	p4M18F	NA	IS6
NZ_KX023259.1	aminoglycoside_AAC(3)-IIa	pSCE516-4	NA	IS6
NZ_JAPCKG010000001.1	aminoglycoside_AAC(3)-IIa	NA	NA	IS6
NZ_CP110998.1	aminoglycoside_AAC(3)-IIa	pYUXYEH3783-NDM	NA	IS6
NZ_CP090449.1	aminoglycoside_AAC(3)-IIa	pPT62-tetX-108kb	NA	IS6
NZ_CP085622.1	aminoglycoside_AAC(3)-IIa	NA	NA	IS6
NZ_CP080070.1	aminoglycoside_AAC(3)-IIa	NA	NA	IS6
NZ_CP053721.1	aminoglycoside_AAC(3)-IIa	pCP131-IncHI1	NA	IS6
NZ_CP037903.1	aminoglycoside_AAC(3)-IIa	NA	NA	IS6
NZ_CP034735.1	aminoglycoside_AAC(3)-IIa	pL53-2	NA	IS6
NZ_CP034590.1	aminoglycoside_AAC(3)-IIa	pL37-2	NA	IS6
NZ_CP033094.1	aminoglycoside_AAC(3)-IIa	pCP53-mcr	NA	IS6
NZ_ON324203.1	aminoglycoside_AAC(3)-IIa	pEc15103A	IntI1_Gene_ID_8877574_1	IS4+IS6
NZ_CP030940.1	aminoglycoside_AAC(3)-IIa	pAMSH1	IntI1_gi_394348876_gb_CP003684.1__392	IS4+IS6
NZ_CP090213.1	aminoglycoside_AAC(3)-IIa	pBY68-1	IntI1_gi_394348876_gb_CP003684.1__392	IS4+IS6
NZ_CP090571.1	aminoglycoside_AAC(3)-IIa	pBY63-1	IntI1_gi_394348876_gb_CP003684.1__392	IS4+IS6
NZ_CP101223.1	aminoglycoside_AAC(3)-IIa	pEC21Z144-121K-NDM5	IntI1_gi_394348876_gb_CP003684.1__392	IS4+IS6
NZ_MT648288.1	aminoglycoside_AAC(3)-IIa	p253	IntI1_gi_394348876_gb_CP003684.1__392	IS4+IS6
NZ_OK236218.1	aminoglycoside_AAC(3)-IIa	p2005FS026	IntI1_gi_394348876_gb_CP003684.1__392	IS4+IS6
NZ_CP053724.1	aminoglycoside_AAC(3)-IIa	pCP66-6-IncFIC	IntI1_gi_54969559_emb_AJ639924.1__35	IS4+IS6
NZ_CP058950.1	aminoglycoside_AAC(3)-IIa	pSY3626C1_124k	IntI1_gi_54969559_emb_AJ639924.1__35	IS4+IS6
NZ_CP059044.1	aminoglycoside_AAC(3)-IIa	pSY3626C1_315k	IntI1_gi_54969559_emb_AJ639924.1__35	IS4+IS6
NZ_CP059285.1	aminoglycoside_AAC(3)-IIa	pSY3626_124k	IntI1_gi_54969559_emb_AJ639924.1__35	IS4+IS6
NZ_CP119581.1	aminoglycoside_AAC(3)-IIa	pEC012-4	IntI1_gi_54969559_emb_AJ639924.1__35	IS4+IS6
NZ_JABXOE010000003.1	aminoglycoside_AAC(3)-IIa	pSY3626_124k	IntI1_gi_54969559_emb_AJ639924.1__35	IS4+IS6
NZ_CP101198.1	aminoglycoside_AAC(3)-IIa	pEC21Z151-128K-NDM5	IntI1_QIZ19969.1	IS4+IS6
NZ_CP019360.1	aminoglycoside_AAC(3)-IIa	pXH993	NA	IS4+IS6
NZ_CP021206.1	aminoglycoside_AAC(3)-IIa	p1002-NDM1	NA	IS4+IS6
NZ_CP024140.1	aminoglycoside_AAC(3)-IIa	p14EC020b	NA	IS4+IS6
NZ_CP028576.1	aminoglycoside_AAC(3)-IIa	pCTXM15_005784	NA	IS4+IS6
NZ_CP029182.1	aminoglycoside_AAC(3)-IIa	p3-H9	NA	IS4+IS6
NZ_CP033095.1	aminoglycoside_AAC(3)-IIa	pCP53-92k	NA	IS4+IS6
NZ_CP033632.1	aminoglycoside_AAC(3)-IIa	pTB-nb1	NA	IS4+IS6
NZ_CP034964.1	aminoglycoside_AAC(3)-IIa	pCTXM3_020032	NA	IS4+IS6
NZ_CP041441.1	aminoglycoside_AAC(3)-IIa	pYPE12-122k	NA	IS4+IS6
NZ_CP043336.1	aminoglycoside_AAC(3)-IIa	p1_115106	NA	IS4+IS6
NZ_CP047003.1	aminoglycoside_AAC(3)-IIa	pTEM	NA	IS4+IS6
NZ_CP049119.1	aminoglycoside_AAC(3)-IIa	pEC931_1	NA	IS4+IS6
NZ_CP051224.1	aminoglycoside_AAC(3)-IIa	pSCZE2	NA	IS4+IS6
NZ_CP053731.1	aminoglycoside_AAC(3)-IIa	NA	NA	IS4+IS6
NZ_CP060900.1	aminoglycoside_AAC(3)-IIa	pEC21-2	NA	IS4+IS6
NZ_CP060955.1	aminoglycoside_AAC(3)-IIa	pEC8-3	NA	IS4+IS6
NZ_CP060981.1	aminoglycoside_AAC(3)-IIa	pEC3-3	NA	IS4+IS6
NZ_CP067399.1	aminoglycoside_AAC(3)-IIa	NA	NA	IS4+IS6
NZ_CP069712.1	aminoglycoside_AAC(3)-IIa	NA	NA	IS4+IS6
NZ_CP072315.1	aminoglycoside_AAC(3)-IIa	pE105-4	NA	IS4+IS6
NZ_CP074367.1	aminoglycoside_AAC(3)-IIa	unnamed1	NA	IS4+IS6
NZ_CP080253.1	aminoglycoside_AAC(3)-IIa	NA	NA	IS4+IS6
NZ_CP080256.1	aminoglycoside_AAC(3)-IIa	pSJC33-1	NA	IS4+IS6
NZ_CP084901.1	aminoglycoside_AAC(3)-IIa	pEC22-CTX-M-15	NA	IS4+IS6
NZ_CP085620.1	aminoglycoside_AAC(3)-IIa	unnamed1	NA	IS4+IS6
NZ_CP098230.1	aminoglycoside_AAC(3)-IIa	unnamed1	NA	IS4+IS6
NZ_CP098236.1	aminoglycoside_AAC(3)-IIa	unnamed2	NA	IS4+IS6
NZ_CP101859.1	aminoglycoside_AAC(3)-IIa	pLP50-1-101kb	NA	IS4+IS6
NZ_CP102673.1	aminoglycoside_AAC(3)-IIa	pXH987-CTX	NA	IS4+IS6
NZ_CP102676.1	aminoglycoside_AAC(3)-IIa	pXH989-CTX	NA	IS4+IS6
NZ_CP104078.1	aminoglycoside_AAC(3)-IIa	pHB42-1	NA	IS4+IS6
NZ_CP110989.1	aminoglycoside_AAC(3)-IIa	pYUXYEH3314-1	NA	IS4+IS6
NZ_CP116087.1	aminoglycoside_AAC(3)-IIa	pDETEC80	NA	IS4+IS6
NZ_CP116137.1	aminoglycoside_AAC(3)-IIa	pDETEC25	NA	IS4+IS6
NZ_CP116146.1	aminoglycoside_AAC(3)-IIa	pDETEC55	NA	IS4+IS6
NZ_CP116182.1	aminoglycoside_AAC(3)-IIa	pDETEC55	NA	IS4+IS6
NZ_CP117673.1	aminoglycoside_AAC(3)-IIa	pKW21	NA	IS4+IS6
NZ_JAAUVL010000001.1	aminoglycoside_AAC(3)-IIa	pScEc7-CTX-M	NA	IS4+IS6
NZ_KX518744.1	aminoglycoside_AAC(3)-IIa	pHYEC7-110	NA	IS4+IS6
NZ_MG764547.1	aminoglycoside_AAC(3)-IIa	p14E509-CTXM	NA	IS4+IS6
NZ_MH454107.1	aminoglycoside_AAC(3)-IIa	p417957-CTXM	NA	IS4+IS6
NZ_MN823988.1	aminoglycoside_AAC(3)-IIa	p14406-FII	NA	IS4+IS6
NZ_CP056037.1	aminoglycoside_AAC(3)-IIa	pEC31-1	IntI1_ASA12671.1	IS4+IS4
NZ_CP019074.1	aminoglycoside_AAC(3)-IIa	p1493-3	IntI1_gi_394348876_gb_CP003684.1__392	IS4+IS4
NZ_CP116112.1	aminoglycoside_AAC(3)-IIa	pDETEC20	IntI1_gi_394348876_gb_CP003684.1__392	IS4+IS4
NZ_CP031765.1	aminoglycoside_AAC(3)-IIa	p1720-2	NA	IS4+IS4
NZ_CP033400.1	aminoglycoside_AAC(3)-IIa	pOXA1_020031	NA	IS4+IS4
NZ_CP034956.1	aminoglycoside_AAC(3)-IIa	pCTXM15_020026	NA	IS4+IS4
NZ_CP043280.1	aminoglycoside_AAC(3)-IIa	pCMY42_025157	NA	IS4+IS4
NZ_CP055262.1	aminoglycoside_AAC(3)-IIa	pAH62-3	NA	IS4+IS4
NZ_CP058305.1	aminoglycoside_AAC(3)-IIa	pAH65-3	NA	IS4+IS4
NZ_CP058711.1	aminoglycoside_AAC(3)-IIa	pS163-2.2	NA	IS4+IS4
NZ_CP058711.1	aminoglycoside_AAC(3)-IIa	pS163-2.2	NA	IS4+IS4
NZ_CP058726.1	aminoglycoside_AAC(3)-IIa	pS171-1.1	NA	IS4+IS4
NZ_CP075057.1	aminoglycoside_AAC(3)-IIa	pB2_2	NA	IS4+IS4
NZ_CP085190.1	aminoglycoside_AAC(3)-IIa	pEC195-93k	NA	IS4+IS4
NZ_CP087571.1	aminoglycoside_AAC(3)-IIa	p1OXA77	NA	IS4+IS4
NZ_CP089446.1	aminoglycoside_AAC(3)-IIa	unnamed1	NA	IS4+IS4
NZ_CP090613.1	aminoglycoside_AAC(3)-IIa	pDCE7-2	NA	IS4+IS4
NZ_CP101199.1	aminoglycoside_AAC(3)-IIa	pEC21Z151-89K	NA	IS4+IS4
NZ_CP101224.1	aminoglycoside_AAC(3)-IIa	pEC21Z144-89K	NA	IS4+IS4
NZ_CP116901.1	aminoglycoside_AAC(3)-IIa	pXH2172-NDM	NA	IS4+IS4
NZ_MF679144.1	aminoglycoside_AAC(3)-IIa	pBJ114-78	NA	IS4+IS4
NZ_OP066426.1	aminoglycoside_AAC(3)-IIa	pCHS4.4-1	NA	IS4+IS4
NZ_CP049937.1	aminoglycoside_AAC(3)-IIa	pARG01	NA	IS4
NZ_PTTI01000057.1	aminoglycoside_AAC(3)-IIa	unnamed13	NA	IS3
NZ_OP290546.1	aminoglycoside_AAC(3)-IIa	pNDM5_LS003	NA	IS3
NZ_JAIPZN010000001.1	aminoglycoside_AAC(3)-IIa	NA	NA	IS3
NZ_MF156714.1	aminoglycoside_AAC(3)-IIa	p61806-dfrA	NA	NA
NZ_CP095089.1	aminoglycoside_AAC(3)-IIa	pW264	NA	NA
NZ_CP019029.1	aminoglycoside_AAC(3)-IIa	NA	NA	IS6+IS3
NZ_CP073927.1	aminoglycoside_AAC(3)-IIa	pYLMB98a	NA	IS6+IS3
NZ_CP073963.1	aminoglycoside_AAC(3)-IIa	pYLMB31a	NA	IS6+IS3
NZ_CP073995.1	aminoglycoside_AAC(3)-IIa	pYLMB1	NA	IS6+IS3
NZ_CP074020.1	aminoglycoside_AAC(3)-IIa	pYLPM22a	NA	IS6+IS3
NZ_CP074005.1	aminoglycoside_AAC(3)-IIa	NA	IntI1_gi_394348876_gb_CP003684.1__392	IS6
NZ_CP073925.1	aminoglycoside_AAC(3)-IIa	pYLMB165	NA	IS4+IS6
NZ_CP073996.1	aminoglycoside_AAC(3)-IIa	NA	NA	IS4+IS6
NZ_CP074048.1	aminoglycoside_AAC(3)-IIa	pYLPD7a	NA	IS4+IS6
NZ_CP073959.1	aminoglycoside_AAC(3)-IIa	pYLMB46a	NA	IS4+IS4
NZ_CP024805.1	aminoglycoside_AAC(3)-IIa	pAMA1167-NDM-5	NA	IS4+IS4
NZ_CP023145.1	aminoglycoside_AAC(3)-IIa	pEGY3	NA	IS4+IS6
NZ_CP048916.1	aminoglycoside_AAC(3)-IIa	pE2-NDM-CTX-M	NA	IS4+IS4
NZ_CP042895.1	aminoglycoside_AAC(3)-IIa	pCFSAN061772_02	NA	IS1
NZ_OU701452.1	aminoglycoside_AAC(3)-IIa	NA	NA	IS4+IS4
NZ_CP026937.1	aminoglycoside_AAC(3)-IIa	pCFS3292-2	NA	IS3
NZ_CP026933.2	aminoglycoside_AAC(3)-IIa	pCFS3273-1	NA	IS3
NZ_CP104950.1	aminoglycoside_AAC(3)-IIa	pEC32446-KPC2	IntI1_gi_316308403_gb_HM451497.1__7	IS6
NZ_CP104953.1	aminoglycoside_AAC(3)-IIa	pEC_Surv265-KPC2	IntI1_gi_316308403_gb_HM451497.1__7	IS6
NZ_VKMO01000193.1	aminoglycoside_AAC(3)-IIa	pEC13177_KPC2	IntI1_gi_316308403_gb_HM451497.1__7	IS6
NZ_VKMP01000126.1	aminoglycoside_AAC(3)-IIa	pEC12632_KPC2	IntI1_gi_316308403_gb_HM451497.1__7	IS6
NZ_VKNG01000152.1	aminoglycoside_AAC(3)-IIa	pEC_15253_KPC2	IntI1_gi_316308403_gb_HM451497.1__7	IS6
NZ_CP104952.1	aminoglycoside_AAC(3)-IIa	pEC_Surv291-KPC2	IntI1_gi_394348876_gb_CP003684.1__392	IS6
NZ_CP104954.1	aminoglycoside_AAC(3)-IIa	pEC_Surv190-KPC2-1	IntI1_gi_394348876_gb_CP003684.1__392	IS6
NZ_VKMN01000123.1	aminoglycoside_AAC(3)-IIa	pEC13848_KPC2	IntI1_WP_172684948.1	IS6
NZ_CP104955.1	aminoglycoside_AAC(3)-IIa	pEC_Surv190-KPC2-2	NA	IS6
NZ_VKMK01000094.1	aminoglycoside_AAC(3)-IIa	pEC16156_KPC2	NA	IS6
NZ_VKML01000077.1	aminoglycoside_AAC(3)-IIa	pEC16155_KPC2	NA	IS6
NZ_VKMM01000079.1	aminoglycoside_AAC(3)-IIa	pEC16154-2_KPC2	NA	IS6
NZ_VKMQ01000091.1	aminoglycoside_AAC(3)-IIa	pEC11992_KPC2	NA	IS6
NZ_CP058620.1	aminoglycoside_AAC(3)-IIa	unnamed2	NA	IS4+IS6
NZ_CP074703.1	aminoglycoside_AAC(3)-IIa	p702_18_2	NA	IS4+IS6
NZ_CP104951.1	aminoglycoside_AAC(3)-IIa	pEC32009-KPC2	NA	IS4+IS6
NZ_CP023816.1	aminoglycoside_AAC(3)-IIa	pEcIMT16316	NA	IS4+IS4
NZ_CP074703.1	aminoglycoside_AAC(3)-IIa	p702_18_2	NA	IS3
NZ_CP059126.1	aminoglycoside_AAC(3)-IIa	pEc45_1	NA	IS6+IS3
NZ_CP095156.1	aminoglycoside_AAC(3)-IIa	pIso00041_01	NA	IS4+IS6
NZ_CP081307.1	aminoglycoside_AAC(3)-IIa	pEc1079_1	NA	IS4+IS4
NZ_CP019053.1	aminoglycoside_AAC(3)-IIa	p1540-2	IntI1_gi_394348876_gb_CP003684.1__392	IS6+IS6
NZ_CP019053.1	aminoglycoside_AAC(3)-IIa	p1540-2	NA	IS6+IS6
NZ_CP019256.1	aminoglycoside_AAC(3)-IIa	NA	NA	IS6+IS6
NZ_CP019260.1	aminoglycoside_AAC(3)-IIa	p13C1065T-1	NA	IS6
NZ_CP019261.1	aminoglycoside_AAC(3)-IIa	p13C1065T-2	IntI1_ACN72592.2	IS4+IS6
NZ_CP019284.1	aminoglycoside_AAC(3)-IIa	p13P484A-4	NA	IS4+IS6
NZ_CP048610.1	aminoglycoside_AAC(3)-IIa	unnamed1	NA	IS4+IS6
NZ_CP058880.1	aminoglycoside_AAC(3)-IIa	unnamed1	NA	IS4+IS6
NZ_CP055020.1	aminoglycoside_AAC(3)-IIa	unnamed1	NA	IS4+IS4
NZ_CP058749.1	aminoglycoside_AAC(3)-IIa	unnamed1	NA	IS4+IS4
NZ_JABWHZ010000057.1	aminoglycoside_AAC(3)-IIa	pMS6204B	NA	IS6+IS1380
NZ_CP047406.1	aminoglycoside_AAC(3)-IIa	pMS6193A-NDM	NA	IS6
NZ_CP054941.1	aminoglycoside_AAC(3)-IIa	pMS6192A-NDM	NA	IS6
NZ_JABWHZ010000056.1	aminoglycoside_AAC(3)-IIa	pMS6204A-NDM	NA	IS6
NZ_WUUG01000022.1	aminoglycoside_AAC(3)-IIa	pMS6194A-NDM	NA	IS6
NZ_CP040398.1	aminoglycoside_AAC(3)-IIa	pCTX-M-15_22372	NA	IS4+IS4
NZ_LQWX02000049.1	aminoglycoside_AAC(3)-IIa	unnamed 1	NA	IS4
NZ_JAKMBR010000001.1	aminoglycoside_AAC(3)-IIa	NA	NA	IS3
NZ_CP107060.1	aminoglycoside_AAC(3)-IIa	pCREC20_1	NA	IS4+IS4
NZ_MK295818.1	aminoglycoside_AAC(3)-IIa	pU60	NA	IS6+IS3
NZ_MK295823.1	aminoglycoside_AAC(3)-IIa	p461	NA	IS6+IS3
NZ_MK295831.1	aminoglycoside_AAC(3)-IIa	p396	NA	IS6+IS3
NZ_MK295833.1	aminoglycoside_AAC(3)-IIa	p418	NA	IS6+IS3
NZ_JAADCD010000002.1	aminoglycoside_AAC(3)-IIa	pYD786-3	NA	IS3
NZ_LR880735.1	aminoglycoside_AAC(3)-IIa	pMOL008_NDM	NA	IS6+IS6
NZ_CP018991.1	aminoglycoside_AAC(3)-IIa	NA	NA	IS6+IS3
NZ_CP091757.1	aminoglycoside_AAC(3)-IIa	p1-LC-1302-2020-KPC3	NA	IS6+IS3
NZ_CP093920.1	aminoglycoside_AAC(3)-IIa	pGA_EcoNDM5	NA	IS6+IS3
NZ_MN007143.1	aminoglycoside_AAC(3)-IIa	p100_NDM5	NA	IS6+IS3
NZ_MT199177.1	aminoglycoside_AAC(3)-IIa	p100_NDM5_IncN	NA	IS6+IS3
NZ_LC556214.1	aminoglycoside_AAC(3)-IIa	pCEX24	IntI1_WP_161205148.1	IS91
NZ_AP017618.1	aminoglycoside_AAC(3)-IIa	pMRY15-117_1	NA	IS6+IS91
NZ_AP017621.1	aminoglycoside_AAC(3)-IIa	pMRY15-131_1	NA	IS6+IS91
NZ_CP091692.1	aminoglycoside_AAC(3)-IIa	pKMi006_1	NA	IS6+IS91
NZ_AP022541.1	aminoglycoside_AAC(3)-IIa	pTHO-010-1	NA	IS6+IS6
NZ_AP023190.1	aminoglycoside_AAC(3)-IIa	NA	NA	IS6+IS6
NZ_AP023197.1	aminoglycoside_AAC(3)-IIa	NA	NA	IS6+IS6
NZ_AP023428.1	aminoglycoside_AAC(3)-IIa	pHFQ1	NA	IS6+IS6
NZ_AP022050.1	aminoglycoside_AAC(3)-IIa	pWP4-S17-ESBL-08_1	NA	IS6+IS3
NZ_AP022070.1	aminoglycoside_AAC(3)-IIa	pWP4-W18-ESBL-09_1	NA	IS6+IS3
NZ_AP022525.1	aminoglycoside_AAC(3)-IIa	NA	NA	IS6+IS3
NZ_AP023191.1	aminoglycoside_AAC(3)-IIa	pMTY18530-1_lncHI2	IntI1_gi_54969559_emb_AJ639924.1__35	IS6
NZ_AP023198.1	aminoglycoside_AAC(3)-IIa	pMTY18780-1_lncHI2	IntI1_gi_54969559_emb_AJ639924.1__35	IS6
NZ_LC556217.1	aminoglycoside_AAC(3)-IIa	pCEX3	IntI1_WP_161205148.1	IS6
NZ_AP024205.1	aminoglycoside_AAC(3)-IIa	NA	NA	IS6
NZ_CP038455.1	aminoglycoside_AAC(3)-IIa	pEC129_2	NA	IS6
NZ_AP022483.1	aminoglycoside_AAC(3)-IIa	pSTN0717-20-1	NA	IS6
NZ_AP022208.1	aminoglycoside_AAC(3)-IIa	pWP7-S18-ESBL-09_1	IntI1_Gene_ID_8877574_1	IS4+IS6
NZ_AP018939.1	aminoglycoside_AAC(3)-IIa	pJSWP006_1	IntI1_gi_394348876_gb_CP003684.1__392	IS4+IS6
NZ_CP091658.1	aminoglycoside_AAC(3)-IIa	pKFu024_1	NA	IS4+IS6
NZ_CP091672.1	aminoglycoside_AAC(3)-IIa	pKKo009_1	NA	IS4+IS6
NZ_AP018456.1	aminoglycoside_AAC(3)-IIa	pMRY09-581ECO_1	NA	IS4+IS4
NZ_AP018458.1	aminoglycoside_AAC(3)-IIa	pMRY09-597ECO_1	NA	IS4+IS4
NZ_AP018799.1	aminoglycoside_AAC(3)-IIa	pE2855-3	NA	IS4+IS4
NZ_AP022003.1	aminoglycoside_AAC(3)-IIa	NA	NA	IS4+IS4
NZ_AP022159.1	aminoglycoside_AAC(3)-IIa	NA	NA	IS4+IS4
NZ_AP022221.1	aminoglycoside_AAC(3)-IIa	NA	NA	IS4+IS4
NZ_AP022287.1	aminoglycoside_AAC(3)-IIa	NA	NA	IS4+IS4
NZ_AP024518.1	aminoglycoside_AAC(3)-IIa	NA	NA	IS4+IS4
NZ_AP024521.1	aminoglycoside_AAC(3)-IIa	NA	NA	IS4+IS4
NZ_AP024521.1	aminoglycoside_AAC(3)-IIa	NA	NA	IS4+IS4
NZ_CP091651.1	aminoglycoside_AAC(3)-IIa	NA	NA	IS4+IS4
NZ_CP091664.1	aminoglycoside_AAC(3)-IIa	NA	NA	IS4+IS4
NZ_LC556215.1	aminoglycoside_AAC(3)-IIa	pCEX25	IntI1_WP_161205148.1	NA
NZ_LC556216.1	aminoglycoside_AAC(3)-IIa	pCEX14	IntI1_WP_161205148.1	NA
NZ_CP082831.1	aminoglycoside_AAC(3)-IIa	NA	NA	IS6+IS3
NZ_CP063512.1	aminoglycoside_AAC(3)-IIa	pEH08-18-36_1	NA	IS6
NZ_CP063506.1	aminoglycoside_AAC(3)-IIa	pEH09-18-41_3	NA	IS6
NZ_CP063488.1	aminoglycoside_AAC(3)-IIa	pEF7-18-51_1	IntI1_gi_394348876_gb_CP003684.1__392	IS4+IS6
NZ_CP063493.1	aminoglycoside_AAC(3)-IIa	pEF5-18-41_1	NA	IS4+IS6
NZ_CP068593.1	aminoglycoside_AAC(3)-IIa	pEF7-18-58_2	NA	IS4+IS6
NZ_CP068594.1	aminoglycoside_AAC(3)-IIa	pEF7-17-58_3	NA	IS4+IS6
NZ_JAGEOY010000001.1	aminoglycoside_AAC(3)-IIa	NA	NA	IS6+IS3
NZ_JAGGGH010000001.1	aminoglycoside_AAC(3)-IIa	NA	NA	IS3
NZ_CP116988.1	aminoglycoside_AAC(3)-IIa	p172_MLI108-1	NA	IS6+IS3
NZ_CP117008.1	aminoglycoside_AAC(3)-IIa	NA	NA	IS6+IS3
NZ_CP116924.1	aminoglycoside_AAC(3)-IIa	p93_MLI104-2	NA	IS6
NZ_CP117046.1	aminoglycoside_AAC(3)-IIa	p174_MLI106-2	NA	IS4+IS6
NZ_CP117050.1	aminoglycoside_AAC(3)-IIa	p174_MLI106-4	NA	IS4+IS6
NZ_JANEAD010000105.1	aminoglycoside_AAC(3)-IIa	pAA324	NA	IS3
NZ_CP051665.1	aminoglycoside_AAC(3)-IIa	pEco1162invT2b	NA	IS4+IS4
NZ_AP023238.1	aminoglycoside_AAC(3)-IIa	pF070-NDM5	NA	IS4+IS6
NZ_AP019191.1	aminoglycoside_AAC(3)-IIa	pM629-2-NDM5	NA	IS4+IS4
NZ_AP023225.1	aminoglycoside_AAC(3)-IIa	pYJ1-NDM5	NA	IS4+IS4
NZ_CP068796.1	aminoglycoside_AAC(3)-IIa	NA	NA	IS6
NZ_CP068804.1	aminoglycoside_AAC(3)-IIa	NA	NA	IS6
NZ_CP068829.1	aminoglycoside_AAC(3)-IIa	NA	NA	IS6
NZ_CP068808.1	aminoglycoside_AAC(3)-IIa	NA	NA	IS4+IS6
NZ_CP068824.1	aminoglycoside_AAC(3)-IIa	NA	NA	IS4+IS6
NZ_CP068826.1	aminoglycoside_AAC(3)-IIa	NA	NA	IS4+IS6
NZ_CP068801.1	aminoglycoside_AAC(3)-IIa	NA	NA	IS4+IS4
NZ_CP068805.1	aminoglycoside_AAC(3)-IIa	NA	NA	IS4+IS4
NZ_CP068811.1	aminoglycoside_AAC(3)-IIa	NA	NA	IS4+IS4
NZ_CP068819.1	aminoglycoside_AAC(3)-IIa	NA	NA	IS4+IS4
NZ_CP068821.1	aminoglycoside_AAC(3)-IIa	NA	NA	IS4+IS4
NZ_CP068830.1	aminoglycoside_AAC(3)-IIa	NA	NA	IS4+IS4
NZ_CP068992.1	aminoglycoside_AAC(3)-IIa	NA	NA	IS4+IS4
NZ_LR882933.1	aminoglycoside_AAC(3)-IIa	1	NA	IS3
NZ_LR882919.1	aminoglycoside_AAC(3)-IIa	1	NA	IS3
NZ_JAKLOL010000001.1	aminoglycoside_AAC(3)-IIa	NA	NA	IS6+IS3
NZ_JAKLOC010000001.1	aminoglycoside_AAC(3)-IIa	NA	NA	IS6
NZ_CP032937.1	aminoglycoside_AAC(3)-IIa	pCHL5009T-102k-mcr3	NA	IS6
NZ_CP071954.1	aminoglycoside_AAC(3)-IIa	NA	NA	IS4+IS6
NZ_CP097361.1	aminoglycoside_AAC(3)-IIa	pAGR4587	NA	IS4+IS6
NZ_LR882053.1	aminoglycoside_AAC(3)-IIa	2	NA	IS6+IS3
NZ_CP040263.1	aminoglycoside_AAC(3)-IIa	NA	NA	IS4+IS4
NZ_CP040884.1	aminoglycoside_AAC(3)-IIa	pK71-77-1-NDM	NA	NA
NZ_JAQMCZ010000001.1	aminoglycoside_AAC(3)-IIa	NA	NA	IS6+IS3
NZ_CP080142.1	aminoglycoside_AAC(3)-IIa	pPK8241-82kb	NA	IS4+IS6
NZ_CP080372.1	aminoglycoside_AAC(3)-IIa	pPK5086-97kb	NA	IS4+IS4
NZ_MT929288.1	aminoglycoside_AAC(3)-IIa	pMCR_170_D1	NA	IS6
NZ_MT929287.1	aminoglycoside_AAC(3)-IIa	pMCR_1139_D1	NA	IS3
NZ_MT929286.1	aminoglycoside_AAC(3)-IIa	pMCR_1085_C1	NA	IS3
NZ_CP025402.1	aminoglycoside_AAC(3)-IIa	pMS8345A	NA	IS6+IS1380
NZ_CP022732.1	aminoglycoside_AAC(3)-IIa	pSA186_3	NA	IS6
NZ_JAFHAL010000001.1	aminoglycoside_AAC(3)-IIa	NA	NA	IS3
NZ_WMHS01000003.1	aminoglycoside_AAC(3)-IIa	unnamed1	NA	IS6+IS6
NZ_CP098197.1	aminoglycoside_AAC(3)-IIa	NA	NA	IS6+IS3
NZ_CP024816.1	aminoglycoside_AAC(3)-IIa	pCREC-629_1	NA	IS6
NZ_CP024831.1	aminoglycoside_AAC(3)-IIa	pCREC-532_1	NA	IS6
NZ_CP049300.1	aminoglycoside_AAC(3)-IIa	pK18EC051	NA	IS6
NZ_CP024831.1	aminoglycoside_AAC(3)-IIa	pCREC-532_1	NA	IS6
NZ_CP029058.1	aminoglycoside_AAC(3)-IIa	pFORC_081_1	NA	IS4+IS6
NZ_CP030153.1	aminoglycoside_AAC(3)-IIa	pJSMCR1_1	NA	IS4+IS6
NZ_CP098215.1	aminoglycoside_AAC(3)-IIa	pZ0117EC0036-1	NA	IS4+IS6
NZ_JAMOLR010000003.1	aminoglycoside_AAC(3)-IIa	pZ0117EC0131-1	NA	IS4+IS6
NZ_CP026474.1	aminoglycoside_AAC(3)-IIa	pKBN10P04869A	NA	IS4+IS4
NZ_CP098217.1	aminoglycoside_AAC(3)-IIa	NA	NA	IS4+IS4
NZ_CP098225.1	aminoglycoside_AAC(3)-IIa	pZ0117EC0005-2	NA	IS4+IS4
NZ_MG702492.1	aminoglycoside_AAC(3)-IIa	pD6-NDM_1_1	NA	IS4+IS4
NZ_OX030729.1	aminoglycoside_AAC(3)-IIa	P1	NA	IS6
NZ_CP097431.1	aminoglycoside_AAC(3)-IIa	unnamed1	NA	IS6
NZ_CP097427.1	aminoglycoside_AAC(3)-IIa	unnamed1	NA	IS6
NZ_OW967803.1	aminoglycoside_AAC(3)-IIa	P1	NA	IS4+IS4
NZ_CP023835.1	aminoglycoside_AAC(3)-IIa	p4_2_1.1	NA	IS6+IS3
NZ_CP023850.1	aminoglycoside_AAC(3)-IIa	p4_0.1	NA	IS6+IS3
NZ_CP025573.1	aminoglycoside_AAC(3)-IIa	NA	NA	IS6+IS3
NZ_CP041339.1	aminoglycoside_AAC(3)-IIa	pSUH-2	NA	IS6+IS3
NZ_CP054166.1	aminoglycoside_AAC(3)-IIa	pBone1BIncF	NA	IS6+IS3
NZ_CP029577.1	aminoglycoside_AAC(3)-IIa	pDA33135-139	NA	IS4+IS6
NZ_CP029580.1	aminoglycoside_AAC(3)-IIa	pDA33137-178	NA	IS4+IS6
NZ_CP076059.1	aminoglycoside_AAC(3)-IIa	pDA51104_214	NA	IS4+IS4
NZ_CP029575.1	aminoglycoside_AAC(3)-IIa	pDA33133-157	NA	IS4+IS1380
NZ_CP043944.1	aminoglycoside_AAC(3)-IIa	pMPNDM-5	NA	IS6+IS6
NZ_CP086472.1	aminoglycoside_AAC(3)-IIa	pEc-050-T20-ESBL_2	NA	IS6+IS6
NZ_CP086482.1	aminoglycoside_AAC(3)-IIa	pEc-050-T20-MAC_2	NA	IS6+IS6
NZ_CP086492.1	aminoglycoside_AAC(3)-IIa	pEc-050-T5-ESBL_2	NA	IS6+IS6
NZ_CP086502.1	aminoglycoside_AAC(3)-IIa	pEc-050-T5-MAC_2	NA	IS6+IS6
NZ_CP086512.1	aminoglycoside_AAC(3)-IIa	pEc-050-T0_2	NA	IS6+IS6
NZ_CP016358.1	aminoglycoside_AAC(3)-IIa	NA	NA	IS6+IS3
NZ_CP029978.1	aminoglycoside_AAC(3)-IIa	p51008369SK1_E	NA	IS6+IS3
NZ_CP043230.1	aminoglycoside_AAC(3)-IIa	pEc-050-NDM-5	NA	IS6+IS3
NZ_CP043948.1	aminoglycoside_AAC(3)-IIa	pMPNDM-5	NA	IS6+IS3
NZ_CP048337.1	aminoglycoside_AAC(3)-IIa	NA	NA	IS6+IS3
NZ_CP063343.1	aminoglycoside_AAC(3)-IIa	pBS90R-A_2	NA	IS6+IS3
NZ_JAJJWA010000001.1	aminoglycoside_AAC(3)-IIa	NA	NA	IS6+IS3
NZ_JAJJWB010000001.1	aminoglycoside_AAC(3)-IIa	NA	NA	IS6+IS3
NZ_JAJJWE010000001.1	aminoglycoside_AAC(3)-IIa	NA	NA	IS6+IS3
NZ_CP067251.1	aminoglycoside_AAC(3)-IIa	pESBL_DR28a	NA	IS6
NZ_CP071076.1	aminoglycoside_AAC(3)-IIa	p3347558_3	NA	IS6
NZ_MG904992.1	aminoglycoside_AAC(3)-IIa	p14ODMR	NA	IS6
NZ_CP067300.1	aminoglycoside_AAC(3)-IIa	pABW_A33a	NA	IS4+IS6
NZ_CP067304.1	aminoglycoside_AAC(3)-IIa	pABW_A32a	NA	IS4+IS6
NZ_CP076529.1	aminoglycoside_AAC(3)-IIa	pL3452210II_2	NA	IS4+IS6
NZ_MG948335.1	aminoglycoside_AAC(3)-IIa	p3498	NA	IS4+IS4
NZ_CP048345.1	aminoglycoside_AAC(3)-IIa	p124_A	NA	IS4
NZ_MH924589.1	aminoglycoside_AAC(3)-IIa	pRDB9	NA	IS3
NZ_JAQQYP010000001.1	aminoglycoside_AAC(3)-IIa	NA	NA	IS3
NZ_CP083492.1	aminoglycoside_AAC(3)-IIa	NA	IntI1_gi_394348876_gb_CP003684.1__392	IS6+IS6
NZ_CP083494.1	aminoglycoside_AAC(3)-IIa	unnamed3	NA	IS6+IS6
NZ_CP083504.1	aminoglycoside_AAC(3)-IIa	unnamed1	NA	IS6+IS3
NZ_MG878867.1	aminoglycoside_AAC(3)-IIa	pEc21617-310	NA	IS6+IS3
NZ_CP021841.1	aminoglycoside_AAC(3)-IIa	pEC974-1	NA	IS6
NZ_CP021845.1	aminoglycoside_AAC(3)-IIa	pEC1515-1	NA	IS6
NZ_CP083499.1	aminoglycoside_AAC(3)-IIa	unnamed2	IntI1_WP_050591068.1	IS6
NZ_MG878866.1	aminoglycoside_AAC(3)-IIa	pEc19397-131	NA	IS6
NZ_CP083484.1	aminoglycoside_AAC(3)-IIa	unnamed3	NA	IS4+IS6
NZ_CP083538.1	aminoglycoside_AAC(3)-IIa	unnamed1	NA	IS4+IS6
NZ_CP083479.1	aminoglycoside_AAC(3)-IIa	unnamed1	NA	IS4+IS4
NZ_JAPVCH010000001.1	aminoglycoside_AAC(3)-IIa	NA	NA	IS6+IS3
NZ_CP082121.1	aminoglycoside_AAC(3)-IIa	pIncFIA	NA	IS4+IS4
NZ_JAPVCL010000001.1	aminoglycoside_AAC(3)-IIa	NA	NA	IS3
NZ_CM016892.1	aminoglycoside_AAC(3)-IIa	unnamed	NA	IS6+IS6
NZ_JAQZDF010000002.1	aminoglycoside_AAC(3)-IIa	pCUVM17-1	NA	IS6+IS6
NZ_CP116973.1	aminoglycoside_AAC(3)-IIa	pCUVM3.3	IntI1_WP_161205148.1	IS6
NZ_MT449722.1	aminoglycoside_AAC(3)-IIa	pPN24	NA	IS6
NZ_MT449720.1	aminoglycoside_AAC(3)-IIa	pPN42	NA	IS6
NZ_CP075738.1	aminoglycoside_AAC(3)-IIa	unnamed1	NA	IS6
NZ_CP075731.1	aminoglycoside_AAC(3)-IIa	NA	NA	IS6
NZ_CP041111.1	aminoglycoside_AAC(3)-IIa	unnamed1	NA	IS6
NZ_CM016894.1	aminoglycoside_AAC(3)-IIa	unnamed1	NA	IS6
NZ_CP034396.1	aminoglycoside_AAC(3)-IIa	pCRE1.1	NA	IS4+IS4
NZ_CP034401.1	aminoglycoside_AAC(3)-IIa	pCRE10.1	NA	IS4+IS4
NZ_CP075721.1	aminoglycoside_AAC(3)-IIa	pCPWW7.1	NA	NA
NZ_CP062969.1	aminoglycoside_AAC(3)-IIa	unnamed2	IntI1_VAG51731.1	IS6
NZ_CP032145.1	aminoglycoside_AAC(3)-IIa	NA	NA	IS4+IS4
NZ_CP048934.1	aminoglycoside_AAC(3)-IIa	NA	NA	IS6+IS3
NZ_MW646306.1	aminoglycoside_AAC(3)-IIa	pERB20c1	NA	IS6+IS3
NZ_CP031216.1	aminoglycoside_AAC(3)-IIa	pEsST80_L1_NDM	NA	IS6
NZ_JABWHX010000017.1	aminoglycoside_AAC(3)-IIa	pMS6203A-NDM	NA	IS3
NZ_CP035721.1	aminoglycoside_AAC(3)-IIa	pU15A_A	IntI1_Gene_ID_8877574_1	IS6+IS6
NZ_CP054408.1	aminoglycoside_AAC(3)-IIa	pKC148K	IntI1_gi_394348876_gb_CP003684.1__392	IS6+IS6
NZ_CP054408.1	aminoglycoside_AAC(3)-IIa	pKC148K	NA	IS6+IS6
NZ_CP049079.2	aminoglycoside_AAC(3)-IIa	p11A_p2	IntI1_gi_394348876_gb_CP003684.1__392	IS6+IS3
NZ_CP103756.1	aminoglycoside_AAC(3)-IIa	unnamed1	IntI1_gi_394348876_gb_CP003684.1__392	IS6+IS3
NZ_CM016407.1	aminoglycoside_AAC(3)-IIa	URMC_1_p_94894	NA	IS6+IS3
NZ_CM017140.1	aminoglycoside_AAC(3)-IIa	URMC_81_p_144957	NA	IS6+IS3
NZ_CM017149.1	aminoglycoside_AAC(3)-IIa	URMC_79_p_153499	NA	IS6+IS3
NZ_CP014320.1	aminoglycoside_AAC(3)-IIa	pJJ1887-5	NA	IS6+IS3
NZ_CP041556.1	aminoglycoside_AAC(3)-IIa	NA	NA	IS6+IS3
NZ_CP041559.1	aminoglycoside_AAC(3)-IIa	NA	NA	IS6+IS3
NZ_CP049077.2	aminoglycoside_AAC(3)-IIa	NA	NA	IS6+IS3
NZ_CP049082.1	aminoglycoside_AAC(3)-IIa	p10A_p1	NA	IS6+IS3
NZ_CP049085.2	aminoglycoside_AAC(3)-IIa	NA	NA	IS6+IS3
NZ_CP069572.1	aminoglycoside_AAC(3)-IIa	unnamed2	NA	IS6+IS3
NZ_CP070133.1	aminoglycoside_AAC(3)-IIa	unnamed2	NA	IS6+IS3
NZ_CP103534.1	aminoglycoside_AAC(3)-IIa	pMB9108_1	NA	IS6+IS3
NZ_CP103545.1	aminoglycoside_AAC(3)-IIa	pMB9029_1	NA	IS6+IS3
NZ_CP103559.1	aminoglycoside_AAC(3)-IIa	NA	NA	IS6+IS3
NZ_CP103563.1	aminoglycoside_AAC(3)-IIa	pMB8236_1	NA	IS6+IS3
NZ_CP103627.1	aminoglycoside_AAC(3)-IIa	pMB6206_1	NA	IS6+IS3
NZ_CP103634.1	aminoglycoside_AAC(3)-IIa	pMB6066_1	NA	IS6+IS3
NZ_CP103695.1	aminoglycoside_AAC(3)-IIa	pMB3825A_1	NA	IS6+IS3
NZ_CP103740.1	aminoglycoside_AAC(3)-IIa	pMB2910_1	NA	IS6+IS3
NZ_CP103755.1	aminoglycoside_AAC(3)-IIa	NA	NA	IS6+IS3
NZ_CP103759.1	aminoglycoside_AAC(3)-IIa	unnamed1	NA	IS6+IS3
NZ_JACOJK010000001.1	aminoglycoside_AAC(3)-IIa	NA	NA	IS6+IS3
NZ_JAFEKJ010000003.1	aminoglycoside_AAC(3)-IIa	NA	NA	IS6+IS3
NZ_JALJQN010000002.1	aminoglycoside_AAC(3)-IIa	NA	NA	IS6+IS3
NZ_JAOSBX010000001.1	aminoglycoside_AAC(3)-IIa	NA	NA	IS6+IS3
NZ_JAOSCA010000001.1	aminoglycoside_AAC(3)-IIa	NA	NA	IS6+IS3
NZ_JAOSCI010000001.1	aminoglycoside_AAC(3)-IIa	NA	NA	IS6+IS3
NZ_JAOSCK010000001.1	aminoglycoside_AAC(3)-IIa	NA	NA	IS6+IS3
NZ_JAOSEI010000001.1	aminoglycoside_AAC(3)-IIa	NA	NA	IS6+IS3
NZ_JAPVBU010000002.1	aminoglycoside_AAC(3)-IIa	unnamed1	NA	IS6+IS3
NZ_CP027385.1	aminoglycoside_AAC(3)-IIa	unnamed5	IntI1_WP_161205148.1	IS6
NZ_CP054232.1	aminoglycoside_AAC(3)-IIa	NA	IntI1_WP_161205148.1	IS6
NZ_JAFEKO010000001.1	aminoglycoside_AAC(3)-IIa	NA	IntI1_WP_161205148.1	IS6
NZ_JAKZLU010000001.1	aminoglycoside_AAC(3)-IIa	NA	IntI1_WP_161205148.1	IS6
NZ_JAKZLV010000001.1	aminoglycoside_AAC(3)-IIa	NA	IntI1_WP_161205148.1	IS6
NZ_JAKZLW010000001.1	aminoglycoside_AAC(3)-IIa	NA	IntI1_WP_161205148.1	IS6
NZ_JAKZLX010000001.1	aminoglycoside_AAC(3)-IIa	NA	IntI1_WP_161205148.1	IS6
NZ_JAKZLY010000001.1	aminoglycoside_AAC(3)-IIa	NA	IntI1_WP_161205148.1	IS6
NZ_JAKZLZ010000001.1	aminoglycoside_AAC(3)-IIa	NA	IntI1_WP_161205148.1	IS6
NZ_JAKZMA010000001.1	aminoglycoside_AAC(3)-IIa	NA	IntI1_WP_161205148.1	IS6
NZ_JAKZMB010000001.1	aminoglycoside_AAC(3)-IIa	NA	IntI1_WP_161205148.1	IS6
NZ_JAKZMD010000001.1	aminoglycoside_AAC(3)-IIa	NA	IntI1_WP_161205148.1	IS6
NZ_JAKZME010000001.1	aminoglycoside_AAC(3)-IIa	NA	IntI1_WP_161205148.1	IS6
NZ_JAKZMF010000001.1	aminoglycoside_AAC(3)-IIa	NA	IntI1_WP_161205148.1	IS6
NZ_JAKZMH010000001.1	aminoglycoside_AAC(3)-IIa	NA	IntI1_WP_161205148.1	IS6
NZ_CM017175.1	aminoglycoside_AAC(3)-IIa	URMC_66_p_19509	NA	IS6
NZ_CM017258.1	aminoglycoside_AAC(3)-IIa	URMC_65_p_144279	NA	IS6
NZ_CP020510.1	aminoglycoside_AAC(3)-IIa	unnamed1	NA	IS6
NZ_CP025708.1	aminoglycoside_AAC(3)-IIa	pYDC107_184	NA	IS6
NZ_CP041558.1	aminoglycoside_AAC(3)-IIa	p193-2	NA	IS6
NZ_CP041561.1	aminoglycoside_AAC(3)-IIa	p179-2	NA	IS6
NZ_CP066837.1	aminoglycoside_AAC(3)-IIa	pIncFIB_IncFII	NA	IS6
NZ_CP104537.1	aminoglycoside_AAC(3)-IIa	p1	NA	IS6
NZ_MCJL01000039.1	aminoglycoside_AAC(3)-IIa	NA	NA	IS6
NZ_RAGZ01000020.1	aminoglycoside_AAC(3)-IIa	unnamed2	NA	IS6
NZ_CP041394.1	aminoglycoside_AAC(3)-IIa	p45407_2	IntI1_gi_394348876_gb_CP003684.1__392	IS6
NZ_CP116483.1	aminoglycoside_AAC(3)-IIa	unnamed3	NA	IS6
NZ_CM017020.1	aminoglycoside_AAC(3)-IIa	URMC_12_p_101827	IntI1_Gene_ID_8877574_1	IS4+IS6
NZ_CM016412.1	aminoglycoside_AAC(3)-IIa	URMC_26_p_83138	NA	IS4+IS6
NZ_CM017136.1	aminoglycoside_AAC(3)-IIa	URMC_84_p_140595	NA	IS4+IS6
NZ_CM017147.1	aminoglycoside_AAC(3)-IIa	URMC_77_p_76327	NA	IS4+IS6
NZ_CM017148.1	aminoglycoside_AAC(3)-IIa	URMC_78_p_76327	NA	IS4+IS6
NZ_CM017180.1	aminoglycoside_AAC(3)-IIa	URMC_82_p_76327	NA	IS4+IS6
NZ_CM017181.1	aminoglycoside_AAC(3)-IIa	URMC_80_p_76327	NA	IS4+IS6
NZ_CM017248.1	aminoglycoside_AAC(3)-IIa	URMC_61_p_125869	NA	IS4+IS6
NZ_CP012626.1	aminoglycoside_AAC(3)-IIa	pSF-468-1	NA	IS4+IS6
NZ_CP030112.1	aminoglycoside_AAC(3)-IIa	pNMEC-O75A	NA	IS4+IS6
NZ_CP035468.1	aminoglycoside_AAC(3)-IIa	pU12A_A	NA	IS4+IS6
NZ_CP069866.1	aminoglycoside_AAC(3)-IIa	unnamed2	NA	IS4+IS6
NZ_CP103746.1	aminoglycoside_AAC(3)-IIa	pMB2791_1	NA	IS4+IS6
NZ_JAOSEJ010000001.1	aminoglycoside_AAC(3)-IIa	NA	NA	IS4+IS6
NZ_JAPVBR010000002.1	aminoglycoside_AAC(3)-IIa	unnamed1	NA	IS4+IS6
NZ_JAPVBV010000003.1	aminoglycoside_AAC(3)-IIa	unnamed1	NA	IS4+IS6
NZ_JDVF01000123.1	aminoglycoside_AAC(3)-IIa	unnamed_3	NA	IS4+IS6
NZ_CM017064.1	aminoglycoside_AAC(3)-IIa	URMC_41_p_126822	NA	IS4+IS4
NZ_CM017095.1	aminoglycoside_AAC(3)-IIa	URMC_22_p_160576	NA	IS4+IS4
NZ_CP019009.1	aminoglycoside_AAC(3)-IIa	pECAZ161_3	NA	IS4+IS4
NZ_CP020496.1	aminoglycoside_AAC(3)-IIa	unnamed1	NA	IS4+IS4
NZ_CP020519.1	aminoglycoside_AAC(3)-IIa	unnamed1	NA	IS4+IS4
NZ_CP040390.1	aminoglycoside_AAC(3)-IIa	NA	NA	IS4+IS4
NZ_CP051734.1	aminoglycoside_AAC(3)-IIa	pSCU-109-1	NA	IS4+IS4
NZ_CP054373.1	aminoglycoside_AAC(3)-IIa	pSCU-182-1	NA	IS4+IS4
NZ_CP069974.1	aminoglycoside_AAC(3)-IIa	unnamed4	NA	IS4+IS4
NZ_CP103609.1	aminoglycoside_AAC(3)-IIa	NA	NA	IS4+IS4
NZ_CP103763.1	aminoglycoside_AAC(3)-IIa	pMB9880_1	NA	IS4+IS4
NZ_CP069543.1	aminoglycoside_AAC(3)-IIa	unnamed1	NA	NA
NZ_LC511658.1	aminoglycoside_AAC(3)-IIa	p2017_03_03CC	NA	IS6
NZ_LC567843.1	aminoglycoside_AAC(3)-IIa	p2018-18.25CC	NA	IS6
NZ_AP026963.1	aminoglycoside_AAC(3)-IIa	pEC20-C72-1-2	NA	IS6
NZ_AP026962.1	aminoglycoside_AAC(3)-IIa	pEC20-C72-1-1	NA	IS6
NZ_VNIY01000002.1	aminoglycoside_AAC(3)-IIc	NA	NA	IS91
NZ_CP019017.1	aminoglycoside_AAC(3)-IV	pEC244_KPC	NA	IS6+IS6
NZ_MF174859.1	aminoglycoside_AAC(3)-IV	pIncHI2-MU3	NA	IS6+Tn3
NZ_MN510447.1	aminoglycoside_AAC(3)-IV	pTZ20_1P	NA	IS6
NZ_LN735558.1	aminoglycoside_AAC(3)-IV	pC193	NA	IS6
NZ_LN735559.1	aminoglycoside_AAC(3)-IV	pM105	NA	IS6
NZ_LN735561.1	aminoglycoside_AAC(3)-IV	pC271	NA	IS6
NZ_CM007911.1	aminoglycoside_AAC(3)-IV	unnamed4	NA	IS6
NZ_CP011062.1	aminoglycoside_AAC(3)-IV	pSJ_255	NA	IS6
NZ_CP017632.1	aminoglycoside_AAC(3)-IV	pSLK172-1	NA	IS6
NZ_CP019360.1	aminoglycoside_AAC(3)-IV	pXH993	NA	IS6
NZ_CP019394.1	aminoglycoside_AAC(3)-IV	pXH992_1	NA	IS6
NZ_CP021196.1	aminoglycoside_AAC(3)-IV	pH17-3	NA	IS6
NZ_CP021209.1	aminoglycoside_AAC(3)-IV	p2474-MCR1	NA	IS6
NZ_CP024143.1	aminoglycoside_AAC(3)-IV	p14EC029b	NA	IS6
NZ_CP027202.2	aminoglycoside_AAC(3)-IV	pMCR1_025943	NA	IS6
NZ_CP029215.1	aminoglycoside_AAC(3)-IV	pMCR-H8	NA	IS6
NZ_CP029242.1	aminoglycoside_AAC(3)-IV	NA	NA	IS6
NZ_CP032993.1	aminoglycoside_AAC(3)-IV	pMCR_W5-6	NA	IS6
NZ_CP033251.1	aminoglycoside_AAC(3)-IV	pTB211	NA	IS6
NZ_CP033636.1	aminoglycoside_AAC(3)-IV	pTB-nb4	NA	IS6
NZ_CP034788.1	aminoglycoside_AAC(3)-IV	pTBMCR421	NA	IS6
NZ_CP037910.1	aminoglycoside_AAC(3)-IV	NA	NA	IS6
NZ_CP038139.1	aminoglycoside_AAC(3)-IV	pG3X16-2-2	NA	IS6
NZ_CP042587.1	aminoglycoside_AAC(3)-IV	pLD91-1-MCR1	NA	IS6
NZ_CP046417.1	aminoglycoside_AAC(3)-IV	pS4-aph	NA	IS6
NZ_CP047379.1	aminoglycoside_AAC(3)-IV	pCAU16175_1	NA	IS6
NZ_CP047659.1	aminoglycoside_AAC(3)-IV	pLD39-1-MCR1	NA	IS6
NZ_CP047662.1	aminoglycoside_AAC(3)-IV	NA	NA	IS6
NZ_CP047666.1	aminoglycoside_AAC(3)-IV	pLD26-1-MCR1	NA	IS6
NZ_CP047877.1	aminoglycoside_AAC(3)-IV	pLD22-1-MCR1	NA	IS6
NZ_CP049111.1	aminoglycoside_AAC(3)-IV	pMCR_NDM	NA	IS6
NZ_CP049355.1	aminoglycoside_AAC(3)-IV	pT28R-2	NA	IS6
NZ_CP051219.1	aminoglycoside_AAC(3)-IV	NA	NA	IS6
NZ_CP054192.1	aminoglycoside_AAC(3)-IV	pHNTH9F11-1	NA	IS6
NZ_CP055255.1	aminoglycoside_AAC(3)-IV	pAH01-4	NA	IS6
NZ_CP055258.1	aminoglycoside_AAC(3)-IV	pAH25-2	NA	IS6
NZ_CP060929.1	aminoglycoside_AAC(3)-IV	pEC13-2	NA	IS6
NZ_CP060964.1	aminoglycoside_AAC(3)-IV	pEC7-2	NA	IS6
NZ_CP060970.1	aminoglycoside_AAC(3)-IV	pEC5-2	NA	IS6
NZ_CP068043.1	aminoglycoside_AAC(3)-IV	pXJW9B277-F18	NA	IS6
NZ_CP069386.1	aminoglycoside_AAC(3)-IV	NA	NA	IS6
NZ_CP069702.1	aminoglycoside_AAC(3)-IV	pECY44-1	NA	IS6
NZ_CP073361.1	aminoglycoside_AAC(3)-IV	plas1-MCR	NA	IS6
NZ_CP074121.1	aminoglycoside_AAC(3)-IV	pEC16-NDM-5	NA	IS6
NZ_CP075378.1	aminoglycoside_AAC(3)-IV	unnamed1	NA	IS6
NZ_CP076648.1	aminoglycoside_AAC(3)-IV	pNDM33-1	NA	IS6
NZ_CP079765.1	aminoglycoside_AAC(3)-IV	pSF10EC-1	NA	IS6
NZ_CP079769.1	aminoglycoside_AAC(3)-IV	pHL15EC-1	NA	IS6
NZ_CP083586.1	aminoglycoside_AAC(3)-IV	pNDM-M121	NA	IS6
NZ_CP085189.1	aminoglycoside_AAC(3)-IV	pEC195-253k	NA	IS6
NZ_CP086221.1	aminoglycoside_AAC(3)-IV	p779-1-MCR	NA	IS6
NZ_CP086679.1	aminoglycoside_AAC(3)-IV	pMADE-1	NA	IS6
NZ_CP089134.1	aminoglycoside_AAC(3)-IV	pXD35001	NA	IS6
NZ_CP089135.1	aminoglycoside_AAC(3)-IV	pXD35002	NA	IS6
NZ_CP091926.1	aminoglycoside_AAC(3)-IV	pJNQH497-1	NA	IS6
NZ_CP095857.1	aminoglycoside_AAC(3)-IV	pEC6563-MCR	NA	IS6
NZ_CP096588.1	aminoglycoside_AAC(3)-IV	pEC6622-1	NA	IS6
NZ_CP099722.1	aminoglycoside_AAC(3)-IV	pGDE043-mcr1	NA	IS6
NZ_CP101246.1	aminoglycoside_AAC(3)-IV	pEC21Z097-123K	NA	IS6
NZ_CP101252.1	aminoglycoside_AAC(3)-IV	pEC21Z083-123K	NA	IS6
NZ_CP101258.1	aminoglycoside_AAC(3)-IV	pEC21Z078-123K	NA	IS6
NZ_CP101516.1	aminoglycoside_AAC(3)-IV	pHH194M-228K	NA	IS6
NZ_CP101733.1	aminoglycoside_AAC(3)-IV	pHNBYF33-1	NA	IS6
NZ_CP102295.1	aminoglycoside_AAC(3)-IV	pC1147	NA	IS6
NZ_CP102854.1	aminoglycoside_AAC(3)-IV	p573-1	NA	IS6
NZ_CP102855.1	aminoglycoside_AAC(3)-IV	p573-2	NA	IS6
NZ_CP104385.1	aminoglycoside_AAC(3)-IV	pJNQH498-1	NA	IS6
NZ_CP104789.1	aminoglycoside_AAC(3)-IV	pHNSHP24-1	NA	IS6
NZ_CP116049.1	aminoglycoside_AAC(3)-IV	p812A1-65K	NA	IS6
NZ_CP116176.1	aminoglycoside_AAC(3)-IV	NA	NA	IS6
NZ_CP118602.1	aminoglycoside_AAC(3)-IV	pNB4833-1	NA	IS6
NZ_CP119578.1	aminoglycoside_AAC(3)-IV	pEC012-1	NA	IS6
NZ_CP119727.1	aminoglycoside_AAC(3)-IV	pE16-1	NA	IS6
NZ_CP119731.1	aminoglycoside_AAC(3)-IV	pE32-1	NA	IS6
NZ_CP119747.1	aminoglycoside_AAC(3)-IV	pE15-1	NA	IS6
NZ_JAHQKS010000001.1	aminoglycoside_AAC(3)-IV	NA	NA	IS6
NZ_JAIELB010000002.1	aminoglycoside_AAC(3)-IV	pCNEC001	NA	IS6
NZ_JAIPZL010000003.1	aminoglycoside_AAC(3)-IV	NA	NA	IS6
NZ_JAIQAA010000002.1	aminoglycoside_AAC(3)-IV	NA	NA	IS6
NZ_KT282968.1	aminoglycoside_AAC(3)-IV	pEC012	NA	IS6
NZ_KX518743.1	aminoglycoside_AAC(3)-IV	pHYEC7-IncHI2	NA	IS6
NZ_KY990887.1	aminoglycoside_AAC(3)-IV	pXGE1mcr	NA	IS6
NZ_MF678350.1	aminoglycoside_AAC(3)-IV	pMCR1_WCHEC-LL123	NA	IS6
NZ_MG014720.1	aminoglycoside_AAC(3)-IV	pA74T	NA	IS6
NZ_MG014722.1	aminoglycoside_AAC(3)-IV	pP2-3T	NA	IS6
NZ_MG662415.1	aminoglycoside_AAC(3)-IV	EC1107-IncHI2-226K	NA	IS6
NZ_MH128771.1	aminoglycoside_AAC(3)-IV	803-DB-mcr	NA	IS6
NZ_MH459020.1	aminoglycoside_AAC(3)-IV	pHN6DS2	NA	IS6
NZ_MN200941.1	aminoglycoside_AAC(3)-IV	pE648CTX-M-65	NA	IS6
NZ_MN915010.1	aminoglycoside_AAC(3)-IV	pNDM-TJ33	NA	IS6
NZ_MN915011.1	aminoglycoside_AAC(3)-IV	pNDM33-1	NA	IS6
NZ_MN915013.1	aminoglycoside_AAC(3)-IV	pNDM-TD33	NA	IS6
NZ_MT318677.1	aminoglycoside_AAC(3)-IV	pLWY24	NA	IS6
NZ_MW815279.1	aminoglycoside_AAC(3)-IV	pLWY6J-MC	NA	IS6
NZ_NBIZ01000001.1	aminoglycoside_AAC(3)-IV	NA	NA	IS6
NZ_NBJH01000001.1	aminoglycoside_AAC(3)-IV	NA	NA	IS6
NZ_NGBR01000046.1	aminoglycoside_AAC(3)-IV	pC20	NA	IS6
NZ_NIFW01000002.1	aminoglycoside_AAC(3)-IV	NA	NA	IS6
NZ_OL348379.1	aminoglycoside_AAC(3)-IV	pC2-MCR-tmexCD	NA	IS6
NZ_KX023262.1	aminoglycoside_AAC(3)-IV	pSCE516-1	NA	IS1
NZ_SRML01000058.1	aminoglycoside_AAC(3)-IV	pSQB-1-1	NA	NA
NZ_POVQ01000011.1	aminoglycoside_AAC(3)-IV	pGX1-3	NA	NA
NZ_LNUK01000052.1	aminoglycoside_AAC(3)-IV	unnamed4	NA	NA
NZ_CP116189.1	aminoglycoside_AAC(3)-IV	pDETEC11	NA	NA
NZ_CP019054.1	aminoglycoside_AAC(3)-IV	p1540-3	NA	IS6
NZ_CP021727.1	aminoglycoside_AAC(3)-IV	pCombat11I9-1	NA	IS6
NZ_CP018993.1	aminoglycoside_AAC(3)-IV	pECAZ147_2	NA	IS6
NZ_CP038454.1	aminoglycoside_AAC(3)-IV	pEC129_1	NA	IS6
NZ_CP063459.1	aminoglycoside_AAC(3)-IV	NA	NA	IS6
NZ_CP063479.1	aminoglycoside_AAC(3)-IV	NA	NA	IS6
NZ_CP063483.1	aminoglycoside_AAC(3)-IV	NA	NA	IS6
NZ_CP062214.1	aminoglycoside_AAC(3)-IV	unnamed3	NA	IS6+Tn3
NZ_CP047572.1	aminoglycoside_AAC(3)-IV	p2EC1-1	NA	IS6
NZ_CP047578.1	aminoglycoside_AAC(3)-IV	p94EC-2	NA	IS6
NZ_CP049087.1	aminoglycoside_AAC(3)-IV	pK15EC053	NA	IS6
NZ_CP098184.1	aminoglycoside_AAC(3)-IV	pZ0117ECO0133-1	NA	IS6
NZ_JABWPS010000002.1	aminoglycoside_AAC(3)-IV	pKJRI-2	NA	IS6
NZ_OW968128.1	aminoglycoside_AAC(3)-IV	P4	NA	IS6
NZ_MG904995.1	aminoglycoside_AAC(3)-IV	p15ODAR	NA	IS6+IS3
NZ_CP017221.1	aminoglycoside_AAC(3)-IV	pFAM21845_1	NA	IS6
NZ_AGTD01000004.1	aminoglycoside_AAC(3)-IV	pUMNF18_IncFV	IntI1_gi_403398199_gb_JX469826.1__35	IS6
NZ_CP029748.1	aminoglycoside_AAC(3)-IV	pMCR1-PA	NA	IS6
NZ_CP104504.1	aminoglycoside_AAC(3)-IV	p1	NA	IS6
NZ_CP059907.1	aminoglycoside_AAC(3)-VI	NA	IntI1_gi_374282203_gb_JN596280.1__1	NA
NZ_CP059915.1	aminoglycoside_AAC(3)-VI	p2	IntI1_gi_394348876_gb_CP003684.1__392	NA
NZ_CP059919.1	aminoglycoside_AAC(3)-VI	p2	IntI1_gi_394348876_gb_CP003684.1__392	NA
NZ_CP062816.1	aminoglycoside_AAC(3)-VI	unnamed1009	IntI1_gi_394348876_gb_CP003684.1__392	NA
NZ_CP062827.1	aminoglycoside_AAC(3)-VI	unnamed1009	IntI1_gi_394348876_gb_CP003684.1__392	NA
NZ_CP062833.1	aminoglycoside_AAC(3)-VI	unnamed1009	IntI1_gi_394348876_gb_CP003684.1__392	NA
NZ_CP062839.1	aminoglycoside_AAC(3)-VI	unnamed1009	IntI1_gi_394348876_gb_CP003684.1__392	NA
NZ_CP062884.1	aminoglycoside_AAC(3)-VI	unnamed1009	IntI1_gi_394348876_gb_CP003684.1__392	NA
NZ_CP062896.1	aminoglycoside_AAC(3)-VI	unnamed1009	IntI1_gi_394348876_gb_CP003684.1__392	NA
NZ_RRNJ01000180.1	aminoglycoside_AAC(3)-VI	unnamed4	IntI1_WP_161205148.1	NA
NZ_CP053737.1	aminoglycoside_AAC(3)-VI	pCP8-3-IncFII	NA	IS6
NZ_CP053729.1	aminoglycoside_AAC(3)-VI	pCP61-IncFIB	NA	IS6
NZ_CP037904.1	aminoglycoside_AAC(3)-VI	unnamed1	NA	IS6
NZ_AP021946.1	aminoglycoside_AAC(3)-VI	NA	IntI1_gi_374282203_gb_JN596280.1__1	NA
NZ_CP091665.1	aminoglycoside_AAC(3)-VI	NA	IntI1_gi_374282203_gb_JN596280.1__1	NA
NZ_MT929285.1	aminoglycoside_AAC(3)-VI	pMCR_915_E1	IntI1_gi_394348876_gb_CP003684.1__392	NA
NZ_WVUY01000005.1	aminoglycoside_AAC(3)-VI	NA	IntI1_gi_374282203_gb_JN596280.1__1	NA
NZ_CP104521.1	aminoglycoside_AAC(3)-VI	NA	IntI1_gi_374282203_gb_JN596280.1__1	NA
NZ_HQ023864.1	aminoglycoside_AAC(3)-VI	pAR060302	IntI1_gi_374282203_gb_JN596280.1__1	NA
NZ_JACGTF010000006.1	aminoglycoside_AAC(3)-VI	NA	IntI1_gi_374282203_gb_JN596280.1__1	NA
NZ_JRLA01000038.1	aminoglycoside_AAC(3)-VI	pUMNturkey2_IncAC	IntI1_gi_374282203_gb_JN596280.1__1	NA
NZ_JROQ01000052.1	aminoglycoside_AAC(3)-VI	pUMNturkey3_IncAC	IntI1_gi_374282203_gb_JN596280.1__1	NA
NZ_JRPZ01000052.1	aminoglycoside_AAC(3)-VI	pUMNturkey4_IncAC	IntI1_gi_374282203_gb_JN596280.1__1	NA
NZ_JRQA01000005.1	aminoglycoside_AAC(3)-VI	NA	IntI1_gi_374282203_gb_JN596280.1__1	NA
NZ_JRQB01000028.1	aminoglycoside_AAC(3)-VI	NA	IntI1_gi_374282203_gb_JN596280.1__1	NA
NZ_CP056076.1	aminoglycoside_AAC(3)-VI	pMS1170_1	IntI1_gi_394348876_gb_CP003684.1__392	NA
NZ_CP063371.1	aminoglycoside_AAC(3)-VI	p108.7k	IntI1_gi_394348876_gb_CP003684.1__392	NA
NZ_CP066840.1	aminoglycoside_AAC(3)-VI	pHI1B-o111	IntI1_gi_394348876_gb_CP003684.1__392	NA
NZ_CP097713.1	aminoglycoside_AAC(3)-VI	pMS1718-2	IntI1_gi_394348876_gb_CP003684.1__392	NA
NZ_CP097728.1	aminoglycoside_AAC(3)-VI	pMS1050-2	IntI1_gi_394348876_gb_CP003684.1__392	NA
NZ_CP104510.1	aminoglycoside_AAC(3)-VI	p1	IntI1_gi_394348876_gb_CP003684.1__392	NA
NZ_CP104518.1	aminoglycoside_AAC(3)-VI	p2	IntI1_gi_394348876_gb_CP003684.1__392	NA
NZ_CP104525.1	aminoglycoside_AAC(3)-VI	p2	IntI1_gi_394348876_gb_CP003684.1__392	NA
NZ_CP104541.1	aminoglycoside_AAC(3)-VI	p2	IntI1_gi_394348876_gb_CP003684.1__392	NA
NZ_CP116242.1	aminoglycoside_AAC(3)-VI	unnamed1	IntI1_gi_394348876_gb_CP003684.1__392	NA
NZ_JAFCXR010000003.1	aminoglycoside_AAC(3)-VI	pIncI1-ST26	IntI1_gi_394348876_gb_CP003684.1__392	NA
NZ_CP104118.1	aminoglycoside_AAC(3)-VI	pEc1-50748	IntI1_WP_161205148.1	NA
NZ_MIGD01000006.1	aminoglycoside_AAC(3)-VI	NA	IntI1_WP_161205148.1	NA
NZ_CP015139.1	aminoglycoside_AAC(6')	pEC732_IMP14	IntI1_WP_161205148.1	NA
NZ_CP018956.1	aminoglycoside_AAC(6')-33	pEC316_KPC	IntI1_WP_161205148.1	NA
NZ_CP010373.2	aminoglycoside_AAC(6')-Ian	p6409-202.186kb	NA	IS6
NZ_JANIDU010000010.1	aminoglycoside_AAC(6')-Ian	pEcCol16ndm	NA	IS6+IS91
NZ_CP015078.1	aminoglycoside_AAC(6')-Ib	pEC448_OXA163	NA	Tn3
NZ_CP019017.1	aminoglycoside_AAC(6')-Ib	pEC244_KPC	NA	IS6
NZ_MN583554.1	aminoglycoside_AAC(6')-Ib	p17511_70	NA	NA
NZ_MH713706.1	aminoglycoside_AAC(6')-Ib	pEcI23	NA	NA
NZ_MG516909.1	aminoglycoside_AAC(6')-Ib	pEc1675	IntI1_gi_316308403_gb_HM451497.1__7	IS6
NZ_MG516909.1	aminoglycoside_AAC(6')-Ib	pEc1675	IntI1_WP_161205148.1	NA
NZ_JAJACD010000001.1	aminoglycoside_AAC(6')-Ib	NA	IntI1_gi_827747829_gb_AF288045.3__1	NA
NZ_JAJACD010000001.1	aminoglycoside_AAC(6')-Ib	NA	IntI1_gi_827747829_gb_AF288045.3__1	NA
NZ_MN477204.1	aminoglycoside_AAC(6')-Ib	unnamed	IntI1_gi_374282203_gb_JN596280.1__1	IS6
NZ_CP024094.1	aminoglycoside_AAC(6')-Ib	pEc98_2	NA	NA
NZ_CP037912.1	aminoglycoside_AAC(6')-Ib	pYSP8-1-CTX-M-14	IntI1_Gene_ID_13906907_1	IS6
NZ_CP090458.1	aminoglycoside_AAC(6')-Ib	pB379_3	IntI1_Gene_ID_13906907_1	IS6
NZ_MH128771.1	aminoglycoside_AAC(6')-Ib	803-DB-mcr	IntI1_gi_827747829_gb_AF288045.3__1	IS6
NZ_CP058311.1	aminoglycoside_AAC(6')-Ib	pAMPD03	IntI1_WP_177754147.1	IS6
NZ_CP093284.1	aminoglycoside_AAC(6')-Ib	pEC-14-2-9-2	IntI1_gi_827747829_gb_AF288045.3__1	IS21
NZ_JAIPZC010000001.1	aminoglycoside_AAC(6')-Ib	NA	IntI1_gi_374282203_gb_JN596280.1__1	NA
NZ_JAJQUN010000002.1	aminoglycoside_AAC(6')-Ib	NA	IntI1_gi_374282203_gb_JN596280.1__1	NA
NZ_CP021206.1	aminoglycoside_AAC(6')-Ib	p1002-NDM1	IntI1_gi_394348876_gb_CP003684.1__392	NA
NZ_CP060894.1	aminoglycoside_AAC(6')-Ib	pEC22-3	IntI1_gi_394348876_gb_CP003684.1__392	NA
NZ_CP060975.1	aminoglycoside_AAC(6')-Ib	pEC4-2	IntI1_gi_394348876_gb_CP003684.1__392	NA
NZ_CP067399.1	aminoglycoside_AAC(6')-Ib	NA	IntI1_gi_394348876_gb_CP003684.1__392	NA
NZ_CP092974.1	aminoglycoside_AAC(6')-Ib	pCTXM14_005215	IntI1_gi_394348876_gb_CP003684.1__392	NA
NZ_CP116137.1	aminoglycoside_AAC(6')-Ib	pDETEC25	IntI1_gi_394348876_gb_CP003684.1__392	NA
NZ_JAAUVL010000001.1	aminoglycoside_AAC(6')-Ib	pScEc7-CTX-M	IntI1_gi_394348876_gb_CP003684.1__392	NA
NZ_PTTI01000048.1	aminoglycoside_AAC(6')-Ib	unnamed6	NA	NA
NZ_CP070587.1	aminoglycoside_AAC(6')-Ib	p53083_KPC	NA	IS6
NZ_MT682138.1	aminoglycoside_AAC(6')-Ib	pEC19-AB01133	IntI1_gi_374282203_gb_JN596280.1__1	IS6
NZ_MT955355.1	aminoglycoside_AAC(6')-Ib	pEC19-AB02908	IntI1_gi_374282203_gb_JN596280.1__1	IS6
NZ_CP029631.1	aminoglycoside_AAC(6')-Ib	p2189-NDM	NA	NA
NZ_CP091684.1	aminoglycoside_AAC(6')-Ib	pKKo003_1	IntI1_gi_322506180_gb_CP001921.1__1167	IS6
NZ_AP022351.1	aminoglycoside_AAC(6')-Ib	NA	IntI1_gi_394348876_gb_CP003684.1__392	IS6
NZ_AP022357.1	aminoglycoside_AAC(6')-Ib	pE119_6kIMP6	IntI1_gi_394348876_gb_CP003684.1__392	IS6
NZ_AP022361.1	aminoglycoside_AAC(6')-Ib	pE301_IMP6	IntI1_gi_394348876_gb_CP003684.1__392	IS6
NZ_AP022362.1	aminoglycoside_AAC(6')-Ib	NA	IntI1_gi_394348876_gb_CP003684.1__392	IS6
NZ_AP022363.1	aminoglycoside_AAC(6')-Ib	pE303_IMP6	IntI1_gi_394348876_gb_CP003684.1__392	IS6
NZ_AP022364.1	aminoglycoside_AAC(6')-Ib	pE309_IMP6	IntI1_gi_394348876_gb_CP003684.1__392	IS6
NZ_AP022365.1	aminoglycoside_AAC(6')-Ib	pE310_IMP6	IntI1_gi_394348876_gb_CP003684.1__392	IS6
NZ_AP022366.1	aminoglycoside_AAC(6')-Ib	pE312_IMP6	IntI1_gi_394348876_gb_CP003684.1__392	IS6
NZ_AP022368.1	aminoglycoside_AAC(6')-Ib	pE318_IMP6	IntI1_gi_394348876_gb_CP003684.1__392	IS6
NZ_AP025665.1	aminoglycoside_AAC(6')-Ib	pMTY20902_IncN	IntI1_gi_394348876_gb_CP003684.1__392	IS6
NZ_AP022369.1	aminoglycoside_AAC(6')-Ib	pE319_IMP6	IntI1_VGD83463.1	IS6
NZ_LC556213.1	aminoglycoside_AAC(6')-Ib	pS44	IntI1_gi_374282203_gb_JN596280.1__1	NA
NZ_AP022350.1	aminoglycoside_AAC(6')-Ib	pE109_IMP6	IntI1_gi_394348876_gb_CP003684.1__392	NA
NZ_AP022353.1	aminoglycoside_AAC(6')-Ib	pE308_IMP6	IntI1_gi_394348876_gb_CP003684.1__392	NA
NZ_AP022354.1	aminoglycoside_AAC(6')-Ib	pE033_IMP6	IntI1_gi_394348876_gb_CP003684.1__392	NA
NZ_AP022355.1	aminoglycoside_AAC(6')-Ib	pE034_IMP6	IntI1_gi_394348876_gb_CP003684.1__392	NA
NZ_AP022356.1	aminoglycoside_AAC(6')-Ib	pE119_5kIMP6	IntI1_gi_394348876_gb_CP003684.1__392	NA
NZ_AP022359.1	aminoglycoside_AAC(6')-Ib	pE294_IMP6	IntI1_gi_394348876_gb_CP003684.1__392	NA
NZ_AP022367.1	aminoglycoside_AAC(6')-Ib	pE317_IMP6	IntI1_gi_394348876_gb_CP003684.1__392	NA
NZ_AP025660.1	aminoglycoside_AAC(6')-Ib	pMTY13867_IncN	IntI1_gi_394348876_gb_CP003684.1__392	NA
NZ_LC590858.1	aminoglycoside_AAC(6')-Ib	pE044_IMP6	IntI1_gi_394348876_gb_CP003684.1__392	NA
NZ_AP018745.1	aminoglycoside_AAC(6')-Ib	pMRY14-225ECO_3	IntI1_VAG51731.1	NA
NZ_AP018746.1	aminoglycoside_AAC(6')-Ib	pMRY14-229ECO_3	IntI1_VAG51731.1	NA
NZ_KP294351.1	aminoglycoside_AAC(6')-Ib	pIGT15	IntI1_gi_374282203_gb_JN596280.1__1	IS6
NZ_CP029580.1	aminoglycoside_AAC(6')-Ib	pDA33137-178	IntI1_gi_394348876_gb_CP003684.1__392	NA
NZ_CP076059.1	aminoglycoside_AAC(6')-Ib	pDA51104_214	IntI1_VAG10206.1	NA
NZ_CP083503.1	aminoglycoside_AAC(6')-Ib	NA	IntI1_gi_322506180_gb_CP001921.1__1167	IS6
NZ_KU295134.1	aminoglycoside_AAC(6')-Ib	pBK32602	NA	Tn3
NZ_CP103623.1	aminoglycoside_AAC(6')-Ib	NA	IntI1_gi_374282203_gb_JN596280.1__1	NA
NZ_SJTC01000031.1	aminoglycoside_AAC(6')-Ib	unnamed	IntI1_gi_374282203_gb_JN596280.1__1	NA
NZ_KP345882.1	aminoglycoside_AAC(6')-Ib	pBK32533	NA	NA
NZ_CP104372.1	aminoglycoside_AAC(6')-Ib	unnamed1	NA	NA
NZ_CP025710.1	aminoglycoside_AAC(6')-Ib	pYDC107_70	NA	NA
NZ_CP010881.1	aminoglycoside_AAC(6')-Ib	pMNCRE44_5	NA	NA
NZ_CP009862.1	aminoglycoside_AAC(6')-Ib	pKPC-629	NA	NA
NZ_CM017157.1	aminoglycoside_AAC(6')-Ib	URMC_71_p_68539	NA	NA
NZ_JABACN010000007.1	aminoglycoside_AAC(6')-Ib9	pN1	IntI1_gi_374282203_gb_JN596280.1__1	NA
NZ_MZ465529.1	aminoglycoside_AAC(6')-Ib9	pEc5706	IntI1_gi_374282203_gb_JN596280.1__1	NA
NZ_MZ465532.1	aminoglycoside_AAC(6')-Ib9	pEc8791	IntI1_gi_394348876_gb_CP003684.1__392	NA
NZ_MK123267.1	aminoglycoside_AAC(6')-Ib9	pECO17386	IntI1_WP_161205148.1	NA
NZ_LR130546.1	aminoglycoside_AAC(6')-Ib9	2	NA	IS6
NZ_JAJHPW010000004.1	aminoglycoside_AAC(6')-Ib9	p1566m1_A	IntI1_gi_316308403_gb_HM451497.1__7	IS6
NZ_MT180430.1	aminoglycoside_AAC(6')-Ib9	pCE1681-A	IntI1_gi_316308403_gb_HM451497.1__7	IS6
NZ_MT232840.1	aminoglycoside_AAC(6')-Ib9	pCE1537-A	IntI1_gi_316308403_gb_HM451497.1__7	IS6
NZ_CP086388.1	aminoglycoside_AAC(6')-Ib9	p1585m1_B	IntI1_gi_374282203_gb_JN596280.1__1	NA
NZ_CP086389.1	aminoglycoside_AAC(6')-Ib9	p1585m1_A	IntI1_gi_374282203_gb_JN596280.1__1	NA
NZ_JAJHPW010000003.1	aminoglycoside_AAC(6')-Ib9	p1566m1_B	IntI1_WP_161205148.1	NA
NZ_KC999035.1	aminoglycoside_AAC(6')-Ib9	pEC2-NDM-3	IntI1_WP_161205148.1	NA
NZ_MG516908.1	aminoglycoside_AAC(6')-Ib9	pEc42	IntI1_WP_161205148.1	NA
NZ_MG516910.1	aminoglycoside_AAC(6')-Ib9	pEc1677	IntI1_WP_161205148.1	NA
NZ_MT232840.1	aminoglycoside_AAC(6')-Ib9	pCE1537-A	IntI1_WP_161205148.1	NA
NZ_CP095583.1	aminoglycoside_AAC(6')-Ib9	p_b35c_NDM5	NA	IS6+Tn3
NZ_CP095638.1	aminoglycoside_AAC(6')-Ib9	p_dm655_NDM5	NA	IS6+Tn3
NZ_CP034389.1	aminoglycoside_AAC(6')-Ib9	NA	NA	IS6
NZ_CP050205.1	aminoglycoside_AAC(6')-Ib9	NA	NA	IS6
NZ_CP050214.1	aminoglycoside_AAC(6')-Ib9	NA	NA	IS6
NZ_CP050215.1	aminoglycoside_AAC(6')-Ib9	NA	NA	IS6
NZ_CP050216.1	aminoglycoside_AAC(6')-Ib9	NA	NA	IS6
NZ_CP095603.1	aminoglycoside_AAC(6')-Ib9	p_dm264b_OXA-181	NA	IS6
NZ_CP095630.1	aminoglycoside_AAC(6')-Ib9	p_dm566_NDM5	NA	IS6
NZ_CP095643.1	aminoglycoside_AAC(6')-Ib9	p_dm702b_NDM5	NA	IS6
NZ_CP095644.1	aminoglycoside_AAC(6')-Ib9	p_dm708c_NDM5	NA	IS6
NZ_CP096180.1	aminoglycoside_AAC(6')-Ib9	p_dm884b_OXA-181	NA	IS6
NZ_CP095645.1	aminoglycoside_AAC(6')-Ib9	p_dm728_NDM5	NA	IS6
NZ_CP093318.1	aminoglycoside_AAC(6')-Ib9	pHUM3355_A	NA	IS6
NZ_CP018964.1	aminoglycoside_AAC(6')-Ib9	pEC517_1	NA	IS6
NZ_JALEBM010000001.1	aminoglycoside_AAC(6')-Ib9	NA	NA	IS6
NZ_KR822247.1	aminoglycoside_AAC(6')-Ib9	pEc2A	IntI1_gi_316308403_gb_HM451497.1__7	NA
NZ_AP026784.1	aminoglycoside_AAC(6')-Ib9	pIPCEC31_1	NA	IS6
NZ_AP026789.1	aminoglycoside_AAC(6')-Ib9	pIPCEC42_1	NA	IS6
NZ_AP026795.1	aminoglycoside_AAC(6')-Ib9	pIPCEC48_1	NA	IS6
NZ_CP023903.1	aminoglycoside_AAC(6')-Ib9	unnamed1	NA	IS6
NZ_CP072987.1	aminoglycoside_AAC(6')-Ib9	unnamed	NA	IS6
NZ_JACFYB010000003.1	aminoglycoside_AAC(6')-Ib9	NA	NA	IS6
NZ_CP047278.1	aminoglycoside_AAC(6')-Ib9	pEc4097	IntI1_gi_394348876_gb_CP003684.1__392	IS6
NZ_CP047711.1	aminoglycoside_AAC(6')-Ib9	pEco15-1	IntI1_gi_394348876_gb_CP003684.1__392	NA
NZ_KJ541070.1	aminoglycoside_AAC(6')-Ib9	pG5A4Y413	IntI1_gi_394348876_gb_CP003684.1__392	NA
NZ_KJ541071.1	aminoglycoside_AAC(6')-Ib9	pG5A4Y217	IntI1_gi_394348876_gb_CP003684.1__392	NA
NZ_CP111001.1	aminoglycoside_AAC(6')-Ib9	p133-2	IntI1_WP_139286827.1	Tn3
NZ_CP111006.1	aminoglycoside_AAC(6')-Ib9	p131-2	IntI1_WP_139286827.1	Tn3
NZ_CP111010.1	aminoglycoside_AAC(6')-Ib9	p130-2	IntI1_WP_139286827.1	Tn3
NZ_CP022227.3	aminoglycoside_AAC(6')-Ib9	pCTXM15_000200	NA	IS6+Tn3
NZ_CP028587.1	aminoglycoside_AAC(6')-Ib9	pCTXM15_000533	NA	IS6+Tn3
NZ_CP032877.1	aminoglycoside_AAC(6')-Ib9	pCTXM15_000837	NA	IS6+Tn3
NZ_CP042337.1	aminoglycoside_AAC(6')-Ib9	pCTXM-GZ04	NA	IS6+Tn3
NZ_CP058663.1	aminoglycoside_AAC(6')-Ib9	pCTXM15_005008	NA	IS6+Tn3
NZ_CP084902.1	aminoglycoside_AAC(6')-Ib9	pEC22-OXA-1	NA	IS6+Tn3
NZ_MN823987.1	aminoglycoside_AAC(6')-Ib9	p6061604-KPC	NA	IS6+Tn3
NZ_CP060749.1	aminoglycoside_AAC(6')-Ib9	pEC96-153kb	IntI1_Gene_ID_13906907_1	IS6+IS6
NZ_CP028576.1	aminoglycoside_AAC(6')-Ib9	pCTXM15_005784	IntI1_Gene_ID_13906907_1	IS6
NZ_CP035124.1	aminoglycoside_AAC(6')-Ib9	pEC25-1	IntI1_gi_394348876_gb_CP003684.1__392	IS6
NZ_CM007911.1	aminoglycoside_AAC(6')-Ib9	unnamed4	NA	IS6
NZ_CP011062.1	aminoglycoside_AAC(6')-Ib9	pSJ_255	NA	IS6
NZ_CP019076.1	aminoglycoside_AAC(6')-Ib9	p1493-5	NA	IS6
NZ_CP021196.1	aminoglycoside_AAC(6')-Ib9	pH17-3	NA	IS6
NZ_CP032425.1	aminoglycoside_AAC(6')-Ib9	pOXA1_020001	NA	IS6
NZ_CP033400.1	aminoglycoside_AAC(6')-Ib9	pOXA1_020031	NA	IS6
NZ_CP034956.1	aminoglycoside_AAC(6')-Ib9	pCTXM15_020026	NA	IS6
NZ_CP037910.1	aminoglycoside_AAC(6')-Ib9	NA	NA	IS6
NZ_CP047379.1	aminoglycoside_AAC(6')-Ib9	pCAU16175_1	NA	IS6
NZ_CP047662.1	aminoglycoside_AAC(6')-Ib9	NA	NA	IS6
NZ_CP055255.1	aminoglycoside_AAC(6')-Ib9	pAH01-4	NA	IS6
NZ_CP059836.1	aminoglycoside_AAC(6')-Ib9	pMCR_A3_2	NA	IS6
NZ_CP060868.1	aminoglycoside_AAC(6')-Ib9	pEC29-NDM-5	NA	IS6
NZ_CP060874.1	aminoglycoside_AAC(6')-Ib9	pEC27-2	NA	IS6
NZ_CP060886.1	aminoglycoside_AAC(6')-Ib9	pEC24-2	NA	IS6
NZ_CP060903.1	aminoglycoside_AAC(6')-Ib9	pEC20-2	NA	IS6
NZ_CP060909.1	aminoglycoside_AAC(6')-Ib9	pEC19-2	NA	IS6
NZ_CP060969.1	aminoglycoside_AAC(6')-Ib9	NA	NA	IS6
NZ_CP069386.1	aminoglycoside_AAC(6')-Ib9	NA	NA	IS6
NZ_CP086334.1	aminoglycoside_AAC(6')-Ib9	NA	NA	IS6
NZ_CP087571.1	aminoglycoside_AAC(6')-Ib9	p1OXA77	NA	IS6
NZ_CP089136.1	aminoglycoside_AAC(6')-Ib9	pXD35003	NA	IS6
NZ_CP089445.1	aminoglycoside_AAC(6')-Ib9	NA	NA	IS6
NZ_CP091926.1	aminoglycoside_AAC(6')-Ib9	pJNQH497-1	NA	IS6
NZ_CP092646.1	aminoglycoside_AAC(6')-Ib9	pEC5502-NDM5	NA	IS6
NZ_CP095856.1	aminoglycoside_AAC(6')-Ib9	NA	NA	IS6
NZ_CP102295.1	aminoglycoside_AAC(6')-Ib9	pC1147	NA	IS6
NZ_CP102854.1	aminoglycoside_AAC(6')-Ib9	p573-1	NA	IS6
NZ_CP104385.1	aminoglycoside_AAC(6')-Ib9	pJNQH498-1	NA	IS6
NZ_CP104789.1	aminoglycoside_AAC(6')-Ib9	pHNSHP24-1	NA	IS6
NZ_CP116168.1	aminoglycoside_AAC(6')-Ib9	pDETEC2	NA	IS6
NZ_CP116176.1	aminoglycoside_AAC(6')-Ib9	NA	NA	IS6
NZ_CP116901.1	aminoglycoside_AAC(6')-Ib9	pXH2172-NDM	NA	IS6
NZ_CP118602.1	aminoglycoside_AAC(6')-Ib9	pNB4833-1	NA	IS6
NZ_JAIPYO010000001.1	aminoglycoside_AAC(6')-Ib9	NA	NA	IS6
NZ_JAIPZO010000001.1	aminoglycoside_AAC(6')-Ib9	NA	NA	IS6
NZ_JAIPZS010000001.1	aminoglycoside_AAC(6')-Ib9	NA	NA	IS6
NZ_JAJQUI010000001.1	aminoglycoside_AAC(6')-Ib9	NA	NA	IS6
NZ_JAJQUS010000001.1	aminoglycoside_AAC(6')-Ib9	NA	NA	IS6
NZ_KU043115.1	aminoglycoside_AAC(6')-Ib9	pECY55	NA	IS6
NZ_MF353155.1	aminoglycoside_AAC(6')-Ib9	pLZ135-CTX	NA	IS6
NZ_MG014720.1	aminoglycoside_AAC(6')-Ib9	pA74T	NA	IS6
NZ_MG014722.1	aminoglycoside_AAC(6')-Ib9	pP2-3T	NA	IS6
NZ_MN200941.1	aminoglycoside_AAC(6')-Ib9	pE648CTX-M-65	NA	IS6
NZ_NBIZ01000001.1	aminoglycoside_AAC(6')-Ib9	NA	NA	IS6
NZ_OP066426.1	aminoglycoside_AAC(6')-Ib9	pCHS4.4-1	NA	IS6
NZ_CP024153.1	aminoglycoside_AAC(6')-Ib9	p14EC033f	IntI1_Gene_ID_13906907_1	IS6
NZ_CP026492.1	aminoglycoside_AAC(6')-Ib9	pHS13-1-IncHI2	IntI1_Gene_ID_13906907_1	IS6
NZ_CP059722.1	aminoglycoside_AAC(6')-Ib9	p1buct2930	IntI1_Gene_ID_13906907_1	IS6
NZ_JAJQUK010000001.1	aminoglycoside_AAC(6')-Ib9	NA	IntI1_Gene_ID_13906907_1	IS6
NZ_MG014721.1	aminoglycoside_AAC(6')-Ib9	pFS11Y5CT	IntI1_Gene_ID_13906907_1	IS6
NZ_MH491004.1	aminoglycoside_AAC(6')-Ib9	pRJ749	IntI1_Gene_ID_13906907_1	IS6
NZ_CP013483.1	aminoglycoside_AAC(6')-Ib9	NA	IntI1_gi_394348876_gb_CP003684.1__392	IS6
NZ_CP027200.1	aminoglycoside_AAC(6')-Ib9	p2_025943	IntI1_gi_394348876_gb_CP003684.1__392	IS6
NZ_CP030940.1	aminoglycoside_AAC(6')-Ib9	pAMSH1	IntI1_gi_394348876_gb_CP003684.1__392	IS6
NZ_CP030940.1	aminoglycoside_AAC(6')-Ib9	pAMSH1	IntI1_gi_394348876_gb_CP003684.1__392	IS6
NZ_CP032888.1	aminoglycoside_AAC(6')-Ib9	pCTXM14_020022	IntI1_gi_394348876_gb_CP003684.1__392	IS6
NZ_CP035124.1	aminoglycoside_AAC(6')-Ib9	pEC25-1	IntI1_gi_394348876_gb_CP003684.1__392	IS6
NZ_CP048825.1	aminoglycoside_AAC(6')-Ib9	pEcQE11-421-4	IntI1_gi_394348876_gb_CP003684.1__392	IS6
NZ_CP072315.1	aminoglycoside_AAC(6')-Ib9	pE105-4	IntI1_gi_394348876_gb_CP003684.1__392	IS6
NZ_CP074367.1	aminoglycoside_AAC(6')-Ib9	unnamed1	IntI1_gi_394348876_gb_CP003684.1__392	IS6
NZ_CP084057.1	aminoglycoside_AAC(6')-Ib9	pX14-3-NDM	IntI1_gi_394348876_gb_CP003684.1__392	IS6
NZ_CP084901.1	aminoglycoside_AAC(6')-Ib9	pEC22-CTX-M-15	IntI1_gi_394348876_gb_CP003684.1__392	IS6
NZ_CP097098.1	aminoglycoside_AAC(6')-Ib9	pEC258-3	IntI1_gi_394348876_gb_CP003684.1__392	IS6
NZ_CP098230.1	aminoglycoside_AAC(6')-Ib9	unnamed1	IntI1_gi_394348876_gb_CP003684.1__392	IS6
NZ_CP098236.1	aminoglycoside_AAC(6')-Ib9	unnamed2	IntI1_gi_394348876_gb_CP003684.1__392	IS6
NZ_CP101706.1	aminoglycoside_AAC(6')-Ib9	pOXA1041_035152	IntI1_gi_394348876_gb_CP003684.1__392	IS6
NZ_CP104722.1	aminoglycoside_AAC(6')-Ib9	pECO3183-1	IntI1_gi_394348876_gb_CP003684.1__392	IS6
NZ_CP104722.1	aminoglycoside_AAC(6')-Ib9	pECO3183-1	IntI1_gi_394348876_gb_CP003684.1__392	IS6
NZ_CP110991.1	aminoglycoside_AAC(6')-Ib9	pYUXYEH3314-4	IntI1_gi_394348876_gb_CP003684.1__392	IS6
NZ_CP116153.1	aminoglycoside_AAC(6')-Ib9	pDETEC37	IntI1_gi_394348876_gb_CP003684.1__392	IS6
NZ_MN823987.1	aminoglycoside_AAC(6')-Ib9	p6061604-KPC	IntI1_gi_394348876_gb_CP003684.1__392	IS6
NZ_MZ475699.1	aminoglycoside_AAC(6')-Ib9	unnamed1	IntI1_gi_394348876_gb_CP003684.1__392	IS6
NZ_OL348380.1	aminoglycoside_AAC(6')-Ib9	pC1-MCR-NDM	IntI1_gi_394348876_gb_CP003684.1__392	IS6
NZ_CP075057.1	aminoglycoside_AAC(6')-Ib9	pB2_2	IntI1_Gene_ID_13906907_1	IS1+IS1
NZ_CP026579.1	aminoglycoside_AAC(6')-Ib9	pRmtB1_005237	IntI1_gi_394348876_gb_CP003684.1__392	NA
NZ_CP072981.1	aminoglycoside_AAC(6')-Ib9	pEC2547-KPC-2	IntI1_gi_394348876_gb_CP003684.1__392	NA
NZ_MT559994.1	aminoglycoside_AAC(6')-Ib9	pEC11-1b	IntI1_WP_161205148.1	NA
NZ_MT559997.1	aminoglycoside_AAC(6')-Ib9	pEC14-1b	IntI1_WP_161205148.1	NA
NZ_LNUK01000061.1	aminoglycoside_AAC(6')-Ib9	unnamed7	NA	NA
NZ_CP019029.1	aminoglycoside_AAC(6')-Ib9	NA	NA	IS6
NZ_CP019026.1	aminoglycoside_AAC(6')-Ib9	pEC881_KPC	IntI1_gi_374282203_gb_JN596280.1__1	NA
NZ_CP019006.1	aminoglycoside_AAC(6')-Ib9	pECAZ159_2	IntI1_gi_394348876_gb_CP003684.1__392	NA
NZ_CP073927.1	aminoglycoside_AAC(6')-Ib9	pYLMB98a	NA	IS6+Tn3
NZ_CP073995.1	aminoglycoside_AAC(6')-Ib9	pYLMB1	NA	IS6+Tn3
NZ_CP070587.1	aminoglycoside_AAC(6')-Ib9	p53083_KPC	IntI1_gi_394348876_gb_CP003684.1__392	NA
NZ_CP024805.1	aminoglycoside_AAC(6')-Ib9	pAMA1167-NDM-5	NA	IS6
NZ_CP119121.1	aminoglycoside_AAC(6')-Ib9	pCFSAN126949_01	IntI1_gi_394348876_gb_CP003684.1__392	NA
NZ_CP048916.1	aminoglycoside_AAC(6')-Ib9	pE2-NDM-CTX-M	NA	IS6
NZ_CP056115.1	aminoglycoside_AAC(6')-Ib9	pEC394-330266_128	NA	IS6+Tn3
NZ_CP104950.1	aminoglycoside_AAC(6')-Ib9	pEC32446-KPC2	IntI1_gi_316308403_gb_HM451497.1__7	IS6
NZ_CP104953.1	aminoglycoside_AAC(6')-Ib9	pEC_Surv265-KPC2	IntI1_gi_316308403_gb_HM451497.1__7	IS6
NZ_VKMK01000094.1	aminoglycoside_AAC(6')-Ib9	pEC16156_KPC2	IntI1_gi_316308403_gb_HM451497.1__7	IS6
NZ_VKML01000077.1	aminoglycoside_AAC(6')-Ib9	pEC16155_KPC2	IntI1_gi_316308403_gb_HM451497.1__7	IS6
NZ_VKMM01000079.1	aminoglycoside_AAC(6')-Ib9	pEC16154-2_KPC2	IntI1_gi_316308403_gb_HM451497.1__7	IS6
NZ_VKMO01000193.1	aminoglycoside_AAC(6')-Ib9	pEC13177_KPC2	IntI1_gi_316308403_gb_HM451497.1__7	IS6
NZ_VKMP01000126.1	aminoglycoside_AAC(6')-Ib9	pEC12632_KPC2	IntI1_gi_316308403_gb_HM451497.1__7	IS6
NZ_VKNG01000152.1	aminoglycoside_AAC(6')-Ib9	pEC_15253_KPC2	IntI1_gi_316308403_gb_HM451497.1__7	IS6
NZ_MT163739.1	aminoglycoside_AAC(6')-Ib9	pEC17-AB02384	IntI1_gi_374282203_gb_JN596280.1__1	NA
NZ_RYCV01000003.1	aminoglycoside_AAC(6')-Ib9	NA	IntI1_QLW26911.1	NA
NZ_CP104951.1	aminoglycoside_AAC(6')-Ib9	pEC32009-KPC2	NA	NA
NZ_CP059120.1	aminoglycoside_AAC(6')-Ib9	pEc42_1	NA	IS6+Tn3
NZ_CP061108.1	aminoglycoside_AAC(6')-Ib9	NA	NA	IS6+Tn3
NZ_CP095156.1	aminoglycoside_AAC(6')-Ib9	pIso00041_01	NA	IS6+Tn3
NZ_CP059126.1	aminoglycoside_AAC(6')-Ib9	pEc45_1	NA	IS6+IS21
NZ_CP059131.1	aminoglycoside_AAC(6')-Ib9	pEc55_1	NA	IS6
NZ_CP081307.1	aminoglycoside_AAC(6')-Ib9	pEc1079_1	NA	IS6
NZ_MK396099.1	aminoglycoside_AAC(6')-Ib9	unnamed	NA	IS6+Tn3
NZ_MK455767.1	aminoglycoside_AAC(6')-Ib9	pB-Ec2	NA	IS6+Tn3
NZ_CP021727.1	aminoglycoside_AAC(6')-Ib9	pCombat11I9-1	NA	IS6
NZ_CP019053.1	aminoglycoside_AAC(6')-Ib9	p1540-2	IntI1_gi_394348876_gb_CP003684.1__392	IS6
NZ_CP050162.1	aminoglycoside_AAC(6')-Ib9	Carbapenemase(NDM-1)_IncA/C2	IntI1_gi_827747829_gb_AF288045.3__1	NA
NZ_CP040398.1	aminoglycoside_AAC(6')-Ib9	pCTX-M-15_22372	NA	Tn3
NZ_CP047406.1	aminoglycoside_AAC(6')-Ib9	pMS6193A-NDM	NA	IS6+Tn3
NZ_CP054941.1	aminoglycoside_AAC(6')-Ib9	pMS6192A-NDM	NA	IS6+Tn3
NZ_JABWHZ010000056.1	aminoglycoside_AAC(6')-Ib9	pMS6204A-NDM	NA	IS6+Tn3
NZ_WUUG01000022.1	aminoglycoside_AAC(6')-Ib9	pMS6194A-NDM	NA	IS6+Tn3
NZ_JABWHZ010000057.1	aminoglycoside_AAC(6')-Ib9	pMS6204B	NA	IS6
NZ_CP107063.1	aminoglycoside_AAC(6')-Ib9	pBR322	NA	IS6
NZ_CP107062.1	aminoglycoside_AAC(6')-Ib9	pCREC19_1	IntI1_WP_161205148.1	NA
NZ_MK295833.1	aminoglycoside_AAC(6')-Ib9	p418	NA	IS6+IS6
NZ_MK295818.1	aminoglycoside_AAC(6')-Ib9	pU60	NA	IS6
NZ_MK295821.1	aminoglycoside_AAC(6')-Ib9	pB316	NA	IS6
NZ_MK295822.1	aminoglycoside_AAC(6')-Ib9	p76	NA	IS6
NZ_MK295823.1	aminoglycoside_AAC(6')-Ib9	p461	NA	IS6
NZ_MK295825.1	aminoglycoside_AAC(6')-Ib9	pU1	NA	IS6
NZ_MK295826.1	aminoglycoside_AAC(6')-Ib9	p113	NA	IS6
NZ_MK295831.1	aminoglycoside_AAC(6')-Ib9	p396	NA	IS6
NZ_CP091757.1	aminoglycoside_AAC(6')-Ib9	p1-LC-1302-2020-KPC3	NA	IS6
NZ_CP058224.1	aminoglycoside_AAC(6')-Ib9	p550_IncA_VIM_1	IntI1_gi_374282203_gb_JN596280.1__1	NA
NZ_MW509820.1	aminoglycoside_AAC(6')-Ib9	unnamed	IntI1_gi_374282203_gb_JN596280.1__1	NA
NZ_CP091662.1	aminoglycoside_AAC(6')-Ib9	NA	NA	IS6+Tn3
NZ_AP022070.1	aminoglycoside_AAC(6')-Ib9	pWP4-W18-ESBL-09_1	NA	IS6
NZ_AP022525.1	aminoglycoside_AAC(6')-Ib9	NA	NA	IS6
NZ_CP038455.1	aminoglycoside_AAC(6')-Ib9	pEC129_2	IntI1_gi_394348876_gb_CP003684.1__392	IS6
NZ_AP024519.1	aminoglycoside_AAC(6')-Ib9	pE148-1	IntI1_gi_54969559_emb_AJ639924.1__35	NA
NZ_CP082831.1	aminoglycoside_AAC(6')-Ib9	NA	NA	IS6
NZ_CP116988.1	aminoglycoside_AAC(6')-Ib9	p172_MLI108-1	NA	IS6+Tn3
NZ_CP117008.1	aminoglycoside_AAC(6')-Ib9	NA	NA	IS6+Tn3
NZ_CP117046.1	aminoglycoside_AAC(6')-Ib9	p174_MLI106-2	NA	IS6+Tn3
NZ_CP117050.1	aminoglycoside_AAC(6')-Ib9	p174_MLI106-4	NA	IS6+Tn3
NZ_JANEAD010000108.1	aminoglycoside_AAC(6')-Ib9	pAA324	NA	NA
NZ_CP080646.1	aminoglycoside_AAC(6')-Ib9	p31HGR-CBG	NA	Tn3
NZ_CP051662.1	aminoglycoside_AAC(6')-Ib9	pEco1162T7a	NA	IS6
NZ_AP023228.1	aminoglycoside_AAC(6')-Ib9	pYJ3-a	NA	IS6+Tn3
NZ_AP018833.1	aminoglycoside_AAC(6')-Ib9	pM309-NDM5	NA	IS6
NZ_AP019191.1	aminoglycoside_AAC(6')-Ib9	pM629-2-NDM5	NA	IS6
NZ_AP023225.1	aminoglycoside_AAC(6')-Ib9	pYJ1-NDM5	NA	IS6
NZ_AP023238.1	aminoglycoside_AAC(6')-Ib9	pF070-NDM5	NA	IS6
NZ_CP068344.1	aminoglycoside_AAC(6')-Ib9	pRIVM_C008868_2	NA	IS6
NZ_JAKLOL010000001.1	aminoglycoside_AAC(6')-Ib9	NA	NA	IS6
NZ_CP049969.1	aminoglycoside_AAC(6')-Ib9	pCO_Eco4457-2	IntI1_WP_161205148.1	NA
NZ_CP040885.1	aminoglycoside_AAC(6')-Ib9	pK71-77-2	NA	IS6
NZ_JANWFU010000001.1	aminoglycoside_AAC(6')-Ib9	NA	NA	IS6
NZ_CP040884.1	aminoglycoside_AAC(6')-Ib9	pK71-77-1-NDM	IntI1_WP_161205148.1	NA
NZ_CP080372.1	aminoglycoside_AAC(6')-Ib9	pPK5086-97kb	NA	IS6
NZ_JANIDU010000010.1	aminoglycoside_AAC(6')-Ib9	pEcCol16ndm	IntI1_gi_394348876_gb_CP003684.1__392	NA
NZ_CP041032.1	aminoglycoside_AAC(6')-Ib9	pLB_CTX-M-15_PT109	NA	IS6
NZ_LRXJ01000047.1	aminoglycoside_AAC(6')-Ib9	pLV27950	NA	NA
NZ_CP015086.1	aminoglycoside_AAC(6')-Ib9	unnamed	NA	IS6
NZ_CP026474.1	aminoglycoside_AAC(6')-Ib9	pKBN10P04869A	NA	IS6
NZ_MG702492.1	aminoglycoside_AAC(6')-Ib9	pD6-NDM_1_1	NA	IS6
NZ_KX009507.1	aminoglycoside_AAC(6')-Ib9	LM6771	IntI1_gi_394348876_gb_CP003684.1__392	IS6
NZ_OW848786.1	aminoglycoside_AAC(6')-Ib9	P1	NA	IS6+Tn3
NZ_OW849065.1	aminoglycoside_AAC(6')-Ib9	P1	NA	IS6+Tn3
NZ_OW967967.1	aminoglycoside_AAC(6')-Ib9	P1	IntI1_Gene_ID_13906907_1	IS6+IS6
NZ_OX030729.1	aminoglycoside_AAC(6')-Ib9	P1	IntI1_Gene_ID_13906907_1	IS6
NZ_CP048011.1	aminoglycoside_AAC(6')-Ib9	p3575-CTX-M	NA	IS6
NZ_OW967803.1	aminoglycoside_AAC(6')-Ib9	P1	NA	IS6
NZ_OW968277.1	aminoglycoside_AAC(6')-Ib9	NA	NA	IS6
NZ_MT441557.1	aminoglycoside_AAC(6')-Ib9	p30969	IntI1_gi_374282203_gb_JN596280.1__1	NA
NZ_OW968113.1	aminoglycoside_AAC(6')-Ib9	P2	IntI1_gi_389656440_gb_JN676230.2__2	NA
NZ_OW849066.1	aminoglycoside_AAC(6')-Ib9	P2	IntI1_gi_394348876_gb_CP003684.1__392	NA
NZ_CP029575.1	aminoglycoside_AAC(6')-Ib9	pDA33133-157	IntI1_Gene_ID_13906907_1	IS6+Tn3
NZ_CP041339.1	aminoglycoside_AAC(6')-Ib9	pSUH-2	NA	IS6+Tn3
NZ_CP023259.1	aminoglycoside_AAC(6')-Ib9	pEco70745_1	IntI1_Gene_ID_13906907_1	IS6+IS6
NZ_CP023835.1	aminoglycoside_AAC(6')-Ib9	p4_2_1.1	IntI1_Gene_ID_13906907_1	IS6
NZ_CP054165.1	aminoglycoside_AAC(6')-Ib9	pBone2IncF	IntI1_Gene_ID_13906907_1	IS6
NZ_CP023845.1	aminoglycoside_AAC(6')-Ib9	p4_1_1.1	NA	IS6
NZ_CP023850.1	aminoglycoside_AAC(6')-Ib9	p4_0.1	NA	IS6
NZ_CP054166.1	aminoglycoside_AAC(6')-Ib9	pBone1BIncF	NA	IS6
NZ_MW574944.1	aminoglycoside_AAC(6')-Ib9	pTE_T100_5	IntI1_gi_394348876_gb_CP003684.1__392	NA
NZ_CP027703.1	aminoglycoside_AAC(6')-Ib9	p675SK2_B	NA	IS6+Tn3
NZ_CP048368.1	aminoglycoside_AAC(6')-Ib9	pC-F-164_A-OXA140	NA	IS6+Tn3
NZ_CP016358.1	aminoglycoside_AAC(6')-Ib9	NA	NA	IS6
NZ_CP048337.1	aminoglycoside_AAC(6')-Ib9	NA	NA	IS6
NZ_CP048377.1	aminoglycoside_AAC(6')-Ib9	p38_A-OXA140	NA	IS6
NZ_CP067307.1	aminoglycoside_AAC(6')-Ib9	NA	NA	IS6
NZ_JAJJVY010000001.1	aminoglycoside_AAC(6')-Ib9	NA	NA	IS6
NZ_JAJJWA010000001.1	aminoglycoside_AAC(6')-Ib9	NA	NA	IS6
NZ_JAJJWB010000001.1	aminoglycoside_AAC(6')-Ib9	NA	NA	IS6
NZ_JAJJWE010000001.1	aminoglycoside_AAC(6')-Ib9	NA	NA	IS6
NZ_JAJJWF010000001.1	aminoglycoside_AAC(6')-Ib9	NA	NA	IS6
NZ_MG878867.1	aminoglycoside_AAC(6')-Ib9	pEc21617-310	IntI1_WP_161205148.1	IS6
NZ_CP083492.1	aminoglycoside_AAC(6')-Ib9	NA	IntI1_gi_394348876_gb_CP003684.1__392	IS6
NZ_KJ440076.1	aminoglycoside_AAC(6')-Ib9	pLK75	IntI1_gi_394348876_gb_CP003684.1__392	NA
NZ_MG878866.1	aminoglycoside_AAC(6')-Ib9	pEc19397-131	IntI1_gi_394348876_gb_CP003684.1__392	NA
NZ_MG878867.1	aminoglycoside_AAC(6')-Ib9	pEc21617-310	IntI1_gi_394348876_gb_CP003684.1__392	NA
NZ_CP082128.1	aminoglycoside_AAC(6')-Ib9	pIncFIA	NA	IS6
NZ_CP082130.1	aminoglycoside_AAC(6')-Ib9	pIncFIA	NA	IS6
NZ_CP082121.1	aminoglycoside_AAC(6')-Ib9	pIncFIA	IntI1_Gene_ID_13906907_1	IS1+IS1
NZ_CP034396.1	aminoglycoside_AAC(6')-Ib9	pCRE1.1	IntI1_Gene_ID_13906907_1	IS6
NZ_CP034401.1	aminoglycoside_AAC(6')-Ib9	pCRE10.1	IntI1_Gene_ID_13906907_1	IS6
NZ_CP062931.1	aminoglycoside_AAC(6')-Ib9	unnamed1	NA	IS6+Tn3
NZ_CP062934.1	aminoglycoside_AAC(6')-Ib9	unnamed1	NA	IS6+Tn3
NZ_CP062971.1	aminoglycoside_AAC(6')-Ib9	unnamed1	NA	IS6
NZ_CP085057.1	aminoglycoside_AAC(6')-Ib9	unnamed1	NA	IS6+Tn3
NZ_CP013657.1	aminoglycoside_AAC(6')-Ib9	unnamed	NA	IS6
NZ_CP026723.1	aminoglycoside_AAC(6')-Ib9	NA	NA	IS6
NZ_CP048934.1	aminoglycoside_AAC(6')-Ib9	NA	NA	IS6
NZ_CP076699.1	aminoglycoside_AAC(6')-Ib9	pS10EC_A	NA	IS6
NZ_MW646300.1	aminoglycoside_AAC(6')-Ib9	pERB5.3e	NA	IS6
NZ_MW646306.1	aminoglycoside_AAC(6')-Ib9	pERB20c1	NA	IS6
NZ_CP031216.1	aminoglycoside_AAC(6')-Ib9	pEsST80_L1_NDM	IntI1_gi_394348876_gb_CP003684.1__392	IS6
NZ_CP015835.1	aminoglycoside_AAC(6')-Ib9	pMS6198A	IntI1_WP_161205148.1	NA
NZ_JABWHX010000017.1	aminoglycoside_AAC(6')-Ib9	pMS6203A-NDM	IntI1_WP_161205148.1	NA
NZ_JABWHY010000031.1	aminoglycoside_AAC(6')-Ib9	pMS6207A-NDM	IntI1_WP_161205148.1	NA
NZ_CM017140.1	aminoglycoside_AAC(6')-Ib9	URMC_81_p_144957	NA	IS6+Tn3
NZ_CM017161.1	aminoglycoside_AAC(6')-Ib9	URMC_49_p_151709	NA	IS6+Tn3
NZ_CP013833.1	aminoglycoside_AAC(6')-Ib9	pJJ2434_1	NA	IS6+Tn3
NZ_CP020496.1	aminoglycoside_AAC(6')-Ib9	unnamed1	NA	IS6+Tn3
NZ_CP020515.1	aminoglycoside_AAC(6')-Ib9	unnamed	NA	IS6+Tn3
NZ_CP020519.1	aminoglycoside_AAC(6')-Ib9	unnamed1	NA	IS6+Tn3
NZ_CP041956.1	aminoglycoside_AAC(6')-Ib9	pEC2_1	NA	IS6+Tn3
NZ_CP070133.1	aminoglycoside_AAC(6')-Ib9	unnamed2	NA	IS6+Tn3
NZ_CP083875.1	aminoglycoside_AAC(6')-Ib9	unnamed3	NA	IS6+Tn3
NZ_CP083881.1	aminoglycoside_AAC(6')-Ib9	unnamed1	NA	IS6+Tn3
NZ_CP103516.1	aminoglycoside_AAC(6')-Ib9	pMB9292_1	NA	IS6+Tn3
NZ_CP103571.1	aminoglycoside_AAC(6')-Ib9	pMB8093_1	NA	IS6+Tn3
NZ_CP103634.1	aminoglycoside_AAC(6')-Ib9	pMB6066_1	NA	IS6+Tn3
NZ_CP103705.1	aminoglycoside_AAC(6')-Ib9	pMB3362_1	NA	IS6+Tn3
NZ_CP103719.1	aminoglycoside_AAC(6')-Ib9	pMB3176_1	NA	IS6+Tn3
NZ_CP103719.1	aminoglycoside_AAC(6')-Ib9	pMB3176_1	NA	IS6+Tn3
NZ_CP103740.1	aminoglycoside_AAC(6')-Ib9	pMB2910_1	NA	IS6+Tn3
NZ_CP103740.1	aminoglycoside_AAC(6')-Ib9	pMB2910_1	NA	IS6+Tn3
NZ_CP103740.1	aminoglycoside_AAC(6')-Ib9	pMB2910_1	NA	IS6+Tn3
NZ_CP103763.1	aminoglycoside_AAC(6')-Ib9	pMB9880_1	NA	IS6+Tn3
NZ_JAOSCA010000001.1	aminoglycoside_AAC(6')-Ib9	NA	NA	IS6+Tn3
NZ_CP103658.1	aminoglycoside_AAC(6')-Ib9	pMB5646_1	IntI1_Gene_ID_13906907_1	IS6
NZ_CP009231.1	aminoglycoside_AAC(6')-Ib9	pCA14	NA	IS6
NZ_CP014321.1	aminoglycoside_AAC(6')-Ib9	pJJ1887-4	NA	IS6
NZ_CP020523.1	aminoglycoside_AAC(6')-Ib9	unnamed2	NA	IS6
NZ_CP041393.1	aminoglycoside_AAC(6')-Ib9	p45407_1	NA	IS6
NZ_CP049077.2	aminoglycoside_AAC(6')-Ib9	NA	NA	IS6
NZ_CP049079.2	aminoglycoside_AAC(6')-Ib9	p11A_p2	NA	IS6
NZ_CP049085.2	aminoglycoside_AAC(6')-Ib9	NA	NA	IS6
NZ_CP069583.1	aminoglycoside_AAC(6')-Ib9	NA	NA	IS6
NZ_CP069590.1	aminoglycoside_AAC(6')-Ib9	unnamed1	NA	IS6
NZ_CP083867.1	aminoglycoside_AAC(6')-Ib9	unnamed1	NA	IS6
NZ_CP083878.1	aminoglycoside_AAC(6')-Ib9	unnamed1	NA	IS6
NZ_CP091428.1	aminoglycoside_AAC(6')-Ib9	pMHW-2	NA	IS6
NZ_CP103523.1	aminoglycoside_AAC(6')-Ib9	pMB9272_2	NA	IS6
NZ_CP103530.1	aminoglycoside_AAC(6')-Ib9	pMB9245_1	NA	IS6
NZ_CP103536.1	aminoglycoside_AAC(6')-Ib9	pMB9108_3	NA	IS6
NZ_CP103541.1	aminoglycoside_AAC(6')-Ib9	pMB9081_1	NA	IS6
NZ_CP103559.1	aminoglycoside_AAC(6')-Ib9	NA	NA	IS6
NZ_CP103563.1	aminoglycoside_AAC(6')-Ib9	pMB8236_1	NA	IS6
NZ_CP103755.1	aminoglycoside_AAC(6')-Ib9	NA	NA	IS6
NZ_CP103756.1	aminoglycoside_AAC(6')-Ib9	unnamed1	NA	IS6
NZ_JACOJK010000001.1	aminoglycoside_AAC(6')-Ib9	NA	NA	IS6
NZ_JAFEKJ010000003.1	aminoglycoside_AAC(6')-Ib9	NA	NA	IS6
NZ_JALJQN010000002.1	aminoglycoside_AAC(6')-Ib9	NA	NA	IS6
NZ_JAOSBX010000001.1	aminoglycoside_AAC(6')-Ib9	NA	NA	IS6
NZ_JAOSCI010000001.1	aminoglycoside_AAC(6')-Ib9	NA	NA	IS6
NZ_JAOSCK010000001.1	aminoglycoside_AAC(6')-Ib9	NA	NA	IS6
NZ_JAOSEI010000001.1	aminoglycoside_AAC(6')-Ib9	NA	NA	IS6
NZ_CP020510.1	aminoglycoside_AAC(6')-Ib9	unnamed1	IntI1_gi_394348876_gb_CP003684.1__392	IS6
NZ_CP054408.1	aminoglycoside_AAC(6')-Ib9	pKC148K	IntI1_gi_394348876_gb_CP003684.1__392	IS6
NZ_JAOSCO010000001.1	aminoglycoside_AAC(6')-Ib9	NA	NA	IS6
NZ_JAATHY010000001.1	aminoglycoside_AAC(6')-Ib9	NA	NA	IS6
NZ_CP083881.1	aminoglycoside_AAC(6')-Ib9	unnamed1	NA	IS6
NZ_CP107724.1	aminoglycoside_AAC(6')-Ib9	unnamed4	IntI1_gi_374282203_gb_JN596280.1__1	NA
NZ_CP018974.1	aminoglycoside_AAC(6')-Ib9	pEC545_KPC	NA	IS6
NZ_CP018945.1	aminoglycoside_AAC(6')-Ib9	pEC224_KPC	IntI1_gi_394348876_gb_CP003684.1__392	NA
NZ_CP060954.1	aminoglycoside_AAC(6')-IIa	pEC8-NDM-1	IntI1_gi_549084851_emb_HG428757.1__22	IS6
NZ_MH813944.1	aminoglycoside_AAC(6')-IIa	pRKZ3	NA	NA
NZ_MN477204.1	aminoglycoside_AAC(6')-Il	unnamed	IntI1_gi_374282203_gb_JN596280.1__1	NA
NZ_KT347600.1	aminoglycoside_AAC(6')-Il	pEC5207	IntI1_gi_374282203_gb_JN596280.1__1	IS6
NZ_CP019001.1	aminoglycoside_AAC(6')-Il	pECAZ155_KPC	IntI1_gi_374282203_gb_JN596280.1__1	NA
NZ_CP043035.1	aminoglycoside_AAC(6')-Il	pXDL-2	IntI1_gi_374282203_gb_JN596280.1__1	NA
NZ_MT559986.1	aminoglycoside_AAC(6')-Il	pEC3-1/2a	IntI1_gi_374282203_gb_JN596280.1__1	NA
NZ_MT682138.1	aminoglycoside_AAC(6')-Il	pEC19-AB01133	IntI1_gi_374282203_gb_JN596280.1__1	NA
NZ_CP048305.1	aminoglycoside_AAC(6')-Il	p009_A	IntI1_gi_827747829_gb_AF288045.3__1	NA
NZ_CP060954.1	aminoglycoside_aadA	pEC8-NDM-1	IntI1_gi_549084851_emb_HG428757.1__22	NA
NZ_CP010373.2	aminoglycoside_aadA10	p6409-202.186kb	IntI1_gi_394348876_gb_CP003684.1__392	NA
NZ_MW574938.1	aminoglycoside_aadA11	pTE_C_3	IntI1_gi_403398199_gb_JX469826.1__35	NA
NZ_CP097213.1	aminoglycoside_aadA13	NA	IntI1_gi_374282203_gb_JN596280.1__1	NA
NZ_CP072987.1	aminoglycoside_aadA14	unnamed	NA	NA
NZ_CP013483.1	aminoglycoside_aadA16	NA	IntI1_gi_394348876_gb_CP003684.1__392	NA
NZ_CP026579.1	aminoglycoside_aadA16	pRmtB1_005237	IntI1_gi_394348876_gb_CP003684.1__392	NA
NZ_CP027200.1	aminoglycoside_aadA16	p2_025943	IntI1_gi_394348876_gb_CP003684.1__392	NA
NZ_CP032888.1	aminoglycoside_aadA16	pCTXM14_020022	IntI1_gi_394348876_gb_CP003684.1__392	NA
NZ_CP035124.1	aminoglycoside_aadA16	pEC25-1	IntI1_gi_394348876_gb_CP003684.1__392	NA
NZ_CP036178.1	aminoglycoside_aadA16	pCTXM199_025970	IntI1_gi_394348876_gb_CP003684.1__392	NA
NZ_CP072315.1	aminoglycoside_aadA16	pE105-4	IntI1_gi_394348876_gb_CP003684.1__392	NA
NZ_CP075378.1	aminoglycoside_aadA16	unnamed1	IntI1_gi_394348876_gb_CP003684.1__392	NA
NZ_CP084057.1	aminoglycoside_aadA16	pX14-3-NDM	IntI1_gi_394348876_gb_CP003684.1__392	NA
NZ_CP084901.1	aminoglycoside_aadA16	pEC22-CTX-M-15	IntI1_gi_394348876_gb_CP003684.1__392	NA
NZ_CP092646.1	aminoglycoside_aadA16	pEC5502-NDM5	IntI1_gi_394348876_gb_CP003684.1__392	NA
NZ_CP104722.1	aminoglycoside_aadA16	pECO3183-1	IntI1_gi_394348876_gb_CP003684.1__392	NA
NZ_CP104722.1	aminoglycoside_aadA16	pECO3183-1	IntI1_gi_394348876_gb_CP003684.1__392	NA
NZ_CP116153.1	aminoglycoside_aadA16	pDETEC37	IntI1_gi_394348876_gb_CP003684.1__392	NA
NZ_MG014721.1	aminoglycoside_aadA16	pFS11Y5CT	IntI1_gi_394348876_gb_CP003684.1__392	NA
NZ_MH491004.1	aminoglycoside_aadA16	pRJ749	IntI1_gi_394348876_gb_CP003684.1__392	NA
NZ_MN101850.1	aminoglycoside_aadA16	p13ZX28-272	IntI1_gi_394348876_gb_CP003684.1__392	NA
NZ_MN101852.1	aminoglycoside_aadA16	p13ZX28-TC-98	IntI1_gi_394348876_gb_CP003684.1__392	NA
NZ_MN101853.1	aminoglycoside_aadA16	p13ZX36-200	IntI1_gi_394348876_gb_CP003684.1__392	NA
NZ_MN823987.1	aminoglycoside_aadA16	p6061604-KPC	IntI1_gi_394348876_gb_CP003684.1__392	NA
NZ_MZ475699.1	aminoglycoside_aadA16	unnamed1	IntI1_gi_394348876_gb_CP003684.1__392	NA
NZ_OL348380.1	aminoglycoside_aadA16	pC1-MCR-NDM	IntI1_gi_394348876_gb_CP003684.1__392	NA
NZ_CP019026.1	aminoglycoside_aadA16	pEC881_KPC	IntI1_gi_374282203_gb_JN596280.1__1	NA
NZ_CP019006.1	aminoglycoside_aadA16	pECAZ159_2	IntI1_gi_394348876_gb_CP003684.1__392	NA
NZ_CP019053.1	aminoglycoside_aadA16	p1540-2	IntI1_gi_394348876_gb_CP003684.1__392	NA
NZ_AP022541.1	aminoglycoside_aadA16	pTHO-010-1	IntI1_gi_394348876_gb_CP003684.1__392	NA
NZ_CP038454.1	aminoglycoside_aadA16	pEC129_1	IntI1_gi_394348876_gb_CP003684.1__392	NA
NZ_CP038455.1	aminoglycoside_aadA16	pEC129_2	IntI1_gi_394348876_gb_CP003684.1__392	NA
NZ_OW849066.1	aminoglycoside_aadA16	P2	IntI1_gi_394348876_gb_CP003684.1__392	NA
NZ_CP083492.1	aminoglycoside_aadA16	NA	IntI1_gi_394348876_gb_CP003684.1__392	NA
NZ_KJ440076.1	aminoglycoside_aadA16	pLK75	IntI1_gi_394348876_gb_CP003684.1__392	NA
NZ_MG878866.1	aminoglycoside_aadA16	pEc19397-131	IntI1_gi_394348876_gb_CP003684.1__392	NA
NZ_CP031216.1	aminoglycoside_aadA16	pEsST80_L1_NDM	IntI1_gi_394348876_gb_CP003684.1__392	NA
NZ_CP020510.1	aminoglycoside_aadA16	unnamed1	IntI1_gi_394348876_gb_CP003684.1__392	NA
NZ_CP054408.1	aminoglycoside_aadA16	pKC148K	IntI1_gi_394348876_gb_CP003684.1__392	NA
NZ_CP018945.1	aminoglycoside_aadA16	pEC224_KPC	IntI1_gi_394348876_gb_CP003684.1__392	NA
NZ_CP043336.1	aminoglycoside_aadA17	p1_115106	IntI1_ACN72592.2	IS6
NZ_CP053724.1	aminoglycoside_aadA17	pCP66-6-IncFIC	IntI1_gi_54969559_emb_AJ639924.1__35	IS6
NZ_CP058950.1	aminoglycoside_aadA17	pSY3626C1_124k	IntI1_gi_54969559_emb_AJ639924.1__35	IS6
NZ_CP069712.1	aminoglycoside_aadA17	NA	IntI1_gi_54969559_emb_AJ639924.1__35	IS6
NZ_CP019261.1	aminoglycoside_aadA17	p13C1065T-2	IntI1_ACN72592.2	IS6
NZ_CP055020.1	aminoglycoside_aadA17	unnamed1	IntI1_ACN72592.2	IS6
NZ_CP058749.1	aminoglycoside_aadA17	unnamed1	IntI1_ACN72592.2	IS6
NZ_CP058880.1	aminoglycoside_aadA17	unnamed1	IntI1_ACN72592.2	IS6
NZ_CP103746.1	aminoglycoside_aadA17	pMB2791_1	IntI1_ACN72592.2	IS6
NZ_CP029215.1	aminoglycoside_aadA2	pMCR-H8	NA	IS6
NZ_CP029242.1	aminoglycoside_aadA2	NA	NA	IS6
NZ_CP037910.1	aminoglycoside_aadA2	NA	NA	IS6
NZ_CP043034.1	aminoglycoside_aadA2	pXDL-CTX-M-14	NA	IS6
NZ_CP047379.1	aminoglycoside_aadA2	pCAU16175_1	NA	IS6
NZ_CP095857.1	aminoglycoside_aadA2	pEC6563-MCR	NA	IS6
NZ_CP102295.1	aminoglycoside_aadA2	pC1147	NA	IS6
NZ_CP102854.1	aminoglycoside_aadA2	p573-1	NA	IS6
NZ_CP104789.1	aminoglycoside_aadA2	pHNSHP24-1	NA	IS6
NZ_CP116176.1	aminoglycoside_aadA2	NA	NA	IS6
NZ_CP118602.1	aminoglycoside_aadA2	pNB4833-1	NA	IS6
NZ_JAHQKS010000001.1	aminoglycoside_aadA2	NA	NA	IS6
NZ_KX084394.1	aminoglycoside_aadA2	pECJS-59-244	NA	IS6
NZ_KY990887.1	aminoglycoside_aadA2	pXGE1mcr	NA	IS6
NZ_NBIZ01000001.1	aminoglycoside_aadA2	NA	NA	IS6
NZ_NBJH01000001.1	aminoglycoside_aadA2	NA	NA	IS6
NZ_NGBR01000046.1	aminoglycoside_aadA2	pC20	NA	IS6
NZ_LNUI01000039.1	aminoglycoside_aadA2	unnamed3	IntI1_gi_394348876_gb_CP003684.1__392	NA
NZ_SRML01000047.1	aminoglycoside_aadA2	pSQB-1-1	IntI1_gi_394348876_gb_CP003684.1__392	NA
NZ_CP019260.1	aminoglycoside_aadA2	p13C1065T-1	NA	IS6
NZ_CP050163.1	aminoglycoside_aadA2	Carbapenemase(KPC-2)_IncHI2	NA	IS1
NZ_CP063479.1	aminoglycoside_aadA2	NA	NA	IS6
NZ_CP117722.1	aminoglycoside_aadA22	pB1W1	NA	IS6+IS6
NZ_CP037904.1	aminoglycoside_aadA22	unnamed1	NA	IS6
NZ_CP053729.1	aminoglycoside_aadA22	pCP61-IncFIB	NA	IS6
NZ_CP053737.1	aminoglycoside_aadA22	pCP8-3-IncFII	NA	IS6
NZ_MT559986.1	aminoglycoside_aadA22	pEC3-1/2a	IntI1_Gene_ID_13911645_1	IS6
NZ_CP069713.1	aminoglycoside_aadA22	pTA13-1	IntI1_Gene_ID_13906907_1	IS1+IS6
NZ_CP037911.1	aminoglycoside_aadA22	pYSP8-1	IntI1_gi_394348876_gb_CP003684.1__392	IS1+IS6
NZ_CP041449.1	aminoglycoside_aadA22	pYPE10-190k-tetX4	IntI1_gi_394348876_gb_CP003684.1__392	IS1+IS6
NZ_CP046004.1	aminoglycoside_aadA22	p1919D3-1	IntI1_gi_394348876_gb_CP003684.1__392	IS1+IS6
NZ_CP046717.1	aminoglycoside_aadA22	pT16R-1	IntI1_gi_394348876_gb_CP003684.1__392	IS1+IS6
NZ_CP049354.1	aminoglycoside_aadA22	pT28R-1	IntI1_gi_394348876_gb_CP003684.1__392	IS1+IS6
NZ_CP058949.1	aminoglycoside_aadA22	pSY3626C1_229k	IntI1_gi_394348876_gb_CP003684.1__392	IS1+IS6
NZ_CP059284.1	aminoglycoside_aadA22	pSY3626_190k_tetX	IntI1_gi_394348876_gb_CP003684.1__392	IS1+IS6
NZ_CP080081.1	aminoglycoside_aadA22	p886Rt_247k_tetX	IntI1_gi_394348876_gb_CP003684.1__392	IS1+IS6
NZ_CP096833.1	aminoglycoside_aadA22	pPM4-5-tetX4	IntI1_gi_394348876_gb_CP003684.1__392	IS1+IS6
NZ_CP116047.1	aminoglycoside_aadA22	p812A1-tetX4-193K	IntI1_gi_394348876_gb_CP003684.1__392	IS1+IS6
NZ_JABXOE010000002.1	aminoglycoside_aadA22	pSY3626_190k_tetX	IntI1_gi_394348876_gb_CP003684.1__392	IS1+IS6
NZ_JAINST010000002.1	aminoglycoside_aadA22	NA	IntI1_gi_394348876_gb_CP003684.1__392	IS1+IS6
NZ_MN101856.1	aminoglycoside_aadA22	p2019XSD11-190	IntI1_gi_394348876_gb_CP003684.1__392	IS1+IS6
NZ_MN101858.1	aminoglycoside_aadA22	p2019XSD11-TC2-284	IntI1_gi_394348876_gb_CP003684.1__392	IS1+IS6
NZ_MN868655.1	aminoglycoside_aadA22	pELE2-TC-308	IntI1_gi_394348876_gb_CP003684.1__392	IS1+IS6
NZ_MT219824.1	aminoglycoside_aadA22	pRT18-1_294k_tetX	IntI1_gi_394348876_gb_CP003684.1__392	IS1+IS6
NZ_MT219825.1	aminoglycoside_aadA22	pRW7-1_235k_tetX	IntI1_gi_394348876_gb_CP003684.1__392	IS1+IS6
NZ_ON390802.1	aminoglycoside_aadA22	pDM13-tet(X4)	IntI1_gi_394348876_gb_CP003684.1__392	IS1+IS6
NZ_ON390812.1	aminoglycoside_aadA22	pTQ2-tet(X4)	IntI1_gi_394348876_gb_CP003684.1__392	IS1+IS6
NZ_ON390814.1	aminoglycoside_aadA22	pTQ6-tet(X4)	IntI1_gi_394348876_gb_CP003684.1__392	IS1+IS6
NZ_SSWI01000001.1	aminoglycoside_aadA22	NA	IntI1_WP_144319494.1	IS1+IS6
NZ_CP047011.1	aminoglycoside_aadA22	pfloR	IntI1_Gene_ID_13906907_1	IS1+IS1
NZ_CP036181.1	aminoglycoside_aadA22	p2_025970	IntI1_gi_394348876_gb_CP003684.1__392	IS1+IS1
NZ_CP037912.1	aminoglycoside_aadA22	pYSP8-1-CTX-M-14	IntI1_gi_394348876_gb_CP003684.1__392	IS1+IS1
NZ_CP090458.1	aminoglycoside_aadA22	pB379_3	IntI1_gi_394348876_gb_CP003684.1__392	IS1+IS1
NZ_CP101198.1	aminoglycoside_aadA22	pEC21Z151-128K-NDM5	IntI1_gi_394348876_gb_CP003684.1__392	IS1+IS1
NZ_CP110998.1	aminoglycoside_aadA22	pYUXYEH3783-NDM	IntI1_gi_394348876_gb_CP003684.1__392	IS1+IS1
NZ_CP116154.1	aminoglycoside_aadA22	pDETEC38	IntI1_gi_394348876_gb_CP003684.1__392	IS1+IS1
NZ_CP058720.1	aminoglycoside_aadA22	pM159-1.1	IntI1_gi_394348876_gb_CP003684.1__392	IS1
NZ_CP074014.1	aminoglycoside_aadA22	pYLPI24b	IntI1_gi_54969559_emb_AJ639924.1__35	IS6
NZ_CP074020.1	aminoglycoside_aadA22	pYLPM22a	IntI1_gi_54969559_emb_AJ639924.1__35	IS6
NZ_CP055023.1	aminoglycoside_aadA22	unnamed1	IntI1_gi_394348876_gb_CP003684.1__392	IS1+IS1
NZ_MN335639.1	aminoglycoside_aadA22	pSFE059	IntI1_gi_394348876_gb_CP003684.1__392	IS1+IS1
NZ_CP072807.1	aminoglycoside_aadA22	pPK5074-tetX	IntI1_gi_394348876_gb_CP003684.1__392	IS1+IS1
NZ_CP080124.1	aminoglycoside_aadA22	pPK8217-tetX	IntI1_gi_394348876_gb_CP003684.1__392	IS1+IS1
NZ_CP025401.1	aminoglycoside_aadA22	NA	IntI1_VAG10206.1	IS91
NZ_CP025401.1	aminoglycoside_aadA22	NA	IntI1_VAG10206.1	IS91
NZ_CP021843.1	aminoglycoside_aadA22	pEC974-3	IntI1_gi_54969559_emb_AJ639924.1__35	IS6
NZ_CP021847.1	aminoglycoside_aadA22	pEC1515-3	IntI1_gi_54969559_emb_AJ639924.1__35	IS6
NZ_CP116973.1	aminoglycoside_aadA22	pCUVM3.3	IntI1_WP_161205148.1	IS1+IS6
NZ_CP075721.1	aminoglycoside_aadA22	pCPWW7.1	IntI1_gi_394348876_gb_CP003684.1__392	IS1+IS1
NZ_JRLA01000038.1	aminoglycoside_aadA22	pUMNturkey2_IncAC	IntI1_gi_374282203_gb_JN596280.1__1	NA
NZ_JROQ01000052.1	aminoglycoside_aadA22	pUMNturkey3_IncAC	IntI1_gi_374282203_gb_JN596280.1__1	NA
NZ_JRPZ01000052.1	aminoglycoside_aadA22	pUMNturkey4_IncAC	IntI1_gi_374282203_gb_JN596280.1__1	NA
NZ_RRDF01000183.1	aminoglycoside_aadA22	unnamed6	IntI1_gi_374282203_gb_JN596280.1__1	NA
NZ_MIGD01000006.1	aminoglycoside_aadA22	NA	IntI1_WP_161205148.1	NA
NZ_LR130556.1	aminoglycoside_aadA5	2	IntI1_Gene_ID_13906907_1	NA
NZ_CP086391.1	aminoglycoside_aadA5	NA	IntI1_gi_394348876_gb_CP003684.1__392	NA
NZ_JAJHPW010000007.1	aminoglycoside_aadA5	NA	IntI1_gi_394348876_gb_CP003684.1__392	NA
NZ_LR130546.1	aminoglycoside_aadA5	2	IntI1_gi_394348876_gb_CP003684.1__392	NA
NZ_NXER01000001.1	aminoglycoside_aadA5	NA	IntI1_SAB64718.1	NA
NZ_CP050216.1	aminoglycoside_aadA5	NA	IntI1_ACN72592.2	NA
NZ_CP095638.1	aminoglycoside_aadA5	p_dm655_NDM5	IntI1_Gene_ID_8877574_1	NA
NZ_CP095583.1	aminoglycoside_aadA5	p_b35c_NDM5	IntI1_gi_394348876_gb_CP003684.1__392	NA
NZ_CP095603.1	aminoglycoside_aadA5	p_dm264b_OXA-181	IntI1_gi_394348876_gb_CP003684.1__392	NA
NZ_CP095630.1	aminoglycoside_aadA5	p_dm566_NDM5	IntI1_gi_394348876_gb_CP003684.1__392	NA
NZ_CP095643.1	aminoglycoside_aadA5	p_dm702b_NDM5	IntI1_gi_394348876_gb_CP003684.1__392	NA
NZ_CP095644.1	aminoglycoside_aadA5	p_dm708c_NDM5	IntI1_gi_394348876_gb_CP003684.1__392	NA
NZ_CP095645.1	aminoglycoside_aadA5	p_dm728_NDM5	IntI1_gi_394348876_gb_CP003684.1__392	NA
NZ_CP095660.1	aminoglycoside_aadA5	p_dm882b_NDM5	IntI1_gi_394348876_gb_CP003684.1__392	NA
NZ_CP096180.1	aminoglycoside_aadA5	p_dm884b_OXA-181	IntI1_gi_394348876_gb_CP003684.1__392	NA
NZ_CM010227.1	aminoglycoside_aadA5	pR005	IntI1_Gene_ID_8877574_1	NA
NZ_CP018964.1	aminoglycoside_aadA5	pEC517_1	IntI1_gi_394348876_gb_CP003684.1__392	NA
NZ_CP035320.1	aminoglycoside_aadA5	NA	IntI1_gi_394348876_gb_CP003684.1__392	NA
NZ_CP035321.1	aminoglycoside_aadA5	NA	IntI1_gi_394348876_gb_CP003684.1__392	NA
NZ_CP035322.1	aminoglycoside_aadA5	NA	IntI1_gi_394348876_gb_CP003684.1__392	NA
NZ_CP035329.1	aminoglycoside_aadA5	unnamed4	IntI1_gi_394348876_gb_CP003684.1__392	NA
NZ_LYPE01000043.1	aminoglycoside_aadA5	unnamed20	IntI1_gi_394348876_gb_CP003684.1__392	NA
NZ_JALEBI010000038.1	aminoglycoside_aadA5	unnamed2	IntI1_QKY30747.1	NA
NZ_AP026784.1	aminoglycoside_aadA5	pIPCEC31_1	IntI1_gi_394348876_gb_CP003684.1__392	NA
NZ_AP026789.1	aminoglycoside_aadA5	pIPCEC42_1	IntI1_PCS95827.1	NA
NZ_AP026795.1	aminoglycoside_aadA5	pIPCEC48_1	IntI1_PCS95827.1	NA
NZ_CP062812.1	aminoglycoside_aadA5	unnamed476	IntI1_gi_394348876_gb_CP003684.1__392	IS6+IS110
NZ_CP062819.1	aminoglycoside_aadA5	unnamed476	IntI1_gi_394348876_gb_CP003684.1__392	IS6+IS110
NZ_CP062825.1	aminoglycoside_aadA5	unnamed476	IntI1_gi_394348876_gb_CP003684.1__392	IS6+IS110
NZ_CP062830.1	aminoglycoside_aadA5	unnamed476	IntI1_gi_394348876_gb_CP003684.1__392	IS6+IS110
NZ_CP062836.1	aminoglycoside_aadA5	unnamed476	IntI1_gi_394348876_gb_CP003684.1__392	IS6+IS110
NZ_CP062842.1	aminoglycoside_aadA5	unnamed476	IntI1_gi_394348876_gb_CP003684.1__392	IS6+IS110
NZ_CP062862.1	aminoglycoside_aadA5	unnamed476	IntI1_gi_394348876_gb_CP003684.1__392	IS6+IS110
NZ_CP062866.1	aminoglycoside_aadA5	unnamed476	IntI1_gi_394348876_gb_CP003684.1__392	IS6+IS110
NZ_CP062869.1	aminoglycoside_aadA5	unnamed476	IntI1_gi_394348876_gb_CP003684.1__392	IS6+IS110
NZ_CP062873.1	aminoglycoside_aadA5	unnamed476	IntI1_gi_394348876_gb_CP003684.1__392	IS6+IS110
NZ_CP062877.1	aminoglycoside_aadA5	unnamed476	IntI1_gi_394348876_gb_CP003684.1__392	IS6+IS110
NZ_CP062887.1	aminoglycoside_aadA5	unnamed476	IntI1_gi_394348876_gb_CP003684.1__392	IS6+IS110
NZ_CP062892.1	aminoglycoside_aadA5	unnamed476	IntI1_gi_394348876_gb_CP003684.1__392	IS6+IS110
NZ_CP062899.1	aminoglycoside_aadA5	unnamed476	IntI1_gi_394348876_gb_CP003684.1__392	IS6+IS110
NZ_CP062903.1	aminoglycoside_aadA5	unnamed476	IntI1_gi_394348876_gb_CP003684.1__392	IS6+IS110
NZ_CP062907.1	aminoglycoside_aadA5	unnamed476	IntI1_gi_394348876_gb_CP003684.1__392	IS6+IS110
NZ_CP062913.1	aminoglycoside_aadA5	unnamed476	IntI1_gi_394348876_gb_CP003684.1__392	IS6+IS110
NZ_JAMQBO010000001.1	aminoglycoside_aadA5	NA	IntI1_gi_394348876_gb_CP003684.1__392	IS6+IS110
NZ_CP018982.1	aminoglycoside_aadA5	pEC867_1	IntI1_Gene_ID_8877574_1	NA
NZ_CP023871.1	aminoglycoside_aadA5	unnamed1	IntI1_gi_394348876_gb_CP003684.1__392	NA
NZ_CP023871.1	aminoglycoside_aadA5	unnamed1	IntI1_gi_394348876_gb_CP003684.1__392	NA
NZ_CP092500.1	aminoglycoside_aadA5	NA	IntI1_gi_394348876_gb_CP003684.1__392	NA
NZ_JAMQBN010000001.1	aminoglycoside_aadA5	NA	IntI1_gi_394348876_gb_CP003684.1__392	NA
NZ_RRJV01000126.1	aminoglycoside_aadA5	unnamed3	IntI1_gi_394348876_gb_CP003684.1__392	NA
NZ_KJ541071.1	aminoglycoside_aadA5	pG5A4Y217	NA	NA
NZ_OP290546.1	aminoglycoside_aadA5	pNDM5_LS003	NA	IS91
NZ_CP101859.1	aminoglycoside_aadA5	pLP50-1-101kb	IntI1_gi_394348876_gb_CP003684.1__392	IS6+IS6
NZ_CP058311.1	aminoglycoside_aadA5	pAMPD03	IntI1_gi_394348876_gb_CP003684.1__392	IS6+IS21
NZ_CP034786.1	aminoglycoside_aadA5	pTB402	IntI1_gi_394348876_gb_CP003684.1__392	IS6+IS110
NZ_CP036206.1	aminoglycoside_aadA5	punnamed3	IntI1_gi_394348876_gb_CP003684.1__392	IS6+IS110
NZ_CP093284.1	aminoglycoside_aadA5	pEC-14-2-9-2	IntI1_gi_394348876_gb_CP003684.1__392	IS6+IS110
NZ_CP083586.1	aminoglycoside_aadA5	pNDM-M121	IntI1_WP_044789449.1	IS6+IS110
NZ_CP056037.1	aminoglycoside_aadA5	pEC31-1	IntI1_ASA12671.1	IS6
NZ_CP034107.1	aminoglycoside_aadA5	pRCAD0514EC-1	IntI1_gi_394348876_gb_CP003684.1__392	IS6
NZ_CP073362.1	aminoglycoside_aadA5	plas2	IntI1_gi_394348876_gb_CP003684.1__392	IS6
NZ_CP101212.1	aminoglycoside_aadA5	pEC21Z147-128K	IntI1_gi_394348876_gb_CP003684.1__392	IS6
NZ_JAINST010000002.1	aminoglycoside_aadA5	NA	IntI1_gi_394348876_gb_CP003684.1__392	IS6
NZ_JALLLM010000001.1	aminoglycoside_aadA5	NA	IntI1_gi_394348876_gb_CP003684.1__392	IS6
NZ_MN086777.1	aminoglycoside_aadA5	p16EC-p0111	IntI1_gi_394348876_gb_CP003684.1__392	IS6
NZ_MT648288.1	aminoglycoside_aadA5	p253	IntI1_gi_394348876_gb_CP003684.1__392	IS6
NZ_MW808987.1	aminoglycoside_aadA5	pLWY6J-2	IntI1_gi_394348876_gb_CP003684.1__392	IS6
NZ_OK236218.1	aminoglycoside_aadA5	p2005FS026	IntI1_gi_394348876_gb_CP003684.1__392	IS6
NZ_CP058709.1	aminoglycoside_aadA5	NA	IntI1_gi_394348876_gb_CP003684.1__392	IS6
NZ_CP116152.1	aminoglycoside_aadA5	NA	IntI1_gi_394348876_gb_CP003684.1__392	IS6
NZ_MW633522.1	aminoglycoside_aadA5	p1-80206	NA	IS5
NZ_CP116069.1	aminoglycoside_aadA5	pDETEC44	IntI1_CTT72930.1	NA
NZ_CP008715.1	aminoglycoside_aadA5	pEC648_1	IntI1_Gene_ID_13906907_1	NA
NZ_CP021203.1	aminoglycoside_aadA5	p1002-1	IntI1_Gene_ID_13906907_1	NA
NZ_CP028576.1	aminoglycoside_aadA5	pCTXM15_005784	IntI1_Gene_ID_13906907_1	NA
NZ_CP034964.1	aminoglycoside_aadA5	pCTXM3_020032	IntI1_Gene_ID_13906907_1	NA
NZ_CP075057.1	aminoglycoside_aadA5	pB2_2	IntI1_Gene_ID_13906907_1	NA
NZ_CP098235.1	aminoglycoside_aadA5	unnamed1	IntI1_Gene_ID_13906907_1	NA
NZ_CP109875.1	aminoglycoside_aadA5	pEC488-1	IntI1_Gene_ID_13906907_1	NA
NZ_CP018998.1	aminoglycoside_aadA5	pECAZ153_2	IntI1_Gene_ID_8877574_1	NA
NZ_CP028484.1	aminoglycoside_aadA5	p1	IntI1_Gene_ID_8877574_1	NA
NZ_CP060955.1	aminoglycoside_aadA5	pEC8-3	IntI1_Gene_ID_8877574_1	NA
NZ_CP085620.1	aminoglycoside_aadA5	unnamed1	IntI1_Gene_ID_8877574_1	NA
NZ_CP089446.1	aminoglycoside_aadA5	unnamed1	IntI1_Gene_ID_8877574_1	NA
NZ_CP116146.1	aminoglycoside_aadA5	pDETEC55	IntI1_Gene_ID_8877574_1	NA
NZ_CP116182.1	aminoglycoside_aadA5	pDETEC55	IntI1_Gene_ID_8877574_1	NA
NZ_JAAUVL010000001.1	aminoglycoside_aadA5	pScEc7-CTX-M	IntI1_Gene_ID_8877574_1	NA
NZ_MK370989.1	aminoglycoside_aadA5	pE0272_2	IntI1_Gene_ID_8877574_1	NA
NZ_MK370991.1	aminoglycoside_aadA5	pE02162_KPC	IntI1_Gene_ID_8877574_1	NA
NZ_ON324203.1	aminoglycoside_aadA5	pEc15103A	IntI1_Gene_ID_8877574_1	NA
NZ_CP064104.1	aminoglycoside_aadA5	unnamed1	IntI1_gi_322506180_gb_CP001921.1__1167	NA
NZ_CP012197.1	aminoglycoside_aadA5	pECwhn14	IntI1_gi_374282203_gb_JN596280.1__1	NA
NZ_CM010657.1	aminoglycoside_aadA5	pZSH6-blaCTX-M-3	IntI1_gi_394348876_gb_CP003684.1__392	NA
NZ_CP019076.1	aminoglycoside_aadA5	p1493-5	IntI1_gi_394348876_gb_CP003684.1__392	NA
NZ_CP022227.3	aminoglycoside_aadA5	pCTXM15_000200	IntI1_gi_394348876_gb_CP003684.1__392	NA
NZ_CP024718.1	aminoglycoside_aadA5	p1LS4	IntI1_gi_394348876_gb_CP003684.1__392	NA
NZ_CP024721.1	aminoglycoside_aadA5	p1NQ3	IntI1_gi_394348876_gb_CP003684.1__392	NA
NZ_CP028587.1	aminoglycoside_aadA5	pCTXM15_000533	IntI1_gi_394348876_gb_CP003684.1__392	NA
NZ_CP032877.1	aminoglycoside_aadA5	pCTXM15_000837	IntI1_gi_394348876_gb_CP003684.1__392	NA
NZ_CP033251.1	aminoglycoside_aadA5	pTB211	IntI1_gi_394348876_gb_CP003684.1__392	NA
NZ_CP033400.1	aminoglycoside_aadA5	pOXA1_020031	IntI1_gi_394348876_gb_CP003684.1__392	NA
NZ_CP034956.1	aminoglycoside_aadA5	pCTXM15_020026	IntI1_gi_394348876_gb_CP003684.1__392	NA
NZ_CP035124.1	aminoglycoside_aadA5	pEC25-1	IntI1_gi_394348876_gb_CP003684.1__392	NA
NZ_CP041920.1	aminoglycoside_aadA5	unnamed1	IntI1_gi_394348876_gb_CP003684.1__392	NA
NZ_CP043282.1	aminoglycoside_aadA5	p1_025157	IntI1_gi_394348876_gb_CP003684.1__392	NA
NZ_CP046718.1	aminoglycoside_aadA5	pT16R-2	IntI1_gi_394348876_gb_CP003684.1__392	NA
NZ_CP055256.1	aminoglycoside_aadA5	NA	IntI1_gi_394348876_gb_CP003684.1__392	NA
NZ_CP055262.1	aminoglycoside_aadA5	pAH62-3	IntI1_gi_394348876_gb_CP003684.1__392	NA
NZ_CP058305.1	aminoglycoside_aadA5	pAH65-3	IntI1_gi_394348876_gb_CP003684.1__392	NA
NZ_CP058663.1	aminoglycoside_aadA5	pCTXM15_005008	IntI1_gi_394348876_gb_CP003684.1__392	NA
NZ_CP060914.1	aminoglycoside_aadA5	NA	IntI1_gi_394348876_gb_CP003684.1__392	NA
NZ_CP060919.1	aminoglycoside_aadA5	NA	IntI1_gi_394348876_gb_CP003684.1__392	NA
NZ_CP060933.1	aminoglycoside_aadA5	NA	IntI1_gi_394348876_gb_CP003684.1__392	NA
NZ_CP060963.1	aminoglycoside_aadA5	NA	IntI1_gi_394348876_gb_CP003684.1__392	NA
NZ_CP060979.1	aminoglycoside_aadA5	NA	IntI1_gi_394348876_gb_CP003684.1__392	NA
NZ_CP084902.1	aminoglycoside_aadA5	pEC22-OXA-1	IntI1_gi_394348876_gb_CP003684.1__392	NA
NZ_CP085190.1	aminoglycoside_aadA5	pEC195-93k	IntI1_gi_394348876_gb_CP003684.1__392	NA
NZ_CP086222.1	aminoglycoside_aadA5	p779-2	IntI1_gi_394348876_gb_CP003684.1__392	NA
NZ_CP090613.1	aminoglycoside_aadA5	pDCE7-2	IntI1_gi_394348876_gb_CP003684.1__392	NA
NZ_CP093227.1	aminoglycoside_aadA5	pEC-16-35-2	IntI1_gi_394348876_gb_CP003684.1__392	NA
NZ_CP101276.1	aminoglycoside_aadA5	pEC21Z014-112K	IntI1_gi_394348876_gb_CP003684.1__392	NA
NZ_CP101618.1	aminoglycoside_aadA5	pDC71-3	IntI1_gi_394348876_gb_CP003684.1__392	NA
NZ_CP101734.1	aminoglycoside_aadA5	pHNBYF33-2	IntI1_gi_394348876_gb_CP003684.1__392	NA
NZ_CP102673.1	aminoglycoside_aadA5	pXH987-CTX	IntI1_gi_394348876_gb_CP003684.1__392	NA
NZ_CP102676.1	aminoglycoside_aadA5	pXH989-CTX	IntI1_gi_394348876_gb_CP003684.1__392	NA
NZ_CP109601.1	aminoglycoside_aadA5	NA	IntI1_gi_394348876_gb_CP003684.1__392	NA
NZ_CP116111.1	aminoglycoside_aadA5	pDETEC19	IntI1_gi_394348876_gb_CP003684.1__392	NA
NZ_CP116160.1	aminoglycoside_aadA5	pDETEC5	IntI1_gi_394348876_gb_CP003684.1__392	NA
NZ_CP116901.1	aminoglycoside_aadA5	pXH2172-NDM	IntI1_gi_394348876_gb_CP003684.1__392	NA
NZ_CP118603.1	aminoglycoside_aadA5	pNB4833-MCR	IntI1_gi_394348876_gb_CP003684.1__392	NA
NZ_JAHWZI010000001.1	aminoglycoside_aadA5	NA	IntI1_gi_394348876_gb_CP003684.1__392	NA
NZ_JAIELB010000002.1	aminoglycoside_aadA5	pCNEC001	IntI1_gi_394348876_gb_CP003684.1__392	NA
NZ_JAIELB010000003.1	aminoglycoside_aadA5	pCNEC002	IntI1_gi_394348876_gb_CP003684.1__392	NA
NZ_JAIPYA010000001.1	aminoglycoside_aadA5	NA	IntI1_gi_394348876_gb_CP003684.1__392	NA
NZ_JAIPYN010000001.1	aminoglycoside_aadA5	NA	IntI1_gi_394348876_gb_CP003684.1__392	NA
NZ_JAIQAA010000001.1	aminoglycoside_aadA5	NA	IntI1_gi_394348876_gb_CP003684.1__392	NA
NZ_KU043115.1	aminoglycoside_aadA5	pECY55	IntI1_gi_394348876_gb_CP003684.1__392	NA
NZ_MG764548.1	aminoglycoside_aadA5	p11011-fosA	IntI1_gi_394348876_gb_CP003684.1__392	NA
NZ_MN822124.1	aminoglycoside_aadA5	p14E509-1FII	IntI1_gi_394348876_gb_CP003684.1__392	NA
NZ_OP066426.1	aminoglycoside_aadA5	pCHS4.4-1	IntI1_gi_394348876_gb_CP003684.1__392	NA
NZ_CP095084.1	aminoglycoside_aadA5	pEC6868-1	IntI1_QIQ17290.1	NA
NZ_CP025626.1	aminoglycoside_aadA5	pNDM5_020007	IntI1_QIZ19969.1	NA
NZ_CP025626.1	aminoglycoside_aadA5	pNDM5_020007	IntI1_QIZ19969.1	NA
NZ_MF156714.1	aminoglycoside_aadA5	p61806-dfrA	IntI1_SZA66294.1	NA
NZ_MH454107.1	aminoglycoside_aadA5	p417957-CTXM	IntI1_SZA66294.1	NA
NZ_MF156713.1	aminoglycoside_aadA5	p28078-NDM	IntI1_WP_001407189.1	NA
NZ_JAIPYI010000001.1	aminoglycoside_aadA5	NA	IntI1_WP_161205148.1	NA
NZ_JAIPYM010000001.1	aminoglycoside_aadA5	NA	IntI1_WP_161205148.1	NA
NZ_MF353155.1	aminoglycoside_aadA5	pLZ135-CTX	IntI1_WP_161205148.1	NA
NZ_JAKVSI010000041.1	aminoglycoside_aadA5	unnamed	NA	NA
NZ_JAKVRK010000039.1	aminoglycoside_aadA5	unnamed	NA	NA
NZ_CP019028.1	aminoglycoside_aadA5	pEC881_1	IntI1_Gene_ID_13906907_1	NA
NZ_CP073974.1	aminoglycoside_aadA5	NA	IntI1_gi_394348876_gb_CP003684.1__392	IS6+IS110
NZ_CP074009.1	aminoglycoside_aadA5	pYLPD4b	IntI1_gi_394348876_gb_CP003684.1__392	IS6+IS110
NZ_CP073927.1	aminoglycoside_aadA5	pYLMB98a	IntI1_gi_394348876_gb_CP003684.1__392	IS6
NZ_CP073925.1	aminoglycoside_aadA5	pYLMB165	IntI1_gi_394348876_gb_CP003684.1__392	NA
NZ_CP073959.1	aminoglycoside_aadA5	pYLMB46a	IntI1_gi_394348876_gb_CP003684.1__392	NA
NZ_CP073995.1	aminoglycoside_aadA5	pYLMB1	IntI1_gi_394348876_gb_CP003684.1__392	NA
NZ_CP073996.1	aminoglycoside_aadA5	NA	IntI1_gi_394348876_gb_CP003684.1__392	NA
NZ_CP074005.1	aminoglycoside_aadA5	NA	IntI1_gi_394348876_gb_CP003684.1__392	NA
NZ_CP074048.1	aminoglycoside_aadA5	pYLPD7a	IntI1_gi_394348876_gb_CP003684.1__392	NA
NZ_CP024805.1	aminoglycoside_aadA5	pAMA1167-NDM-5	IntI1_gi_394348876_gb_CP003684.1__392	NA
NZ_JACSEO010000073.1	aminoglycoside_aadA5	pV244-b	IntI1_gi_394348876_gb_CP003684.1__392	NA
NZ_CP023145.1	aminoglycoside_aadA5	pEGY3	IntI1_gi_394348876_gb_CP003684.1__392	IS1+IS1
NZ_CP048916.1	aminoglycoside_aadA5	pE2-NDM-CTX-M	IntI1_WP_161205148.1	NA
NZ_MH847038.1	aminoglycoside_aadA5	p04-021	IntI1_gi_394348876_gb_CP003684.1__392	IS6+IS110
NZ_MT230357.1	aminoglycoside_aadA5	pESBL81	IntI1_gi_394348876_gb_CP003684.1__392	IS6+IS110
NZ_MT230405.1	aminoglycoside_aadA5	pESBL91	IntI1_gi_394348876_gb_CP003684.1__392	IS6+IS110
NZ_OM105938.1	aminoglycoside_aadA5	unamed	IntI1_gi_394348876_gb_CP003684.1__392	IS6+IS110
NZ_OM105939.1	aminoglycoside_aadA5	unamed	IntI1_gi_394348876_gb_CP003684.1__392	IS6+IS110
NZ_OU701452.1	aminoglycoside_aadA5	NA	IntI1_gi_394348876_gb_CP003684.1__392	NA
NZ_CP058622.1	aminoglycoside_aadA5	unnamed3	IntI1_Gene_ID_13906907_1	NA
NZ_CP021871.1	aminoglycoside_aadA5	pH105	IntI1_Gene_ID_8877574_1	NA
NZ_CP023816.1	aminoglycoside_aadA5	pEcIMT16316	IntI1_gi_394348876_gb_CP003684.1__392	NA
NZ_CP056115.1	aminoglycoside_aadA5	pEC394-330266_128	IntI1_gi_394348876_gb_CP003684.1__392	NA
NZ_CP056115.1	aminoglycoside_aadA5	pEC394-330266_128	IntI1_gi_394348876_gb_CP003684.1__392	NA
NZ_CP095138.1	aminoglycoside_aadA5	pIso00225_01	IntI1_Gene_ID_8877574_1	NA
NZ_CP059120.1	aminoglycoside_aadA5	pEc42_1	IntI1_gi_394348876_gb_CP003684.1__392	NA
NZ_CP081307.1	aminoglycoside_aadA5	pEc1079_1	IntI1_gi_394348876_gb_CP003684.1__392	NA
NZ_CP095156.1	aminoglycoside_aadA5	pIso00041_01	IntI1_gi_394348876_gb_CP003684.1__392	NA
NZ_CP059131.1	aminoglycoside_aadA5	pEc55_1	IntI1_PCS95827.1	NA
NZ_CP053560.1	aminoglycoside_aadA5	pEC1	IntI1_gi_394348876_gb_CP003684.1__392	IS6+IS110
NZ_CP053679.1	aminoglycoside_aadA5	pEC7	IntI1_gi_394348876_gb_CP003684.1__392	IS6+IS110
NZ_CP019256.1	aminoglycoside_aadA5	NA	NA	IS1
NZ_CP064848.1	aminoglycoside_aadA5	pHK01-1	IntI1_Gene_ID_8877574_1	NA
NZ_CP019051.1	aminoglycoside_aadA5	NA	IntI1_gi_394348876_gb_CP003684.1__392	NA
NZ_CP021087.1	aminoglycoside_aadA5	p13P460A-2	IntI1_gi_394348876_gb_CP003684.1__392	NA
NZ_CP040398.1	aminoglycoside_aadA5	pCTX-M-15_22372	IntI1_gi_394348876_gb_CP003684.1__392	NA
NZ_LQWX02000100.1	aminoglycoside_aadA5	unnamed 1	NA	NA
NZ_CP107063.1	aminoglycoside_aadA5	pBR322	IntI1_gi_394348876_gb_CP003684.1__392	NA
NZ_MK295817.1	aminoglycoside_aadA5	pB9	IntI1_Gene_ID_8877574_1	NA
NZ_MK295819.1	aminoglycoside_aadA5	pU10	IntI1_Gene_ID_8877574_1	NA
NZ_MK295824.1	aminoglycoside_aadA5	p26	IntI1_Gene_ID_8877574_1	NA
NZ_MK295827.1	aminoglycoside_aadA5	pU17	IntI1_Gene_ID_8877574_1	NA
NZ_MK295829.1	aminoglycoside_aadA5	p131	IntI1_Gene_ID_8877574_1	NA
NZ_MK295830.1	aminoglycoside_aadA5	p425	IntI1_Gene_ID_8877574_1	NA
NZ_MK295822.1	aminoglycoside_aadA5	p76	IntI1_gi_394348876_gb_CP003684.1__392	NA
NZ_MK295823.1	aminoglycoside_aadA5	p461	IntI1_gi_394348876_gb_CP003684.1__392	NA
NZ_MK295826.1	aminoglycoside_aadA5	p113	IntI1_gi_394348876_gb_CP003684.1__392	NA
NZ_MK295831.1	aminoglycoside_aadA5	p396	IntI1_gi_394348876_gb_CP003684.1__392	NA
NZ_MK295833.1	aminoglycoside_aadA5	p418	IntI1_gi_394348876_gb_CP003684.1__392	NA
NZ_MK295818.1	aminoglycoside_aadA5	pU60	IntI1_SAB64718.1	NA
NZ_CP059280.1	aminoglycoside_aadA5	pC7	IntI1_PCS95827.1	IS6+IS1
NZ_CP018990.1	aminoglycoside_aadA5	pECAZ146_1	IntI1_gi_394348876_gb_CP003684.1__392	NA
NZ_MH722220.1	aminoglycoside_aadA5	pIT-Eco-01/2014	IntI1_gi_394348876_gb_CP003684.1__392	NA
NZ_CP059282.1	aminoglycoside_aadA5	pC9	IntI1_PCS95827.1	NA
NZ_CP102699.1	aminoglycoside_aadA5	pGN4554-5	IntI1_Gene_ID_13906907_1	NA
NZ_AP019675.1	aminoglycoside_aadA5	NA	IntI1_gi_394348876_gb_CP003684.1__392	IS6+IS110
NZ_AP022245.1	aminoglycoside_aadA5	NA	IntI1_gi_394348876_gb_CP003684.1__392	IS6+IS110
NZ_LC520288.1	aminoglycoside_aadA5	pHP223	IntI1_Gene_ID_8877574_1	IS6
NZ_AP018456.1	aminoglycoside_aadA5	pMRY09-581ECO_1	NA	IS6
NZ_AP022550.1	aminoglycoside_aadA5	pTHO-015-1	NA	IS6
NZ_AP022537.1	aminoglycoside_aadA5	pTHO-008-1	NA	IS6
NZ_AP022537.1	aminoglycoside_aadA5	pTHO-008-1	NA	IS6
NZ_AP022537.1	aminoglycoside_aadA5	pTHO-008-1	NA	IS6
NZ_AP022537.1	aminoglycoside_aadA5	pTHO-008-1	NA	IS6
NZ_AP022537.1	aminoglycoside_aadA5	pTHO-008-1	NA	IS6
NZ_AP022479.1	aminoglycoside_aadA5	pSTN0717-11-1	NA	IS6
NZ_AP022369.1	aminoglycoside_aadA5	pE319_IMP6	IntI1_gi_54969559_emb_AJ639924.1__35	IS1380
NZ_AP022162.1	aminoglycoside_aadA5	pWP5-S18-ESBL-08_1	IntI1_Gene_ID_13906907_1	NA
NZ_CP091658.1	aminoglycoside_aadA5	pKFu024_1	IntI1_Gene_ID_13906907_1	NA
NZ_AP024688.1	aminoglycoside_aadA5	pFUJ80154-1	IntI1_Gene_ID_6276061_1	NA
NZ_AP021964.1	aminoglycoside_aadA5	pWP3-W18-CRE-03_1	IntI1_Gene_ID_8877574_1	NA
NZ_AP022065.1	aminoglycoside_aadA5	pWP4-W18-ESBL-08_1	IntI1_Gene_ID_8877574_1	NA
NZ_AP022208.1	aminoglycoside_aadA5	pWP7-S18-ESBL-09_1	IntI1_Gene_ID_8877574_1	NA
NZ_AP022327.1	aminoglycoside_aadA5	p18044_1	IntI1_Gene_ID_8877574_1	NA
NZ_AP022535.1	aminoglycoside_aadA5	pTHO-006-2	IntI1_Gene_ID_8877574_1	NA
NZ_LC520270.1	aminoglycoside_aadA5	pA0086	IntI1_Gene_ID_8877574_1	NA
NZ_LC520276.1	aminoglycoside_aadA5	pF0090	IntI1_Gene_ID_8877574_1	NA
NZ_LC520277.1	aminoglycoside_aadA5	pG0138	IntI1_Gene_ID_8877574_1	NA
NZ_LC520281.1	aminoglycoside_aadA5	pH0130	IntI1_Gene_ID_8877574_1	NA
NZ_LC520283.1	aminoglycoside_aadA5	pI0128	IntI1_Gene_ID_8877574_1	NA
NZ_LC520284.1	aminoglycoside_aadA5	pHP003	IntI1_Gene_ID_8877574_1	NA
NZ_LC520285.1	aminoglycoside_aadA5	pHP030	IntI1_Gene_ID_8877574_1	NA
NZ_LC520286.1	aminoglycoside_aadA5	pHP050	IntI1_Gene_ID_8877574_1	NA
NZ_LC520287.1	aminoglycoside_aadA5	pHP129	IntI1_Gene_ID_8877574_1	NA
NZ_LC520289.1	aminoglycoside_aadA5	pHP243	IntI1_Gene_ID_8877574_1	NA
NZ_AP018799.1	aminoglycoside_aadA5	pE2855-3	IntI1_gi_394348876_gb_CP003684.1__392	NA
NZ_AP022003.1	aminoglycoside_aadA5	NA	IntI1_gi_394348876_gb_CP003684.1__392	NA
NZ_AP022030.1	aminoglycoside_aadA5	NA	IntI1_gi_394348876_gb_CP003684.1__392	NA
NZ_AP022221.1	aminoglycoside_aadA5	NA	IntI1_gi_394348876_gb_CP003684.1__392	NA
NZ_AP022287.1	aminoglycoside_aadA5	NA	IntI1_gi_394348876_gb_CP003684.1__392	NA
NZ_AP023428.1	aminoglycoside_aadA5	pHFQ1	IntI1_gi_394348876_gb_CP003684.1__392	NA
NZ_CP091651.1	aminoglycoside_aadA5	NA	IntI1_gi_394348876_gb_CP003684.1__392	NA
NZ_CP091652.1	aminoglycoside_aadA5	NA	IntI1_gi_394348876_gb_CP003684.1__392	NA
NZ_CP091664.1	aminoglycoside_aadA5	NA	IntI1_gi_394348876_gb_CP003684.1__392	NA
NZ_CP091672.1	aminoglycoside_aadA5	pKKo009_1	IntI1_gi_394348876_gb_CP003684.1__392	NA
NZ_AP022362.1	aminoglycoside_aadA5	NA	IntI1_gi_54969559_emb_AJ639924.1__35	NA
NZ_AP022363.1	aminoglycoside_aadA5	pE303_IMP6	IntI1_gi_54969559_emb_AJ639924.1__35	NA
NZ_AP022366.1	aminoglycoside_aadA5	pE312_IMP6	IntI1_gi_54969559_emb_AJ639924.1__35	NA
NZ_AP022368.1	aminoglycoside_aadA5	pE318_IMP6	IntI1_gi_54969559_emb_AJ639924.1__35	NA
NZ_AP022070.1	aminoglycoside_aadA5	pWP4-W18-ESBL-09_1	IntI1_PCS95827.1	NA
NZ_AP022361.1	aminoglycoside_aadA5	pE301_IMP6	IntI1_WP_048275237.1	NA
NZ_AP022365.1	aminoglycoside_aadA5	pE310_IMP6	IntI1_WP_048275237.1	NA
NZ_AP024205.1	aminoglycoside_aadA5	NA	IntI1_WP_048275237.1	NA
NZ_CP082828.1	aminoglycoside_aadA5	unnamed1	IntI1_QKY30747.1	IS6
NZ_CP082832.1	aminoglycoside_aadA5	unnamed	IntI1_gi_394348876_gb_CP003684.1__392	NA
NZ_CP063516.1	aminoglycoside_aadA5	pEH01-18-04-A_1	IntI1_Gene_ID_8877574_1	NA
NZ_CM008265.1	aminoglycoside_aadA5	pLH30-mcr1	IntI1_gi_394348876_gb_CP003684.1__392	NA
NZ_JAGEOY010000001.1	aminoglycoside_aadA5	NA	IntI1_gi_394348876_gb_CP003684.1__392	NA
NZ_CP016182.2	aminoglycoside_aadA5	NA	NA	IS1+IS1
NZ_CP116988.1	aminoglycoside_aadA5	p172_MLI108-1	IntI1_gi_394348876_gb_CP003684.1__392	NA
NZ_CP117046.1	aminoglycoside_aadA5	p174_MLI106-2	IntI1_gi_394348876_gb_CP003684.1__392	NA
NZ_CP117050.1	aminoglycoside_aadA5	p174_MLI106-4	IntI1_gi_394348876_gb_CP003684.1__392	NA
NZ_JANEAD010000092.1	aminoglycoside_aadA5	pAA324	IntI1_gi_394348876_gb_CP003684.1__392	NA
NZ_CP032516.1	aminoglycoside_aadA5	pEco118UIb	IntI1_Gene_ID_13906907_1	NA
NZ_CP080646.1	aminoglycoside_aadA5	p31HGR-CBG	IntI1_gi_394348876_gb_CP003684.1__392	NA
NZ_CP051665.1	aminoglycoside_aadA5	pEco1162invT2b	IntI1_WP_187798272.1	NA
NZ_AP023228.1	aminoglycoside_aadA5	pYJ3-a	IntI1_AHK10293.1	NA
NZ_AP019191.1	aminoglycoside_aadA5	pM629-2-NDM5	IntI1_gi_394348876_gb_CP003684.1__392	NA
NZ_AP023225.1	aminoglycoside_aadA5	pYJ1-NDM5	IntI1_gi_394348876_gb_CP003684.1__392	NA
NZ_AP023238.1	aminoglycoside_aadA5	pF070-NDM5	IntI1_gi_394348876_gb_CP003684.1__392	NA
NZ_CP009580.1	aminoglycoside_aadA5	unnamed 2	IntI1_gi_394348876_gb_CP003684.1__392	IS6+IS110
NZ_JXMX01000006.1	aminoglycoside_aadA5	unnamed 2	IntI1_gi_394348876_gb_CP003684.1__392	IS6+IS110
NZ_PSNQ01000019.1	aminoglycoside_aadA5	unnamed4	IntI1_gi_394348876_gb_CP003684.1__392	IS6+IS110
NZ_CP068333.1	aminoglycoside_aadA5	pRIVM_C012318_2	IntI1_Gene_ID_13906907_1	NA
NZ_CP068850.1	aminoglycoside_aadA5	pRIVM_C018020_1	IntI1_Gene_ID_13906907_1	NA
NZ_CP068913.1	aminoglycoside_aadA5	pRIVM_C019254_1	IntI1_Gene_ID_13906907_1	NA
NZ_CP086617.1	aminoglycoside_aadA5	pRIVM_C039629_1	IntI1_Gene_ID_8877574_1	NA
NZ_CP086619.1	aminoglycoside_aadA5	pRIVM_C039227_1	IntI1_Gene_ID_8877574_1	NA
NZ_CP086621.1	aminoglycoside_aadA5	pRIVM_C039205_2	IntI1_Gene_ID_8877574_1	NA
NZ_CP087378.1	aminoglycoside_aadA5	pRIVM_C019217_2	IntI1_Gene_ID_8877574_1	NA
NZ_CP087698.1	aminoglycoside_aadA5	pRIVM_C036805_2	IntI1_Gene_ID_8877574_1	NA
NZ_CP016546.1	aminoglycoside_aadA5	NA	IntI1_gi_394348876_gb_CP003684.1__392	NA
NZ_CP068344.1	aminoglycoside_aadA5	pRIVM_C008868_2	IntI1_gi_394348876_gb_CP003684.1__392	NA
NZ_CP068796.1	aminoglycoside_aadA5	NA	IntI1_gi_394348876_gb_CP003684.1__392	NA
NZ_CP068801.1	aminoglycoside_aadA5	NA	IntI1_gi_394348876_gb_CP003684.1__392	NA
NZ_CP068804.1	aminoglycoside_aadA5	NA	IntI1_gi_394348876_gb_CP003684.1__392	NA
NZ_CP068805.1	aminoglycoside_aadA5	NA	IntI1_gi_394348876_gb_CP003684.1__392	NA
NZ_CP068808.1	aminoglycoside_aadA5	NA	IntI1_gi_394348876_gb_CP003684.1__392	NA
NZ_CP068810.1	aminoglycoside_aadA5	NA	IntI1_gi_394348876_gb_CP003684.1__392	NA
NZ_CP068811.1	aminoglycoside_aadA5	NA	IntI1_gi_394348876_gb_CP003684.1__392	NA
NZ_CP068819.1	aminoglycoside_aadA5	NA	IntI1_gi_394348876_gb_CP003684.1__392	NA
NZ_CP068821.1	aminoglycoside_aadA5	NA	IntI1_gi_394348876_gb_CP003684.1__392	NA
NZ_CP068824.1	aminoglycoside_aadA5	NA	IntI1_gi_394348876_gb_CP003684.1__392	NA
NZ_CP068826.1	aminoglycoside_aadA5	NA	IntI1_gi_394348876_gb_CP003684.1__392	NA
NZ_CP068829.1	aminoglycoside_aadA5	NA	IntI1_gi_394348876_gb_CP003684.1__392	NA
NZ_CP068830.1	aminoglycoside_aadA5	NA	IntI1_gi_394348876_gb_CP003684.1__392	NA
NZ_CP068992.1	aminoglycoside_aadA5	NA	IntI1_gi_394348876_gb_CP003684.1__392	NA
NZ_LR882943.1	aminoglycoside_aadA5	1	IntI1_gi_394348876_gb_CP003684.1__392	NA
NZ_CP091506.1	aminoglycoside_aadA5	NA	IntI1_gi_394348876_gb_CP003684.1__392	IS6+IS110
NZ_CP097361.1	aminoglycoside_aadA5	pAGR4587	IntI1_Gene_ID_8877574_1	NA
NZ_CP097368.1	aminoglycoside_aadA5	pAGR6128	IntI1_Gene_ID_8877574_1	NA
NZ_CP097371.1	aminoglycoside_aadA5	pAGR5151	IntI1_Gene_ID_8877574_1	NA
NZ_CP071954.1	aminoglycoside_aadA5	NA	IntI1_gi_394348876_gb_CP003684.1__392	NA
NZ_VCZU01000001.1	aminoglycoside_aadA5	NA	IntI1_gi_394348876_gb_CP003684.1__392	NA
NZ_VCZV01000001.1	aminoglycoside_aadA5	NA	IntI1_gi_394348876_gb_CP003684.1__392	NA
NZ_OX352318.1	aminoglycoside_aadA5	1	IntI1_Gene_ID_8877574_1	NA
NZ_OX359162.1	aminoglycoside_aadA5	1	IntI1_Gene_ID_8877574_1	NA
NZ_OX359164.1	aminoglycoside_aadA5	1	IntI1_Gene_ID_8877574_1	NA
NZ_OX359168.1	aminoglycoside_aadA5	1	IntI1_Gene_ID_8877574_1	NA
NZ_OX359170.1	aminoglycoside_aadA5	1	IntI1_Gene_ID_8877574_1	NA
NZ_CP040263.1	aminoglycoside_aadA5	NA	IntI1_gi_394348876_gb_CP003684.1__392	NA
NZ_JANWFU010000001.1	aminoglycoside_aadA5	NA	IntI1_gi_394348876_gb_CP003684.1__392	NA
NZ_LR882053.1	aminoglycoside_aadA5	2	NA	NA
NZ_JAQMCZ010000001.1	aminoglycoside_aadA5	NA	IntI1_gi_394348876_gb_CP003684.1__392	NA
NZ_CP080372.1	aminoglycoside_aadA5	pPK5086-97kb	IntI1_WP_161205148.1	NA
NZ_CP053786.1	aminoglycoside_aadA5	p2-101	IntI1_gi_394348876_gb_CP003684.1__392	IS6+IS110
NZ_CP053788.1	aminoglycoside_aadA5	pJ31	IntI1_gi_394348876_gb_CP003684.1__392	IS6+IS110
NZ_CP041032.1	aminoglycoside_aadA5	pLB_CTX-M-15_PT109	IntI1_gi_394348876_gb_CP003684.1__392	NA
NZ_OM142894.1	aminoglycoside_aadA5	unamed	IntI1_gi_394348876_gb_CP003684.1__392	IS6
NZ_CP015086.1	aminoglycoside_aadA5	unnamed	IntI1_PCS95827.1	NA
NZ_CP098207.1	aminoglycoside_aadA5	pZ0117ECO054-1	NA	IS6
NZ_CP024816.1	aminoglycoside_aadA5	pCREC-629_1	IntI1_gi_394348876_gb_CP003684.1__392	NA
NZ_CP024831.1	aminoglycoside_aadA5	pCREC-532_1	IntI1_gi_394348876_gb_CP003684.1__392	NA
NZ_CP026474.1	aminoglycoside_aadA5	pKBN10P04869A	IntI1_gi_394348876_gb_CP003684.1__392	NA
NZ_CP043541.1	aminoglycoside_aadA5	NA	IntI1_gi_394348876_gb_CP003684.1__392	NA
NZ_CP098215.1	aminoglycoside_aadA5	pZ0117EC0036-1	IntI1_gi_394348876_gb_CP003684.1__392	NA
NZ_CP098217.1	aminoglycoside_aadA5	NA	IntI1_gi_394348876_gb_CP003684.1__392	NA
NZ_CP098225.1	aminoglycoside_aadA5	pZ0117EC0005-2	IntI1_gi_394348876_gb_CP003684.1__392	NA
NZ_MG702490.1	aminoglycoside_aadA5	pD2-NDM_1_1	IntI1_gi_394348876_gb_CP003684.1__392	NA
NZ_MG702492.1	aminoglycoside_aadA5	pD6-NDM_1_1	IntI1_gi_394348876_gb_CP003684.1__392	NA
NZ_JAMOLR010000003.1	aminoglycoside_aadA5	pZ0117EC0131-1	NA	NA
NZ_OW967967.1	aminoglycoside_aadA5	P1	IntI1_Gene_ID_13906907_1	NA
NZ_OX030729.1	aminoglycoside_aadA5	P1	IntI1_Gene_ID_13906907_1	NA
NZ_OX030703.1	aminoglycoside_aadA5	P2	IntI1_Gene_ID_8877574_1	NA
NZ_CP097426.1	aminoglycoside_aadA5	NA	IntI1_gi_394348876_gb_CP003684.1__392	NA
NZ_CP097430.1	aminoglycoside_aadA5	NA	IntI1_gi_394348876_gb_CP003684.1__392	NA
NZ_OW849065.1	aminoglycoside_aadA5	P1	IntI1_gi_394348876_gb_CP003684.1__392	NA
NZ_OW967803.1	aminoglycoside_aadA5	P1	IntI1_gi_394348876_gb_CP003684.1__392	NA
NZ_OW968278.1	aminoglycoside_aadA5	P1	IntI1_gi_394348876_gb_CP003684.1__392	NA
NZ_OW968289.1	aminoglycoside_aadA5	P1	IntI1_gi_394348876_gb_CP003684.1__392	NA
NZ_CP048011.1	aminoglycoside_aadA5	p3575-CTX-M	IntI1_QGV85536.1	NA
NZ_CP029575.1	aminoglycoside_aadA5	pDA33133-157	IntI1_ASA12671.1	NA
NZ_CP023259.1	aminoglycoside_aadA5	pEco70745_1	IntI1_Gene_ID_13906907_1	NA
NZ_CP023835.1	aminoglycoside_aadA5	p4_2_1.1	IntI1_Gene_ID_13906907_1	NA
NZ_CP023854.1	aminoglycoside_aadA5	p2_0.1	IntI1_Gene_ID_13906907_1	NA
NZ_CP029575.1	aminoglycoside_aadA5	pDA33133-157	IntI1_Gene_ID_13906907_1	NA
NZ_CP054165.1	aminoglycoside_aadA5	pBone2IncF	IntI1_Gene_ID_13906907_1	NA
NZ_CP023821.1	aminoglycoside_aadA5	p7_2.1	IntI1_Gene_ID_8877574_1	NA
NZ_CP023827.1	aminoglycoside_aadA5	p4_4.1	IntI1_Gene_ID_8877574_1	NA
NZ_CP029577.1	aminoglycoside_aadA5	pDA33135-139	IntI1_Gene_ID_8877574_1	NA
NZ_CP029580.1	aminoglycoside_aadA5	pDA33137-178	IntI1_Gene_ID_8877574_1	NA
NZ_CP076059.1	aminoglycoside_aadA5	pDA51104_214	IntI1_Gene_ID_8877574_1	NA
NZ_CP023850.1	aminoglycoside_aadA5	p4_0.1	IntI1_gi_394348876_gb_CP003684.1__392	NA
NZ_CP041338.1	aminoglycoside_aadA5	pSUH-1	IntI1_gi_394348876_gb_CP003684.1__392	NA
NZ_CP076057.1	aminoglycoside_aadA5	pDA51106_120	IntI1_gi_394348876_gb_CP003684.1__392	NA
NZ_MG948334.1	aminoglycoside_aadA5	p2305	IntI1_AJM90981.1	IS6+IS110
NZ_KM377238.1	aminoglycoside_aadA5	pHV114	IntI1_gi_394348876_gb_CP003684.1__392	IS6+IS110
NZ_CP083705.1	aminoglycoside_aadA5	p1606d	IntI1_CTT72930.1	NA
NZ_CP083705.1	aminoglycoside_aadA5	p1606d	IntI1_CTT72930.1	NA
NZ_CP076345.1	aminoglycoside_aadA5	pAVS0096-a	IntI1_Gene_ID_8877574_1	NA
NZ_CP027703.1	aminoglycoside_aadA5	p675SK2_B	IntI1_gi_394348876_gb_CP003684.1__392	NA
NZ_CP048311.1	aminoglycoside_aadA5	p32-4_A	IntI1_gi_394348876_gb_CP003684.1__392	NA
NZ_CP048331.1	aminoglycoside_aadA5	p010_A	IntI1_gi_394348876_gb_CP003684.1__392	NA
NZ_CP048345.1	aminoglycoside_aadA5	p124_A	IntI1_gi_394348876_gb_CP003684.1__392	NA
NZ_CP048377.1	aminoglycoside_aadA5	p38_A-OXA140	IntI1_gi_394348876_gb_CP003684.1__392	NA
NZ_CP067251.1	aminoglycoside_aadA5	pESBL_DR28a	IntI1_gi_394348876_gb_CP003684.1__392	NA
NZ_CP067300.1	aminoglycoside_aadA5	pABW_A33a	IntI1_gi_394348876_gb_CP003684.1__392	NA
NZ_MG948335.1	aminoglycoside_aadA5	p3498	IntI1_gi_394348876_gb_CP003684.1__392	NA
NZ_CP083498.1	aminoglycoside_aadA5	unnamed1	IntI1_Gene_ID_8877574_1	NA
NZ_CP082121.1	aminoglycoside_aadA5	pIncFIA	IntI1_Gene_ID_13906907_1	NA
NZ_CP038182.1	aminoglycoside_aadA5	p2HS-C-2	IntI1_gi_394348876_gb_CP003684.1__392	NA
NZ_JACEFM010000014.1	aminoglycoside_aadA5	unnamed7	NA	NA
NZ_CP034396.1	aminoglycoside_aadA5	pCRE1.1	IntI1_Gene_ID_13906907_1	IS6
NZ_CP034401.1	aminoglycoside_aadA5	pCRE10.1	IntI1_Gene_ID_13906907_1	NA
NZ_CP015140.1	aminoglycoside_aadA5	pEC732_2	NA	NA
NZ_CP032145.1	aminoglycoside_aadA5	NA	IntI1_gi_394348876_gb_CP003684.1__392	NA
NZ_CP062925.1	aminoglycoside_aadA5	unnamed1	IntI1_gi_394348876_gb_CP003684.1__392	NA
NZ_CP062928.1	aminoglycoside_aadA5	unnamed1	IntI1_gi_394348876_gb_CP003684.1__392	NA
NZ_CP062968.1	aminoglycoside_aadA5	unnamed1	IntI1_gi_394348876_gb_CP003684.1__392	NA
NZ_QBRV01000049.1	aminoglycoside_aadA5	unnamed7	IntI1_gi_394348876_gb_CP003684.1__392	NA
NZ_CP062971.1	aminoglycoside_aadA5	unnamed1	IntI1_WP_072691803.1	NA
NZ_CP062931.1	aminoglycoside_aadA5	unnamed1	IntI1_WP_139286827.1	NA
NZ_CP021180.1	aminoglycoside_aadA5	pEC-81009	IntI1_Gene_ID_8877574_1	NA
NZ_CP031233.1	aminoglycoside_aadA5	pEsST410_NW_3	IntI1_ACN72592.2	NA
NZ_CP015836.1	aminoglycoside_aadA5	pMS6198B	IntI1_Gene_ID_13906907_1	NA
NZ_CP023378.1	aminoglycoside_aadA5	p123	IntI1_Gene_ID_13906907_1	NA
NZ_CP051616.1	aminoglycoside_aadA5	pAPHA_2017_1	IntI1_Gene_ID_8877574_1	NA
NZ_CP013657.1	aminoglycoside_aadA5	unnamed	IntI1_gi_394348876_gb_CP003684.1__392	NA
NZ_CP023383.1	aminoglycoside_aadA5	NA	IntI1_gi_394348876_gb_CP003684.1__392	NA
NZ_CP076699.1	aminoglycoside_aadA5	pS10EC_A	IntI1_gi_394348876_gb_CP003684.1__392	NA
NZ_CP085075.1	aminoglycoside_aadA5	pNDM_P21_SE1_04.20	IntI1_gi_394348876_gb_CP003684.1__392	NA
NZ_JAMBZN010000076.1	aminoglycoside_aadA5	NA	IntI1_gi_394348876_gb_CP003684.1__392	NA
NZ_MW646300.1	aminoglycoside_aadA5	pERB5.3e	IntI1_gi_394348876_gb_CP003684.1__392	NA
NZ_CP051610.1	aminoglycoside_aadA5	pAPHA_2019	IntI1_SAV53179.1	NA
NZ_CP025708.1	aminoglycoside_aadA5	pYDC107_184	NA	IS1+IS1
NZ_CP020496.1	aminoglycoside_aadA5	unnamed1	IntI1_BAX82856.1	NA
NZ_CP020519.1	aminoglycoside_aadA5	unnamed1	IntI1_BAX82856.1	NA
NZ_CP069974.1	aminoglycoside_aadA5	unnamed4	IntI1_BAX82856.1	NA
NZ_CP103523.1	aminoglycoside_aadA5	pMB9272_2	IntI1_BAX82856.1	NA
NZ_CP103763.1	aminoglycoside_aadA5	pMB9880_1	IntI1_BAX82856.1	NA
NZ_CP069974.1	aminoglycoside_aadA5	unnamed4	IntI1_CTT72930.1	NA
NZ_CM017049.1	aminoglycoside_aadA5	URMC_107_p_153227	IntI1_Gene_ID_13906907_1	NA
NZ_CM017152.1	aminoglycoside_aadA5	URMC_70_p_136116	IntI1_Gene_ID_13906907_1	NA
NZ_CM017169.1	aminoglycoside_aadA5	URMC_43_p_74568	IntI1_Gene_ID_13906907_1	NA
NZ_CP009860.1	aminoglycoside_aadA5	pECO-824	IntI1_Gene_ID_13906907_1	NA
NZ_CP040070.1	aminoglycoside_aadA5	p_unnamed3	IntI1_Gene_ID_13906907_1	NA
NZ_CP103658.1	aminoglycoside_aadA5	pMB5646_1	IntI1_Gene_ID_13906907_1	NA
NZ_CP104666.1	aminoglycoside_aadA5	unnamed1	IntI1_Gene_ID_13906907_1	NA
NZ_CP113489.1	aminoglycoside_aadA5	unnamed3	IntI1_Gene_ID_13906907_1	NA
NZ_CM016410.1	aminoglycoside_aadA5	URMC_26_p_18044	IntI1_Gene_ID_8877574_1	NA
NZ_CM017017.1	aminoglycoside_aadA5	URMC_106_p_134272	IntI1_Gene_ID_8877574_1	NA
NZ_CM017020.1	aminoglycoside_aadA5	URMC_12_p_101827	IntI1_Gene_ID_8877574_1	NA
NZ_CM017027.1	aminoglycoside_aadA5	URMC_13_p_136804	IntI1_Gene_ID_8877574_1	NA
NZ_CM017028.1	aminoglycoside_aadA5	URMC_16_p_135529	IntI1_Gene_ID_8877574_1	NA
NZ_CM017060.1	aminoglycoside_aadA5	URMC_42_p_94529	IntI1_Gene_ID_8877574_1	NA
NZ_CM017061.1	aminoglycoside_aadA5	URMC_36_p_103764	IntI1_Gene_ID_8877574_1	NA
NZ_CM017076.1	aminoglycoside_aadA5	URMC_32_p_115686	IntI1_Gene_ID_8877574_1	NA
NZ_CM017081.1	aminoglycoside_aadA5	URMC_33_p_101085	IntI1_Gene_ID_8877574_1	NA
NZ_CM017095.1	aminoglycoside_aadA5	URMC_22_p_160576	IntI1_Gene_ID_8877574_1	NA
NZ_CM017099.1	aminoglycoside_aadA5	URMC_23_p_116130	IntI1_Gene_ID_8877574_1	NA
NZ_CM017121.1	aminoglycoside_aadA5	URMC_9_p_149685	IntI1_Gene_ID_8877574_1	NA
NZ_CM017127.1	aminoglycoside_aadA5	URMC_96_p_153061	IntI1_Gene_ID_8877574_1	NA
NZ_CM017130.1	aminoglycoside_aadA5	URMC_92_p_149127	IntI1_Gene_ID_8877574_1	NA
NZ_CM017223.1	aminoglycoside_aadA5	URMC_53_p_264196	IntI1_Gene_ID_8877574_1	NA
NZ_CM017225.1	aminoglycoside_aadA5	URMC_51_p_150660	IntI1_Gene_ID_8877574_1	NA
NZ_CM017240.1	aminoglycoside_aadA5	URMC_56_p_96758	IntI1_Gene_ID_8877574_1	NA
NZ_CM017248.1	aminoglycoside_aadA5	URMC_61_p_125869	IntI1_Gene_ID_8877574_1	NA
NZ_CP015160.1	aminoglycoside_aadA5	pECO-fce	IntI1_Gene_ID_8877574_1	NA
NZ_CP019009.1	aminoglycoside_aadA5	pECAZ161_3	IntI1_Gene_ID_8877574_1	NA
NZ_CP035468.1	aminoglycoside_aadA5	pU12A_A	IntI1_Gene_ID_8877574_1	NA
NZ_CP035478.1	aminoglycoside_aadA5	pU13A_A	IntI1_Gene_ID_8877574_1	NA
NZ_CP035517.1	aminoglycoside_aadA5	pU14A_A	IntI1_Gene_ID_8877574_1	NA
NZ_CP035721.1	aminoglycoside_aadA5	pU15A_A	IntI1_Gene_ID_8877574_1	NA
NZ_CP041573.1	aminoglycoside_aadA5	p146-1	IntI1_Gene_ID_8877574_1	NA
NZ_CP069864.1	aminoglycoside_aadA5	unnamed1	IntI1_Gene_ID_8877574_1	NA
NZ_CP095541.1	aminoglycoside_aadA5	p3204	IntI1_Gene_ID_8877574_1	NA
NZ_CP103466.1	aminoglycoside_aadA5	pMB9877_1	IntI1_Gene_ID_8877574_1	NA
NZ_CP103480.1	aminoglycoside_aadA5	pMB9635_1	IntI1_Gene_ID_8877574_1	NA
NZ_CP103593.1	aminoglycoside_aadA5	pMB7542_1	IntI1_Gene_ID_8877574_1	NA
NZ_CP103743.1	aminoglycoside_aadA5	pMB2855_1	IntI1_Gene_ID_8877574_1	NA
NZ_CP113494.1	aminoglycoside_aadA5	unnamed1	IntI1_Gene_ID_8877574_1	NA
NZ_JAATHU010000001.1	aminoglycoside_aadA5	NA	IntI1_Gene_ID_8877574_1	NA
NZ_JAOSEJ010000001.1	aminoglycoside_aadA5	NA	IntI1_Gene_ID_8877574_1	NA
NZ_JAPVBR010000002.1	aminoglycoside_aadA5	unnamed1	IntI1_Gene_ID_8877574_1	NA
NZ_JAPVBV010000003.1	aminoglycoside_aadA5	unnamed1	IntI1_Gene_ID_8877574_1	NA
NZ_JRKU01000055.1	aminoglycoside_aadA5	pMR0713	IntI1_Gene_ID_8877574_1	NA
NZ_RZET01000106.1	aminoglycoside_aadA5	URMC_58_p_128198	IntI1_Gene_ID_8877574_1	NA
NZ_RZFY01000088.1	aminoglycoside_aadA5	URMC_87_p_110163	IntI1_Gene_ID_8877574_1	NA
NZ_RZGA01000117.1	aminoglycoside_aadA5	URMC_89_p_110152	IntI1_Gene_ID_8877574_1	NA
NZ_CM017064.1	aminoglycoside_aadA5	URMC_41_p_126822	IntI1_gi_394348876_gb_CP003684.1__392	NA
NZ_CM017136.1	aminoglycoside_aadA5	URMC_84_p_140595	IntI1_gi_394348876_gb_CP003684.1__392	NA
NZ_CM017144.1	aminoglycoside_aadA5	URMC_74_p_112658	IntI1_gi_394348876_gb_CP003684.1__392	NA
NZ_CM017161.1	aminoglycoside_aadA5	URMC_49_p_151709	IntI1_gi_394348876_gb_CP003684.1__392	NA
NZ_CM017170.1	aminoglycoside_aadA5	URMC_68_p_140012	IntI1_gi_394348876_gb_CP003684.1__392	NA
NZ_CM017175.1	aminoglycoside_aadA5	URMC_66_p_19509	IntI1_gi_394348876_gb_CP003684.1__392	NA
NZ_CM017178.1	aminoglycoside_aadA5	URMC_63_p_166095	IntI1_gi_394348876_gb_CP003684.1__392	NA
NZ_CM017256.1	aminoglycoside_aadA5	URMC_64_p_169916	IntI1_gi_394348876_gb_CP003684.1__392	NA
NZ_CM017258.1	aminoglycoside_aadA5	URMC_65_p_144279	IntI1_gi_394348876_gb_CP003684.1__392	NA
NZ_CP009231.1	aminoglycoside_aadA5	pCA14	IntI1_gi_394348876_gb_CP003684.1__392	NA
NZ_CP018954.1	aminoglycoside_aadA5	pEC316_3	IntI1_gi_394348876_gb_CP003684.1__392	NA
NZ_CP019014.1	aminoglycoside_aadA5	pECAZ162_KPC	IntI1_gi_394348876_gb_CP003684.1__392	NA
NZ_CP040390.1	aminoglycoside_aadA5	NA	IntI1_gi_394348876_gb_CP003684.1__392	NA
NZ_CP041393.1	aminoglycoside_aadA5	p45407_1	IntI1_gi_394348876_gb_CP003684.1__392	NA
NZ_CP041542.1	aminoglycoside_aadA5	p2629-1	IntI1_gi_394348876_gb_CP003684.1__392	NA
NZ_CP041557.1	aminoglycoside_aadA5	p193-1	IntI1_gi_394348876_gb_CP003684.1__392	NA
NZ_CP041560.1	aminoglycoside_aadA5	p179-1	IntI1_gi_394348876_gb_CP003684.1__392	NA
NZ_CP049079.2	aminoglycoside_aadA5	p11A_p2	IntI1_gi_394348876_gb_CP003684.1__392	NA
NZ_CP069439.1	aminoglycoside_aadA5	unnamed	IntI1_gi_394348876_gb_CP003684.1__392	NA
NZ_CP069561.1	aminoglycoside_aadA5	unnamed2	IntI1_gi_394348876_gb_CP003684.1__392	NA
NZ_CP070133.1	aminoglycoside_aadA5	unnamed2	IntI1_gi_394348876_gb_CP003684.1__392	NA
NZ_CP071440.1	aminoglycoside_aadA5	p1	IntI1_gi_394348876_gb_CP003684.1__392	NA
NZ_CP091428.1	aminoglycoside_aadA5	pMHW-2	IntI1_gi_394348876_gb_CP003684.1__392	NA
NZ_CP103516.1	aminoglycoside_aadA5	pMB9292_1	IntI1_gi_394348876_gb_CP003684.1__392	NA
NZ_CP103516.1	aminoglycoside_aadA5	pMB9292_1	IntI1_gi_394348876_gb_CP003684.1__392	NA
NZ_CP103516.1	aminoglycoside_aadA5	pMB9292_1	IntI1_gi_394348876_gb_CP003684.1__392	NA
NZ_CP103571.1	aminoglycoside_aadA5	pMB8093_1	IntI1_gi_394348876_gb_CP003684.1__392	NA
NZ_CP103634.1	aminoglycoside_aadA5	pMB6066_1	IntI1_gi_394348876_gb_CP003684.1__392	NA
NZ_CP103705.1	aminoglycoside_aadA5	pMB3362_1	IntI1_gi_394348876_gb_CP003684.1__392	NA
NZ_CP103719.1	aminoglycoside_aadA5	pMB3176_1	IntI1_gi_394348876_gb_CP003684.1__392	NA
NZ_CP103756.1	aminoglycoside_aadA5	unnamed1	IntI1_gi_394348876_gb_CP003684.1__392	NA
NZ_JALJQN010000003.1	aminoglycoside_aadA5	p5243-1	IntI1_gi_394348876_gb_CP003684.1__392	NA
NZ_LORP02000008.1	aminoglycoside_aadA5	NA	IntI1_gi_394348876_gb_CP003684.1__392	NA
NZ_CP013832.1	aminoglycoside_aadA5	pCD306	IntI1_gi_54969559_emb_AJ639924.1__35	NA
NZ_CP070097.1	aminoglycoside_aadA5	unnamed1	IntI1_PCS95827.1	NA
NZ_CP103740.1	aminoglycoside_aadA5	pMB2910_1	IntI1_PCS95827.1	NA
NZ_CP030770.1	aminoglycoside_aadA5	p2017C-4173W12	IntI1_QKY30747.1	NA
NZ_CP041523.1	aminoglycoside_aadA5	p6007-1	IntI1_QKY30747.1	NA
NZ_CP053248.1	aminoglycoside_aadA5	pSCU-482-1	IntI1_QKY30747.1	NA
NZ_CP070150.1	aminoglycoside_aadA5	unnamed2	IntI1_QKY30747.1	NA
NZ_CP051695.1	aminoglycoside_aadA5	pSCU-313-1	IntI1_WP_001381195.1	NA
NZ_MDFT01000020.1	aminoglycoside_aadA5	NA	IntI1_WP_021520390.1	NA
NZ_CM017242.1	aminoglycoside_aadA5	URMC_59_p_82348	IntI1_WP_048709318.1	NA
NZ_JRKV01000052.1	aminoglycoside_aadA5	pMR0713	NA	NA
NZ_CM017181.1	aminoglycoside_aadA5	URMC_80_p_76327	NA	NA
NZ_CM017180.1	aminoglycoside_aadA5	URMC_82_p_76327	NA	NA
NZ_CM017148.1	aminoglycoside_aadA5	URMC_78_p_76327	NA	NA
NZ_CM017147.1	aminoglycoside_aadA5	URMC_77_p_76327	NA	NA
NZ_AP022651.1	aminoglycoside_aadA5	p1-09-02E	IntI1_Gene_ID_8877574_1	NA
NZ_MIIL01000002.1	aminoglycoside_aadA7	unnamed1	IntI1_gi_374282203_gb_JN596280.1__1	NA
NZ_CP111003.1	aminoglycoside_aadD	p133-4	NA	NA
NZ_MG550958.1	aminoglycoside_ANT(2'')-Ia	pG3216.2	NA	NA
NZ_KJ541071.1	aminoglycoside_ANT(2'')-Ia	pG5A4Y217	NA	IS6
NZ_CP026932.2	aminoglycoside_ANT(2'')-Ia	NA	IntI1_gi_394348876_gb_CP003684.1__392	IS110
NZ_WUBH01000061.1	aminoglycoside_ANT(2'')-Ia	pT-970	NA	IS4
NZ_MK439959.1	aminoglycoside_ANT(2'')-Ia	pC-Ec2-KPC	NA	IS4
NZ_MK388209.1	aminoglycoside_ANT(2'')-Ia	pC-Ec20-KPC	NA	IS4
NZ_CP050163.1	aminoglycoside_ANT(2'')-Ia	Carbapenemase(KPC-2)_IncHI2	IntI1_gi_394348876_gb_CP003684.1__392	NA
NZ_LC556213.1	aminoglycoside_ANT(2'')-Ia	pS44	NA	IS5
NZ_CP038791.1	aminoglycoside_ANT(2'')-Ia	NA	IntI1_gi_394348876_gb_CP003684.1__392	IS110
NZ_CP015139.1	aminoglycoside_ANT(2'')-Ia	pEC732_IMP14	IntI1_WP_161205148.1	NA
NZ_JACZLH010000001.1	aminoglycoside_ANT(2'')-Ia	NA	IntI1_gi_394348876_gb_CP003684.1__392	IS110
NZ_CP027355.1	aminoglycoside_ANT(2'')-Ia	NA	IntI1_gi_394348876_gb_CP003684.1__392	IS110
NZ_CP103623.1	aminoglycoside_ANT(2'')-Ia	NA	IntI1_gi_394348876_gb_CP003684.1__392	IS110
NZ_MSDR01000161.1	aminoglycoside_ANT(2'')-Ia	unnamed1	IntI1_gi_549084851_emb_HG428757.1__22	NA
NZ_CP031297.1	aminoglycoside_ANT(2'')-Ia	pGD31-NDM	IntI1_WP_161205148.1	NA
NZ_CP019017.1	aminoglycoside_ANT(3'')-Ia	pEC244_KPC	IntI1_gi_394348876_gb_CP003684.1__392	IS256
NZ_CP019017.1	aminoglycoside_ANT(3'')-Ia	pEC244_KPC	IntI1_gi_394348876_gb_CP003684.1__392	NA
NZ_MZ465532.1	aminoglycoside_ANT(3'')-Ia	pEc8791	IntI1_gi_394348876_gb_CP003684.1__392	NA
NZ_MG550958.1	aminoglycoside_ANT(3'')-Ia	pG3216.2	IntI1_WP_001407189.1	NA
NZ_MN583554.1	aminoglycoside_ANT(3'')-Ia	p17511_70	NA	NA
NZ_MH713706.1	aminoglycoside_ANT(3'')-Ia	pEcI23	NA	NA
NZ_CP015078.1	aminoglycoside_ANT(3'')-Ia	pEC448_OXA163	NA	NA
NZ_LR130553.1	aminoglycoside_ANT(3'')-Ia	2	NA	IS91
NZ_CP058572.1	aminoglycoside_ANT(3'')-Ia	pEC2-1	NA	IS91
NZ_MF174859.1	aminoglycoside_ANT(3'')-Ia	pIncHI2-MU3	IntI1_gi_54969559_emb_AJ639924.1__35	IS6
NZ_MH287084.1	aminoglycoside_ANT(3'')-Ia	pSDE-SvHI2	IntI1_ASF62643.1	IS3+IS3
NZ_MH287085.1	aminoglycoside_ANT(3'')-Ia	pSDC-F2_12BHI2	IntI1_ASF62643.1	IS3+IS3
NZ_MK461930.1	aminoglycoside_ANT(3'')-Ia	p2009_36_HI2	IntI1_ASF62643.1	IS3+IS3
NZ_MK461931.1	aminoglycoside_ANT(3'')-Ia	pF2_14D_HI2	IntI1_ASF62643.1	IS3+IS3
NZ_CP043545.1	aminoglycoside_ANT(3'')-Ia	pF2_18C_HI2	IntI1_ASF62643.1	IS3
NZ_CP094826.1	aminoglycoside_ANT(3'')-Ia	pCE1867-A	IntI1_gi_394348876_gb_CP003684.1__392	IS256
NZ_MN510447.1	aminoglycoside_ANT(3'')-Ia	pTZ20_1P	IntI1_gi_942477629_emb_HG314954.2__2	IS256
NZ_MT859328.1	aminoglycoside_ANT(3'')-Ia	pCE1551	NA	IS256
NZ_CP043545.1	aminoglycoside_ANT(3'')-Ia	pF2_18C_HI2	IntI1_ASF62643.1	NA
NZ_MH287084.1	aminoglycoside_ANT(3'')-Ia	pSDE-SvHI2	IntI1_ASF62643.1	NA
NZ_MH287085.1	aminoglycoside_ANT(3'')-Ia	pSDC-F2_12BHI2	IntI1_ASF62643.1	NA
NZ_MK461930.1	aminoglycoside_ANT(3'')-Ia	p2009_36_HI2	IntI1_ASF62643.1	NA
NZ_MK461931.1	aminoglycoside_ANT(3'')-Ia	pF2_14D_HI2	IntI1_ASF62643.1	NA
NZ_CP073623.1	aminoglycoside_ANT(3'')-Ia	pCE2050_B	IntI1_gi_374282203_gb_JN596280.1__1	NA
NZ_CP021289.1	aminoglycoside_ANT(3'')-Ia	pPA45B	IntI1_gi_394348876_gb_CP003684.1__392	NA
NZ_CP043545.1	aminoglycoside_ANT(3'')-Ia	pF2_18C_HI2	IntI1_gi_394348876_gb_CP003684.1__392	NA
NZ_CP094826.1	aminoglycoside_ANT(3'')-Ia	pCE1867-A	IntI1_gi_394348876_gb_CP003684.1__392	NA
NZ_MH287084.1	aminoglycoside_ANT(3'')-Ia	pSDE-SvHI2	IntI1_gi_394348876_gb_CP003684.1__392	NA
NZ_MH287085.1	aminoglycoside_ANT(3'')-Ia	pSDC-F2_12BHI2	IntI1_gi_394348876_gb_CP003684.1__392	NA
NZ_MK461930.1	aminoglycoside_ANT(3'')-Ia	p2009_36_HI2	IntI1_gi_394348876_gb_CP003684.1__392	NA
NZ_MK461931.1	aminoglycoside_ANT(3'')-Ia	pF2_14D_HI2	IntI1_gi_394348876_gb_CP003684.1__392	NA
NZ_MN510447.1	aminoglycoside_ANT(3'')-Ia	pTZ20_1P	IntI1_gi_942477629_emb_HG314954.2__2	NA
NZ_CP096180.1	aminoglycoside_ANT(3'')-Ia	p_dm884b_OXA-181	NA	IS6
NZ_CP050202.1	aminoglycoside_ANT(3'')-Ia	NA	NA	IS6
NZ_CP034390.1	aminoglycoside_ANT(3'')-Ia	pRS571-MCR-1.1	NA	IS6
NZ_CP034390.1	aminoglycoside_ANT(3'')-Ia	pRS571-MCR-1.1	NA	IS6
NZ_CP050201.1	aminoglycoside_ANT(3'')-Ia	NA	IntI1_gi_394348876_gb_CP003684.1__392	IS256
NZ_CP095665.1	aminoglycoside_ANT(3'')-Ia	p_dm925c_NDM5	IntI1_Gene_ID_6276061_1	NA
NZ_CP095603.1	aminoglycoside_ANT(3'')-Ia	p_dm264b_OXA-181	IntI1_gi_54969559_emb_AJ639924.1__35	NA
NZ_CP096181.1	aminoglycoside_ANT(3'')-Ia	p_dm884b_NDM5	IntI1_gi_54969559_emb_AJ639924.1__35	NA
NZ_CP050221.1	aminoglycoside_ANT(3'')-Ia	NA	IntI1_gi_66269634_gb_AY920928.1__2	NA
NZ_JAJACD010000001.1	aminoglycoside_ANT(3'')-Ia	NA	IntI1_gi_827747829_gb_AF288045.3__1	NA
NZ_CP095594.1	aminoglycoside_ANT(3'')-Ia	p_dm09_NDM5	IntI1_QIZ19969.1	NA
NZ_CP095595.1	aminoglycoside_ANT(3'')-Ia	p_dm106c_NDM5	IntI1_QIZ19969.1	NA
NZ_CP095616.1	aminoglycoside_ANT(3'')-Ia	p_dm382b_NDM5	IntI1_QIZ19969.1	NA
NZ_CP095625.1	aminoglycoside_ANT(3'')-Ia	p_dm514_NDM5	IntI1_QIZ19969.1	NA
NZ_CP095639.1	aminoglycoside_ANT(3'')-Ia	p_dm682b_NDM5	IntI1_QIZ19969.1	NA
NZ_CP095656.1	aminoglycoside_ANT(3'')-Ia	p_dm832c_NDM5	IntI1_QIZ19969.1	NA
NZ_CP095664.1	aminoglycoside_ANT(3'')-Ia	p_dm900_NDM5	IntI1_QIZ19969.1	NA
NZ_CP096176.1	aminoglycoside_ANT(3'')-Ia	pdm277c_NDM5	IntI1_QIZ19969.1	NA
NZ_CP095621.1	aminoglycoside_ANT(3'')-Ia	p_dm478c_NDM5	IntI1_WP_001407189.1	NA
NZ_CP095583.1	aminoglycoside_ANT(3'')-Ia	p_b35c_NDM5	IntI1_WP_161205148.1	NA
NZ_CP095607.1	aminoglycoside_ANT(3'')-Ia	p_dm321b_NDM5	IntI1_WP_161205148.1	NA
NZ_CP095637.1	aminoglycoside_ANT(3'')-Ia	p_dm654b_NDM5	IntI1_WP_161205148.1	NA
NZ_CP050202.1	aminoglycoside_ANT(3'')-Ia	NA	IntI2_WP_032151357.1	NA
NZ_CP050217.1	aminoglycoside_ANT(3'')-Ia	NA	IntI2_WP_032151357.1	NA
NZ_CP050218.1	aminoglycoside_ANT(3'')-Ia	NA	IntI2_WP_032151357.1	NA
NZ_CP095659.1	aminoglycoside_ANT(3'')-Ia	p_dm874_NDM5	NA	NA
NZ_CP095628.1	aminoglycoside_ANT(3'')-Ia	p_dm533_NDM5	NA	NA
NZ_CP095615.1	aminoglycoside_ANT(3'')-Ia	p_dm372b_NDM5	NA	NA
NZ_CP095579.1	aminoglycoside_ANT(3'')-Ia	p_b148b_NDM5	NA	NA
NZ_CP061906.1	aminoglycoside_ANT(3'')-Ia	unnamed4	IntI1_gi_394348876_gb_CP003684.1__392	IS256
NZ_MN477204.1	aminoglycoside_ANT(3'')-Ia	unnamed	IntI1_gi_394348876_gb_CP003684.1__392	IS1
NZ_MN477204.1	aminoglycoside_ANT(3'')-Ia	unnamed	IntI1_gi_374282203_gb_JN596280.1__1	NA
NZ_MN477204.1	aminoglycoside_ANT(3'')-Ia	unnamed	IntI1_gi_374282203_gb_JN596280.1__1	NA
NZ_CP061906.1	aminoglycoside_ANT(3'')-Ia	unnamed4	IntI1_gi_394348876_gb_CP003684.1__392	NA
NZ_CP093318.1	aminoglycoside_ANT(3'')-Ia	pHUM3355_A	IntI1_gi_54969559_emb_AJ639924.1__35	NA
NZ_CP035337.1	aminoglycoside_ANT(3'')-Ia	unnamed3	IntI1_gi_942477629_emb_HG314954.2__2	IS6
NZ_CP035350.1	aminoglycoside_ANT(3'')-Ia	NA	IntI1_VTT49652.1	IS6
NZ_CP035355.1	aminoglycoside_ANT(3'')-Ia	unnamed3	IntI1_gi_942477629_emb_HG314954.2__2	IS256
NZ_CP035360.1	aminoglycoside_ANT(3'')-Ia	NA	IntI1_WP_161205148.1	IS256
NZ_VNIX01000002.1	aminoglycoside_ANT(3'')-Ia	NA	IntI1_WP_161205148.1	IS256
NZ_CP024652.2	aminoglycoside_ANT(3'')-Ia	pBH100-1	IntI1_gi_394348876_gb_CP003684.1__392	NA
NZ_CP025139.1	aminoglycoside_ANT(3'')-Ia	pBH100alpha	IntI1_gi_394348876_gb_CP003684.1__392	NA
NZ_CP025252.1	aminoglycoside_ANT(3'')-Ia	pApR	IntI1_gi_394348876_gb_CP003684.1__392	NA
NZ_CP025253.1	aminoglycoside_ANT(3'')-Ia	pBH100-1	IntI1_gi_394348876_gb_CP003684.1__392	NA
NZ_CP025254.1	aminoglycoside_ANT(3'')-Ia	pBH100alpha	IntI1_gi_394348876_gb_CP003684.1__392	NA
NZ_CP025716.1	aminoglycoside_ANT(3'')-Ia	NA	IntI1_gi_394348876_gb_CP003684.1__392	NA
NZ_CP025716.1	aminoglycoside_ANT(3'')-Ia	NA	IntI1_gi_394348876_gb_CP003684.1__392	NA
NZ_CP035337.1	aminoglycoside_ANT(3'')-Ia	unnamed3	IntI1_gi_942477629_emb_HG314954.2__2	NA
NZ_CP035355.1	aminoglycoside_ANT(3'')-Ia	unnamed3	IntI1_gi_942477629_emb_HG314954.2__2	NA
NZ_CP035360.1	aminoglycoside_ANT(3'')-Ia	NA	IntI1_WP_161205148.1	NA
NZ_VNIX01000002.1	aminoglycoside_ANT(3'')-Ia	NA	IntI1_WP_161205148.1	NA
NZ_JAHBCK010000004.1	aminoglycoside_ANT(3'')-Ia	p46-2	IntI2_WP_032151357.1	NA
NZ_JAKVSP010000011.1	aminoglycoside_ANT(3'')-Ia	unnamed1	IntI2_WP_032151357.1	NA
NZ_CP072859.1	aminoglycoside_ANT(3'')-Ia	pEc184__IncF	NA	NA
NZ_AP024561.1	aminoglycoside_ANT(3'')-Ia	NA	IntI1_AGC23452.1	IS1
NZ_LC483178.1	aminoglycoside_ANT(3'')-Ia	pNIPH17_0020_1	IntI1_WP_001407189.1	NA
NZ_JACFYC010000001.1	aminoglycoside_ANT(3'')-Ia	NA	IntI1_gi_374282203_gb_JN596280.1__1	IS6
NZ_CP071712.1	aminoglycoside_ANT(3'')-Ia	pL1	IntI1_gi_54969559_emb_AJ639924.1__35	IS6
NZ_CP059954.1	aminoglycoside_ANT(3'')-Ia	p1	IntI1_WP_044789449.1	IS6
NZ_JACIVK010000003.1	aminoglycoside_ANT(3'')-Ia	p2	IntI1_WP_044789449.1	IS6
NZ_JACIVJ010000002.1	aminoglycoside_ANT(3'')-Ia	p1	NA	IS256
NZ_CP059932.1	aminoglycoside_ANT(3'')-Ia	p1	NA	IS256
NZ_JAMQBT010000002.1	aminoglycoside_ANT(3'')-Ia	NA	IntI1_Gene_ID_6276061_1	NA
NZ_JAQRGE010000001.1	aminoglycoside_ANT(3'')-Ia	NA	IntI1_Gene_ID_7324566_1	NA
NZ_CP059907.1	aminoglycoside_ANT(3'')-Ia	NA	IntI1_gi_374282203_gb_JN596280.1__1	NA
NZ_RRDB01000217.1	aminoglycoside_ANT(3'')-Ia	unnamed4	IntI1_gi_374282203_gb_JN596280.1__1	NA
NZ_CP012902.1	aminoglycoside_ANT(3'')-Ia	pNDM15-1078	IntI1_gi_394348876_gb_CP003684.1__392	NA
NZ_CP031894.1	aminoglycoside_ANT(3'')-Ia	unnamed2	IntI1_gi_394348876_gb_CP003684.1__392	NA
NZ_CP047711.1	aminoglycoside_ANT(3'')-Ia	pEco15-1	IntI1_gi_394348876_gb_CP003684.1__392	NA
NZ_CP059915.1	aminoglycoside_ANT(3'')-Ia	p2	IntI1_gi_394348876_gb_CP003684.1__392	NA
NZ_CP059919.1	aminoglycoside_ANT(3'')-Ia	p2	IntI1_gi_394348876_gb_CP003684.1__392	NA
NZ_CP062816.1	aminoglycoside_ANT(3'')-Ia	unnamed1009	IntI1_gi_394348876_gb_CP003684.1__392	NA
NZ_CP062827.1	aminoglycoside_ANT(3'')-Ia	unnamed1009	IntI1_gi_394348876_gb_CP003684.1__392	NA
NZ_CP062833.1	aminoglycoside_ANT(3'')-Ia	unnamed1009	IntI1_gi_394348876_gb_CP003684.1__392	NA
NZ_CP062839.1	aminoglycoside_ANT(3'')-Ia	unnamed1009	IntI1_gi_394348876_gb_CP003684.1__392	NA
NZ_CP062884.1	aminoglycoside_ANT(3'')-Ia	unnamed1009	IntI1_gi_394348876_gb_CP003684.1__392	NA
NZ_CP062896.1	aminoglycoside_ANT(3'')-Ia	unnamed1009	IntI1_gi_394348876_gb_CP003684.1__392	NA
NZ_RRDD01000180.1	aminoglycoside_ANT(3'')-Ia	unnamed4	IntI1_gi_394348876_gb_CP003684.1__392	NA
NZ_RRJJ01000140.1	aminoglycoside_ANT(3'')-Ia	unnamed2	IntI1_gi_394348876_gb_CP003684.1__392	NA
NZ_RRJN01000142.1	aminoglycoside_ANT(3'')-Ia	unnamed3	IntI1_gi_394348876_gb_CP003684.1__392	NA
NZ_RROA01000113.1	aminoglycoside_ANT(3'')-Ia	unnamed2	IntI1_gi_394348876_gb_CP003684.1__392	NA
NZ_RRSB01000315.1	aminoglycoside_ANT(3'')-Ia	unnamed9	IntI1_gi_394348876_gb_CP003684.1__392	NA
NZ_RRSC01000268.1	aminoglycoside_ANT(3'')-Ia	unnamed6	IntI1_gi_394348876_gb_CP003684.1__392	NA
NZ_RRSF01000277.1	aminoglycoside_ANT(3'')-Ia	unnamed5	IntI1_gi_394348876_gb_CP003684.1__392	NA
NZ_RRSG01000280.1	aminoglycoside_ANT(3'')-Ia	unnamed5	IntI1_gi_394348876_gb_CP003684.1__392	NA
NZ_RRSI01000280.1	aminoglycoside_ANT(3'')-Ia	unnamed5	IntI1_gi_394348876_gb_CP003684.1__392	NA
NZ_RRSK01000259.1	aminoglycoside_ANT(3'')-Ia	unnamed4	IntI1_gi_394348876_gb_CP003684.1__392	NA
NZ_CP012902.1	aminoglycoside_ANT(3'')-Ia	pNDM15-1078	IntI1_QIZ19969.1	NA
NZ_CP023895.1	aminoglycoside_ANT(3'')-Ia	unnamed2	IntI1_QIZ19969.1	NA
NZ_CP023871.1	aminoglycoside_ANT(3'')-Ia	unnamed1	IntI1_WP_001407189.1	NA
NZ_RRSH01000259.1	aminoglycoside_ANT(3'')-Ia	unnamed5	IntI1_WP_136866504.1	NA
NZ_CP041301.1	aminoglycoside_ANT(3'')-Ia	pCys-6	IntI1_WP_161205148.1	NA
NZ_RRKL01000138.1	aminoglycoside_ANT(3'')-Ia	unnamed6	IntI1_WP_161205148.1	NA
NZ_RRKM01000157.1	aminoglycoside_ANT(3'')-Ia	unnamed6	IntI1_WP_161205148.1	NA
NZ_RRNJ01000180.1	aminoglycoside_ANT(3'')-Ia	unnamed4	IntI1_WP_161205148.1	NA
NZ_CP083419.1	aminoglycoside_ANT(3'')-Ia	NA	IntI2_WP_032151357.1	NA
NZ_JACIVJ010000001.1	aminoglycoside_ANT(3'')-Ia	NA	IntI2_WP_032151357.1	NA
NZ_JAMQCA010000001.1	aminoglycoside_ANT(3'')-Ia	NA	IntI2_WP_032151357.1	NA
NZ_CP023959.1	aminoglycoside_ANT(3'')-Ia	unnamed1	NA	NA
NZ_CP035866.1	aminoglycoside_ANT(3'')-Ia	pE275a_123	IntI1_gi_394348876_gb_CP003684.1__392	NA
NZ_JACEFV010000001.1	aminoglycoside_ANT(3'')-Ia	NA	IntI2_WP_032151357.1	NA
NZ_CP110998.1	aminoglycoside_ANT(3'')-Ia	pYUXYEH3783-NDM	IntI1_WP_161205148.1	Tn3+IS6
NZ_CP069386.1	aminoglycoside_ANT(3'')-Ia	NA	IntI1_gi_54969559_emb_AJ639924.1__35	ISL3
NZ_CP117722.1	aminoglycoside_ANT(3'')-Ia	pB1W1	NA	IS91
NZ_CP060751.1	aminoglycoside_ANT(3'')-Ia	pEC96-94kb	IntI1_WP_161205148.1	IS66
NZ_CP032239.1	aminoglycoside_ANT(3'')-Ia	pTB222	IntI1_WP_161205148.1	IS6+Tn3
NZ_CP029493.1	aminoglycoside_ANT(3'')-Ia	pHS30-1	NA	IS6+Tn3
NZ_CP058950.1	aminoglycoside_ANT(3'')-Ia	pSY3626C1_124k	NA	IS6+IS256
NZ_CP059044.1	aminoglycoside_ANT(3'')-Ia	pSY3626C1_315k	NA	IS6+IS256
NZ_CP059285.1	aminoglycoside_ANT(3'')-Ia	pSY3626_124k	NA	IS6+IS256
NZ_JABXOE010000003.1	aminoglycoside_ANT(3'')-Ia	pSY3626_124k	NA	IS6+IS256
NZ_CP117673.1	aminoglycoside_ANT(3'')-Ia	pKW21	IntI1_WP_044789449.1	IS6
NZ_CP047003.1	aminoglycoside_ANT(3'')-Ia	pTEM	IntI1_WP_161205148.1	IS6
NZ_CP048026.1	aminoglycoside_ANT(3'')-Ia	pTEM1-GZEC065	IntI1_WP_161205148.1	IS6
NZ_CP051222.1	aminoglycoside_ANT(3'')-Ia	NA	NA	IS6
NZ_MN256759.1	aminoglycoside_ANT(3'')-Ia	p4M9F	NA	IS6
NZ_CP024136.1	aminoglycoside_ANT(3'')-Ia	p14EC017b	IntI1_gi_394348876_gb_CP003684.1__392	IS6
NZ_CP034849.1	aminoglycoside_ANT(3'')-Ia	p103-2-7	IntI1_gi_394348876_gb_CP003684.1__392	IS6
NZ_KX023262.1	aminoglycoside_ANT(3'')-Ia	pSCE516-1	IntI1_gi_394348876_gb_CP003684.1__392	IS6
NZ_KX254341.1	aminoglycoside_ANT(3'')-Ia	pECJS-B60-267	IntI1_gi_394348876_gb_CP003684.1__392	IS6
NZ_CP025944.3	aminoglycoside_ANT(3'')-Ia	pOXA10_020023	IntI1_gi_403398199_gb_JX469826.1__35	IS6
NZ_CP034107.1	aminoglycoside_ANT(3'')-Ia	pRCAD0514EC-1	IntI1_gi_403398199_gb_JX469826.1__35	IS6
NZ_CP041439.1	aminoglycoside_ANT(3'')-Ia	pYPE12-106k	IntI1_gi_403398199_gb_JX469826.1__35	IS6
NZ_CP058717.1	aminoglycoside_ANT(3'')-Ia	pM172-1.3	IntI1_gi_403398199_gb_JX469826.1__35	IS6
NZ_CP058717.1	aminoglycoside_ANT(3'')-Ia	pM172-1.3	IntI1_gi_403398199_gb_JX469826.1__35	IS6
NZ_CP058718.1	aminoglycoside_ANT(3'')-Ia	pM172-1.4	IntI1_gi_403398199_gb_JX469826.1__35	IS6
NZ_CP058721.1	aminoglycoside_ANT(3'')-Ia	pM159-1.2	IntI1_gi_403398199_gb_JX469826.1__35	IS6
NZ_CP058727.1	aminoglycoside_ANT(3'')-Ia	pS171-1.2	IntI1_gi_403398199_gb_JX469826.1__35	IS6
NZ_CP058727.1	aminoglycoside_ANT(3'')-Ia	pS171-1.2	IntI1_gi_403398199_gb_JX469826.1__35	IS6
NZ_CP076649.1	aminoglycoside_ANT(3'')-Ia	pNDM33-4	IntI1_gi_403398199_gb_JX469826.1__35	IS6
NZ_CP101668.1	aminoglycoside_ANT(3'')-Ia	pM171-1.2	IntI1_gi_403398199_gb_JX469826.1__35	IS6
NZ_CP116155.1	aminoglycoside_ANT(3'')-Ia	pDETEC39	IntI1_gi_403398199_gb_JX469826.1__35	IS6
NZ_MN086778.1	aminoglycoside_ANT(3'')-Ia	p16EC-IncN	IntI1_gi_403398199_gb_JX469826.1__35	IS6
NZ_CP027202.2	aminoglycoside_ANT(3'')-Ia	pMCR1_025943	IntI1_gi_54969559_emb_AJ639924.1__35	IS6
NZ_CP033636.1	aminoglycoside_ANT(3'')-Ia	pTB-nb4	IntI1_gi_54969559_emb_AJ639924.1__35	IS6
NZ_CP038139.1	aminoglycoside_ANT(3'')-Ia	pG3X16-2-2	IntI1_gi_54969559_emb_AJ639924.1__35	IS6
NZ_CP043286.1	aminoglycoside_ANT(3'')-Ia	pCTXM55_025985	IntI1_gi_54969559_emb_AJ639924.1__35	IS6
NZ_CP059044.1	aminoglycoside_ANT(3'')-Ia	pSY3626C1_315k	IntI1_gi_54969559_emb_AJ639924.1__35	IS6
NZ_CP059285.1	aminoglycoside_ANT(3'')-Ia	pSY3626_124k	IntI1_gi_54969559_emb_AJ639924.1__35	IS6
NZ_CP068042.1	aminoglycoside_ANT(3'')-Ia	pXJW9B277-HI2-N	IntI1_gi_54969559_emb_AJ639924.1__35	IS6
NZ_CP069702.1	aminoglycoside_ANT(3'')-Ia	pECY44-1	IntI1_gi_54969559_emb_AJ639924.1__35	IS6
NZ_CP069704.1	aminoglycoside_ANT(3'')-Ia	pECY44-3	IntI1_gi_54969559_emb_AJ639924.1__35	IS6
NZ_CP073361.1	aminoglycoside_ANT(3'')-Ia	plas1-MCR	IntI1_gi_54969559_emb_AJ639924.1__35	IS6
NZ_CP074357.1	aminoglycoside_ANT(3'')-Ia	unnamed1	IntI1_gi_54969559_emb_AJ639924.1__35	IS6
NZ_CP076648.1	aminoglycoside_ANT(3'')-Ia	pNDM33-1	IntI1_gi_54969559_emb_AJ639924.1__35	IS6
NZ_CP079765.1	aminoglycoside_ANT(3'')-Ia	pSF10EC-1	IntI1_gi_54969559_emb_AJ639924.1__35	IS6
NZ_CP079769.1	aminoglycoside_ANT(3'')-Ia	pHL15EC-1	IntI1_gi_54969559_emb_AJ639924.1__35	IS6
NZ_CP083586.1	aminoglycoside_ANT(3'')-Ia	pNDM-M121	IntI1_gi_54969559_emb_AJ639924.1__35	IS6
NZ_CP085623.1	aminoglycoside_ANT(3'')-Ia	pEC71-IncHI2	IntI1_gi_54969559_emb_AJ639924.1__35	IS6
NZ_CP089134.1	aminoglycoside_ANT(3'')-Ia	pXD35001	IntI1_gi_54969559_emb_AJ639924.1__35	IS6
NZ_CP099722.1	aminoglycoside_ANT(3'')-Ia	pGDE043-mcr1	IntI1_gi_54969559_emb_AJ639924.1__35	IS6
NZ_CP101211.1	aminoglycoside_ANT(3'')-Ia	pEC21Z147-274K	IntI1_gi_54969559_emb_AJ639924.1__35	IS6
NZ_CP103330.1	aminoglycoside_ANT(3'')-Ia	p1	IntI1_gi_54969559_emb_AJ639924.1__35	IS6
NZ_CP116107.1	aminoglycoside_ANT(3'')-Ia	pDETEC65	IntI1_gi_54969559_emb_AJ639924.1__35	IS6
NZ_CP117719.1	aminoglycoside_ANT(3'')-Ia	pB1S11-p2	IntI1_gi_54969559_emb_AJ639924.1__35	IS6
NZ_CP119581.1	aminoglycoside_ANT(3'')-Ia	pEC012-4	IntI1_gi_54969559_emb_AJ639924.1__35	IS6
NZ_JABXOE010000003.1	aminoglycoside_ANT(3'')-Ia	pSY3626_124k	IntI1_gi_54969559_emb_AJ639924.1__35	IS6
NZ_MN915011.1	aminoglycoside_ANT(3'')-Ia	pNDM33-1	IntI1_gi_54969559_emb_AJ639924.1__35	IS6
NZ_MT318677.1	aminoglycoside_ANT(3'')-Ia	pLWY24	IntI1_gi_54969559_emb_AJ639924.1__35	IS6
NZ_CP040928.1	aminoglycoside_ANT(3'')-Ia	pYY76-1-1	IntI1_VTT49652.1	IS6
NZ_CP040929.1	aminoglycoside_ANT(3'')-Ia	pYY76-1-2	IntI1_VTT49652.1	IS6
NZ_CP045998.1	aminoglycoside_ANT(3'')-Ia	p1916D18-1	IntI1_VTT49652.1	IS6
NZ_CP046002.1	aminoglycoside_ANT(3'')-Ia	p1916D6-2	IntI1_VTT49652.1	IS6
NZ_CP049121.1	aminoglycoside_ANT(3'')-Ia	pEC931_tetX	IntI1_VTT49652.1	IS6
NZ_CP080072.1	aminoglycoside_ANT(3'')-Ia	p713Rt_tetX4	IntI1_VTT49652.1	IS6
NZ_CP080077.1	aminoglycoside_ANT(3'')-Ia	p663Rt_52k_tetX	IntI1_VTT49652.1	IS6
NZ_CP080087.1	aminoglycoside_ANT(3'')-Ia	p869Rt_tetX4	IntI1_VTT49652.1	IS6
NZ_CP110980.1	aminoglycoside_ANT(3'')-Ia	pYUXYEH3934-2	IntI1_VTT49652.1	IS6
NZ_MT219821.1	aminoglycoside_ANT(3'')-Ia	pRF45-1_31k_tetX	IntI1_VTT49652.1	IS6
NZ_MW439254.1	aminoglycoside_ANT(3'')-Ia	pYUYZMP62	IntI1_VTT49652.1	IS6
NZ_ON390803.1	aminoglycoside_ANT(3'')-Ia	pDW28-tet(X4)	IntI1_VTT49652.1	IS6
NZ_ON390806.1	aminoglycoside_ANT(3'')-Ia	pJZ19-tet(X4)	IntI1_VTT49652.1	IS6
NZ_ON390808.1	aminoglycoside_ANT(3'')-Ia	pJZ27-tet(X4)	IntI1_VTT49652.1	IS6
NZ_ON390811.1	aminoglycoside_ANT(3'')-Ia	pJZ50-tet(X4)	IntI1_VTT49652.1	IS6
NZ_ON390813.1	aminoglycoside_ANT(3'')-Ia	pTQ3-tet(X4)	IntI1_VTT49652.1	IS6
NZ_ON390815.1	aminoglycoside_ANT(3'')-Ia	pTQ17-tet(X4)	IntI1_VTT49652.1	IS6
NZ_ON390818.1	aminoglycoside_ANT(3'')-Ia	pXY10-tet(X4)	IntI1_VTT49652.1	IS6
NZ_ON390819.1	aminoglycoside_ANT(3'')-Ia	pXY14-tet(X4)	IntI1_VTT49652.1	IS6
NZ_CP019353.1	aminoglycoside_ANT(3'')-Ia	pXH988_1	IntI1_WP_044789449.1	IS6
NZ_CP033636.1	aminoglycoside_ANT(3'')-Ia	pTB-nb4	IntI1_WP_044789449.1	IS6
NZ_CP054192.1	aminoglycoside_ANT(3'')-Ia	pHNTH9F11-1	IntI1_WP_044789449.1	IS6
NZ_CP061187.1	aminoglycoside_ANT(3'')-Ia	pLD67-1-157kb	IntI1_WP_044789449.1	IS6
NZ_CP069702.1	aminoglycoside_ANT(3'')-Ia	pECY44-1	IntI1_WP_044789449.1	IS6
NZ_CP076648.1	aminoglycoside_ANT(3'')-Ia	pNDM33-1	IntI1_WP_044789449.1	IS6
NZ_CP083586.1	aminoglycoside_ANT(3'')-Ia	pNDM-M121	IntI1_WP_044789449.1	IS6
NZ_CP089134.1	aminoglycoside_ANT(3'')-Ia	pXD35001	IntI1_WP_044789449.1	IS6
NZ_CP096588.1	aminoglycoside_ANT(3'')-Ia	pEC6622-1	IntI1_WP_044789449.1	IS6
NZ_CP098228.1	aminoglycoside_ANT(3'')-Ia	unnamed1	IntI1_WP_044789449.1	IS6
NZ_CP098232.1	aminoglycoside_ANT(3'')-Ia	unnamed1	IntI1_WP_044789449.1	IS6
NZ_CP099723.1	aminoglycoside_ANT(3'')-Ia	pGDE043-2	IntI1_WP_044789449.1	IS6
NZ_CP101265.1	aminoglycoside_ANT(3'')-Ia	pEC21Z063-100K	IntI1_WP_044789449.1	IS6
NZ_CP101736.1	aminoglycoside_ANT(3'')-Ia	pHNBYF33-4	IntI1_WP_044789449.1	IS6
NZ_CP119727.1	aminoglycoside_ANT(3'')-Ia	pE16-1	IntI1_WP_044789449.1	IS6
NZ_CP119731.1	aminoglycoside_ANT(3'')-Ia	pE32-1	IntI1_WP_044789449.1	IS6
NZ_CP119747.1	aminoglycoside_ANT(3'')-Ia	pE15-1	IntI1_WP_044789449.1	IS6
NZ_MN915010.1	aminoglycoside_ANT(3'')-Ia	pNDM-TJ33	IntI1_WP_044789449.1	IS6
NZ_MN915011.1	aminoglycoside_ANT(3'')-Ia	pNDM33-1	IntI1_WP_044789449.1	IS6
NZ_CP032077.1	aminoglycoside_ANT(3'')-Ia	p.CT29-P4	IntI1_WP_049620495.1	IS6
NZ_CP116176.1	aminoglycoside_ANT(3'')-Ia	NA	NA	IS6
NZ_CP041444.1	aminoglycoside_ANT(3'')-Ia	pYPE10-78k	IntI1_gi_394348876_gb_CP003684.1__392	IS256
NZ_CP050041.1	aminoglycoside_ANT(3'')-Ia	pCD63-2-1	IntI1_gi_394348876_gb_CP003684.1__392	IS256
NZ_CP024157.1	aminoglycoside_ANT(3'')-Ia	p14EC047b	IntI1_gi_374282203_gb_JN596280.1__1	IS256
NZ_CP059289.1	aminoglycoside_ANT(3'')-Ia	p1506-1	IntI1_gi_374282203_gb_JN596280.1__1	IS256
NZ_CP011062.1	aminoglycoside_ANT(3'')-Ia	pSJ_255	IntI1_gi_394348876_gb_CP003684.1__392	IS256
NZ_CP019356.1	aminoglycoside_ANT(3'')-Ia	pXH990_1	IntI1_gi_394348876_gb_CP003684.1__392	IS256
NZ_CP029215.1	aminoglycoside_ANT(3'')-Ia	pMCR-H8	IntI1_gi_394348876_gb_CP003684.1__392	IS256
NZ_CP029493.1	aminoglycoside_ANT(3'')-Ia	pHS30-1	IntI1_gi_394348876_gb_CP003684.1__392	IS256
NZ_CP032079.1	aminoglycoside_ANT(3'')-Ia	p.CT30-P1	IntI1_gi_394348876_gb_CP003684.1__392	IS256
NZ_CP032988.1	aminoglycoside_ANT(3'')-Ia	p2_BE2-5	IntI1_gi_394348876_gb_CP003684.1__392	IS256
NZ_CP033636.1	aminoglycoside_ANT(3'')-Ia	pTB-nb4	IntI1_gi_394348876_gb_CP003684.1__392	IS256
NZ_CP034788.1	aminoglycoside_ANT(3'')-Ia	pTBMCR421	IntI1_gi_394348876_gb_CP003684.1__392	IS256
NZ_CP044438.1	aminoglycoside_ANT(3'')-Ia	pHeN100_01	IntI1_gi_394348876_gb_CP003684.1__392	IS256
NZ_CP047662.1	aminoglycoside_ANT(3'')-Ia	NA	IntI1_gi_394348876_gb_CP003684.1__392	IS256
NZ_CP049111.1	aminoglycoside_ANT(3'')-Ia	pMCR_NDM	IntI1_gi_394348876_gb_CP003684.1__392	IS256
[truncated: 27,441 more rows]

## Sheet: Table S5
Table S5 ARGs associated with one or more MGEs simultaneously
Total	AAC(3)-Iia, APH, (6)-Id, APH(3'')-Ia, APH(3'')-Ib, APH(3'')-VI, rmtB, ANT(2'')-Ia, ANT(3'')-Ia, AAC(6')-Ib9, aadA16, aadA5, APH(3'')-IIIa, AAC(6')-Ib, aadA22, sat1, aadA7, rmtE, AAC(3)-VI, APH(3'')-Iia, APH(4)-Ia, AAC(3)-IV, rmtC, AAC(6')-33, aadA17, AAC(2')-Iia, armA, APH(6)-Ic, APH(3'')-VIb, AAC(6'), AAC(6')-Il, aadA11, AAC(3)-Ia, AAC(6')-Ian, aadA2, APH(3'')-XV, aadA10, spc, aadD, aadA, AAC(6'…
Not associated with MGE	blaC, blaA, AAC(2')-Iia, mdsB
plasmid	aadA14, aadD, APH(3'')-IIIa, blaDHA-13, blaIMI-2, blaOXA-9, pbp2, fexA, qnrB31, qnrB5, qnrB71, qnrD1, efrA, efrB, mexD, oprJ, ermA, mcr-8, dfrA31
Int	aadA13
IS	AAC(3)-Iic, rmtE, blaCTX-M-40, blaEC, blaOXA-171, pbp1a, emrD, mdtE, mdtF, mexB, msbA, lnuC, mcr-2, dfrA34, dfrA36
plasmid and Int	AAC(3)-Ia, AAC(6'), AAC(6')-33, aadA, aadA10, aadA11, aadA16, aadA7, APH(3'')-XV, blaGES-12, blaIMP-32, blaOXA-21, blaOXA-37, blaSHV-165, catB2, cmlA4, qacH, qnrVC4, dfrA16, dfrA21, dfrA27
plasmid and IS	AAC(6')-Ian, APH(3'')-IIa, APH(3'')-VI, APH(3'')-VIb, APH(4)-Ib, APH(6)-Ic, armA, rmtC, spc, ampC, ampH, blaACC-1a, blaCMY-33, blaCMY-59, blaCTX-M-123, blaCTX-M-132, blaCTX-M-159, blaCTX-M-234, blaCTX-M-56, blaCTX-M-64, blaCTX-M-8, blaOXA-232, blaOXA-247, blaOXA-427, blaPER-2, blaSFO-1, blaSHV-109, blaSHV-72, blaTEM-102, blaTEM-152, blaTEM-1b, blaTEM-8, blaVEB-9, pbp1b, pbp1c, qnrB10, qnrS5, qnrV…
Int and IS	blaIMP-27, dfrA32
plasmid, Int and IS	AAC(3)-Iia, AAC(3)-IV, AAC(3)-VI, AAC(6')-Ib, AAC(6')-Ib9, AAC(6')-Iia, AAC(6')-Il, aadA17, aadA2, aadA22, aadA5, ANT(2'')-Ia, ANT(3'')-Ia, APH(3'')-Ia, APH(3'')-Ib, APH(4)-Ia, APH(6)-Id, rmtB, sat1, blaCARB-3, blaCTX-M-122, blaCTX-M-55, blaIMP-20, blaIMP-3, blaIMP-38, blaKPC-2, blaNDM-12, blaOXA-10, blaOXA-245, blaOXA-320, blaOXA-34, blaSHV-183, blaTEM-163, blaVIM-4, catA1, catA2, catB3, catB4, …

## Sheet: Table S6
Table S6 Global distribution of mobile ARG OTUs
Protein sequences ID	Source	ARG subtype	Algeria	Argentina	Atlantic_Ocean	Australia	Austria	Bahrain	Bangladesh	Belarus	Belgium	Bolivia	Botswana	Brazil	Bulgaria	Burkina_Faso	Cambodia	Canada	Chile	China	Colombia	Costa_Rica	Croatia	Cuba	Czech_Republic	Democratic_Republic_of_the_Congo	Denmark	Dominican_Republic	Ecuador	Egypt	Estonia	Finland	France	Gambia	Georgia	Germany	Ghana	Greece	Guadeloupe	Guinea_Bissau	Guinea	Hong_Kong	Hungary	India	Indonesia	Iran	Ireland	Israel	Italy
NZ_CP068571.1_96	unknown	aminoglycoside_AAC(3)-Ia	NA	NA	NA	NA	NA	NA	NA	NA	1	NA	NA	NA	NA	NA	NA	NA	NA	1	NA	NA	NA	NA	NA	NA	NA	NA	NA	NA	NA	NA	NA	NA	NA	1	NA	NA	NA	NA	NA	NA	NA	NA	NA	NA	NA	NA	NA
NZ_LC556213.1_3	animal	aminoglycoside_AAC(3)-Ia	NA	NA	NA	NA	NA	NA	NA	NA	NA	NA	NA	NA	NA	NA	NA	NA	NA	NA	NA	NA	NA	NA	NA	NA	NA	NA	NA	NA	NA	NA	NA	NA	NA	NA	NA	NA	NA	NA	NA	NA	NA	NA	NA	NA	NA	NA	NA
NZ_AP023197.1_1919	human	aminoglycoside_AAC(3)-IIa	NA	NA	NA	13	NA	NA	1	NA	NA	NA	NA	3	NA	NA	1	6	NA	141	NA	NA	NA	5	NA	NA	1	NA	NA	2	NA	NA	1	NA	NA	16	2	NA	NA	NA	NA	9	NA	2	NA	1	NA	NA	NA
NZ_CP059126.1_24	unknown	aminoglycoside_AAC(3)-IIa	NA	NA	NA	NA	NA	NA	2	NA	1	NA	1	1	NA	NA	NA	3	NA	24	1	NA	NA	4	NA	NA	NA	NA	NA	1	NA	NA	2	NA	NA	1	1	NA	NA	NA	NA	1	NA	6	NA	NA	NA	5	6
NZ_CM003707.1_3875	animal	aminoglycoside_AAC(3)-IIa	NA	NA	NA	NA	NA	NA	NA	NA	NA	NA	NA	NA	NA	NA	NA	NA	NA	1	NA	NA	NA	NA	NA	NA	NA	NA	NA	NA	NA	NA	NA	NA	NA	NA	NA	NA	NA	NA	NA	NA	NA	NA	NA	NA	NA	NA	NA
NZ_CM007911.1_267	human	aminoglycoside_AAC(3)-IIa	NA	NA	NA	NA	NA	NA	NA	NA	NA	NA	NA	NA	NA	NA	NA	NA	NA	1	NA	NA	NA	NA	NA	NA	NA	NA	NA	NA	NA	NA	NA	NA	NA	NA	NA	NA	NA	NA	NA	NA	NA	NA	NA	NA	NA	NA	NA
NZ_CP080253.1_2914	animal	aminoglycoside_AAC(3)-IIa	NA	NA	NA	NA	NA	NA	NA	NA	NA	NA	NA	NA	NA	NA	NA	NA	NA	1	NA	NA	NA	NA	NA	NA	NA	NA	NA	NA	NA	NA	NA	NA	NA	NA	NA	NA	NA	NA	NA	NA	NA	NA	NA	NA	NA	NA	NA
NZ_CP104596.1_116	human	aminoglycoside_AAC(3)-IIa	NA	NA	NA	NA	NA	NA	NA	NA	NA	NA	NA	NA	NA	NA	NA	NA	NA	1	NA	NA	NA	NA	NA	NA	NA	NA	NA	NA	NA	NA	NA	NA	NA	NA	NA	NA	NA	NA	NA	NA	NA	NA	NA	NA	NA	NA	NA
NZ_MN256757.1_52	unknown	aminoglycoside_AAC(3)-IIa	NA	NA	NA	NA	NA	NA	NA	NA	NA	NA	NA	NA	NA	NA	NA	NA	NA	1	NA	NA	NA	NA	NA	NA	NA	NA	NA	NA	NA	NA	NA	NA	NA	NA	NA	NA	NA	NA	NA	NA	NA	NA	NA	NA	NA	NA	NA
NZ_CP104955.1_3	human	aminoglycoside_AAC(3)-IIa	NA	NA	NA	NA	NA	NA	NA	NA	NA	NA	NA	NA	NA	NA	NA	NA	NA	NA	NA	NA	NA	NA	NA	NA	NA	NA	NA	NA	NA	NA	NA	NA	NA	1	NA	NA	NA	NA	NA	NA	NA	NA	NA	NA	NA	NA	NA
NZ_CP080142.1_50	animal	aminoglycoside_AAC(3)-IIa	NA	NA	NA	NA	NA	NA	NA	NA	NA	NA	NA	NA	NA	NA	NA	NA	NA	NA	NA	NA	NA	NA	NA	NA	NA	NA	NA	NA	NA	NA	NA	NA	NA	NA	NA	NA	NA	NA	NA	NA	NA	NA	NA	NA	NA	NA	NA
NZ_CP024831.1_242	human	aminoglycoside_AAC(3)-IIa	NA	NA	NA	NA	NA	NA	NA	NA	NA	NA	NA	NA	NA	NA	NA	NA	NA	NA	NA	NA	NA	NA	NA	NA	NA	NA	NA	NA	NA	NA	NA	NA	NA	NA	NA	NA	NA	NA	NA	NA	NA	NA	NA	NA	NA	NA	NA
NZ_CM016412.1_20	human	aminoglycoside_AAC(3)-IIa	NA	NA	NA	NA	NA	NA	NA	NA	NA	NA	NA	NA	NA	NA	NA	NA	NA	NA	NA	NA	NA	NA	NA	NA	NA	NA	NA	NA	NA	NA	NA	NA	NA	NA	NA	NA	NA	NA	NA	NA	NA	NA	NA	NA	NA	NA	NA
NZ_VNIY01000002.1_8	human	aminoglycoside_AAC(3)-IIc	NA	NA	NA	NA	NA	NA	NA	NA	NA	NA	NA	1	NA	NA	NA	NA	NA	NA	NA	NA	NA	NA	NA	NA	NA	NA	NA	NA	NA	NA	NA	NA	NA	NA	NA	NA	NA	NA	NA	NA	NA	NA	NA	NA	NA	NA	NA
NZ_MH128771.1_1	environment	aminoglycoside_AAC(3)-IV	NA	1	NA	1	NA	NA	NA	NA	NA	3	NA	NA	NA	NA	NA	NA	NA	92	NA	NA	NA	NA	NA	NA	NA	NA	NA	NA	NA	NA	NA	NA	NA	NA	NA	NA	NA	NA	NA	2	NA	NA	NA	NA	NA	1	NA
NZ_MF174859.1_110	human	aminoglycoside_AAC(3)-IV	NA	NA	NA	1	NA	NA	NA	NA	NA	NA	NA	NA	NA	NA	NA	NA	NA	NA	NA	NA	NA	NA	NA	NA	NA	NA	NA	NA	NA	NA	NA	NA	NA	NA	NA	NA	NA	NA	NA	NA	NA	NA	NA	NA	NA	NA	NA
NZ_CM007911.1_251	human	aminoglycoside_AAC(3)-IV	NA	NA	NA	NA	NA	NA	NA	NA	NA	NA	NA	NA	NA	NA	NA	NA	NA	1	NA	NA	NA	NA	NA	NA	NA	NA	NA	NA	NA	NA	NA	NA	NA	NA	NA	NA	NA	NA	NA	NA	NA	NA	NA	NA	NA	NA	NA
NZ_CP033636.1_107	animal	aminoglycoside_AAC(3)-IV	NA	NA	NA	NA	NA	NA	NA	NA	NA	NA	NA	NA	NA	NA	NA	NA	NA	1	NA	NA	NA	NA	NA	NA	NA	NA	NA	NA	NA	NA	NA	NA	NA	NA	NA	NA	NA	NA	NA	NA	NA	NA	NA	NA	NA	NA	NA
NZ_CP074121.1_66	human	aminoglycoside_AAC(3)-IV	NA	NA	NA	NA	NA	NA	NA	NA	NA	NA	NA	NA	NA	NA	NA	NA	NA	1	NA	NA	NA	NA	NA	NA	NA	NA	NA	NA	NA	NA	NA	NA	NA	NA	NA	NA	NA	NA	NA	NA	NA	NA	NA	NA	NA	NA	NA
NZ_LNUK01000052.1_11	human	aminoglycoside_AAC(3)-IV	NA	NA	NA	NA	NA	NA	NA	NA	NA	NA	NA	NA	NA	NA	NA	NA	NA	3	NA	NA	NA	NA	NA	NA	NA	NA	NA	NA	NA	NA	NA	NA	NA	NA	NA	NA	NA	NA	NA	NA	NA	NA	NA	NA	NA	NA	NA
NZ_CP059919.1_27	unknown	aminoglycoside_AAC(3)-VI	NA	NA	NA	NA	NA	NA	NA	NA	NA	NA	NA	NA	NA	NA	NA	10	NA	3	NA	NA	NA	NA	NA	NA	NA	NA	NA	NA	NA	NA	NA	NA	NA	NA	NA	NA	NA	NA	NA	NA	NA	NA	NA	NA	NA	NA	NA
NZ_CP015139.1_208	unknown	aminoglycoside_AAC(6')	NA	NA	NA	NA	NA	NA	NA	NA	NA	NA	NA	NA	NA	NA	NA	NA	NA	NA	NA	NA	NA	NA	NA	NA	NA	NA	NA	NA	NA	NA	NA	NA	NA	NA	NA	NA	NA	NA	NA	NA	NA	NA	NA	NA	NA	NA	NA
NZ_CP018956.1_214	unknown	aminoglycoside_AAC(6')-33	NA	NA	NA	NA	NA	NA	NA	NA	NA	NA	NA	NA	NA	NA	NA	NA	NA	NA	NA	NA	NA	NA	NA	NA	NA	NA	NA	NA	NA	NA	NA	NA	NA	NA	NA	NA	NA	NA	NA	NA	NA	NA	NA	NA	NA	NA	NA
NZ_CP010373.2_19	environment	aminoglycoside_AAC(6')-Ian	NA	NA	NA	NA	NA	NA	NA	NA	NA	NA	NA	NA	NA	NA	NA	NA	NA	NA	1	NA	NA	NA	NA	NA	NA	NA	NA	NA	NA	NA	NA	NA	NA	NA	NA	NA	NA	NA	NA	NA	NA	NA	NA	NA	NA	NA	NA
NZ_CP070587.1_13	human	aminoglycoside_AAC(6')-Ib	NA	1	NA	NA	NA	NA	NA	NA	NA	NA	NA	NA	NA	NA	NA	NA	NA	NA	NA	NA	NA	NA	1	NA	NA	NA	NA	NA	NA	NA	NA	NA	NA	NA	NA	NA	NA	NA	NA	NA	NA	NA	NA	NA	NA	NA	NA
NZ_MN583554.1_20	human	aminoglycoside_AAC(6')-Ib	NA	3	NA	NA	NA	NA	NA	NA	NA	NA	NA	NA	NA	NA	NA	NA	NA	NA	NA	NA	NA	NA	NA	NA	NA	NA	NA	NA	NA	NA	NA	NA	NA	NA	NA	NA	NA	NA	NA	NA	NA	NA	NA	NA	NA	NA	NA
NZ_MG516909.1_123	animal	aminoglycoside_AAC(6')-Ib	NA	NA	NA	2	NA	NA	NA	NA	NA	NA	NA	NA	NA	NA	NA	NA	NA	NA	NA	NA	NA	NA	NA	NA	NA	NA	NA	NA	NA	NA	NA	NA	NA	NA	NA	NA	NA	NA	NA	NA	NA	NA	NA	NA	NA	NA	NA
NZ_CP103623.1_845	human	aminoglycoside_AAC(6')-Ib	NA	NA	NA	NA	NA	NA	2	NA	NA	NA	NA	NA	NA	NA	NA	NA	NA	2	NA	NA	NA	NA	NA	NA	NA	NA	NA	NA	NA	NA	NA	NA	NA	NA	NA	NA	NA	NA	NA	NA	NA	NA	NA	NA	NA	NA	NA
NZ_CP116137.1_65	human	aminoglycoside_AAC(6')-Ib	NA	NA	NA	NA	NA	NA	NA	NA	1	NA	NA	NA	NA	NA	NA	NA	NA	9	NA	NA	NA	NA	NA	NA	NA	NA	NA	NA	NA	NA	NA	NA	NA	2	NA	NA	NA	NA	NA	NA	NA	NA	NA	NA	NA	NA	NA
NZ_CP024094.1_20	human	aminoglycoside_AAC(6')-Ib	NA	NA	NA	NA	NA	NA	NA	NA	NA	NA	NA	1	NA	NA	NA	NA	NA	NA	NA	NA	NA	NA	NA	NA	NA	NA	NA	NA	NA	NA	NA	NA	NA	NA	NA	NA	NA	NA	NA	NA	NA	NA	NA	NA	NA	NA	NA
NZ_CP058311.1_72	human	aminoglycoside_AAC(6')-Ib	NA	NA	NA	NA	NA	NA	NA	NA	NA	NA	NA	NA	NA	NA	NA	NA	NA	3	NA	NA	NA	NA	NA	NA	NA	NA	NA	NA	NA	NA	NA	NA	NA	NA	NA	NA	NA	NA	NA	NA	NA	NA	NA	NA	NA	NA	NA
NZ_CP009862.1_40	human	aminoglycoside_AAC(6')-Ib	NA	NA	NA	NA	NA	NA	NA	NA	NA	NA	NA	NA	NA	NA	NA	NA	NA	NA	NA	NA	NA	NA	NA	NA	NA	NA	NA	NA	NA	NA	NA	NA	NA	NA	1	NA	NA	NA	NA	NA	NA	NA	NA	NA	NA	NA	NA
NZ_AP022351.1_231	human	aminoglycoside_AAC(6')-Ib	NA	NA	NA	NA	NA	NA	NA	NA	NA	NA	NA	NA	NA	NA	NA	NA	NA	NA	NA	NA	NA	NA	NA	NA	NA	NA	NA	NA	NA	NA	NA	NA	NA	NA	NA	NA	NA	NA	NA	NA	NA	NA	NA	NA	NA	NA	NA
NZ_AP022354.1_31	human	aminoglycoside_AAC(6')-Ib	NA	NA	NA	NA	NA	NA	NA	NA	NA	NA	NA	NA	NA	NA	NA	NA	NA	NA	NA	NA	NA	NA	NA	NA	NA	NA	NA	NA	NA	NA	NA	NA	NA	NA	NA	NA	NA	NA	NA	NA	NA	NA	NA	NA	NA	NA	NA
NZ_AP022359.1_103	human	aminoglycoside_AAC(6')-Ib	NA	NA	NA	NA	NA	NA	NA	NA	NA	NA	NA	NA	NA	NA	NA	NA	NA	NA	NA	NA	NA	NA	NA	NA	NA	NA	NA	NA	NA	NA	NA	NA	NA	NA	NA	NA	NA	NA	NA	NA	NA	NA	NA	NA	NA	NA	NA
NZ_CP091684.1_24	environment	aminoglycoside_AAC(6')-Ib	NA	NA	NA	NA	NA	NA	NA	NA	NA	NA	NA	NA	NA	NA	NA	NA	NA	NA	NA	NA	NA	NA	NA	NA	NA	NA	NA	NA	NA	NA	NA	NA	NA	NA	NA	NA	NA	NA	NA	NA	NA	NA	NA	NA	NA	NA	NA
NZ_CP010881.1_30	human	aminoglycoside_AAC(6')-Ib	NA	NA	NA	NA	NA	NA	NA	NA	NA	NA	NA	NA	NA	NA	NA	NA	NA	NA	NA	NA	NA	NA	NA	NA	NA	NA	NA	NA	NA	NA	NA	NA	NA	NA	NA	NA	NA	NA	NA	NA	NA	NA	NA	NA	NA	NA	NA
NZ_AP024519.1_43	human	aminoglycoside_AAC(6')-Ib9	NA	1	NA	2	NA	NA	NA	NA	NA	NA	NA	NA	NA	NA	NA	NA	NA	NA	NA	NA	NA	NA	NA	NA	NA	NA	NA	NA	NA	NA	NA	NA	NA	NA	NA	NA	NA	NA	NA	NA	NA	NA	NA	NA	NA	NA	NA
NZ_JABACN010000007.1_181	human	aminoglycoside_AAC(6')-Ib9	NA	2	NA	NA	NA	NA	NA	NA	NA	NA	NA	NA	NA	NA	NA	NA	NA	NA	NA	NA	NA	NA	NA	NA	NA	NA	NA	NA	NA	NA	NA	NA	NA	NA	NA	NA	NA	NA	NA	NA	NA	NA	NA	NA	NA	NA	NA
NZ_JABWHX010000017.1_130	human	aminoglycoside_AAC(6')-Ib9	NA	1	NA	1	NA	NA	NA	NA	NA	NA	NA	NA	NA	NA	NA	NA	NA	NA	NA	NA	NA	NA	NA	NA	1	NA	NA	NA	NA	NA	NA	NA	NA	NA	NA	NA	NA	NA	NA	NA	NA	NA	NA	1	NA	NA	NA
NZ_LRXJ01000047.1_1	unknown	aminoglycoside_AAC(6')-Ib9	NA	NA	NA	4	NA	NA	12	NA	NA	NA	1	3	NA	NA	3	4	NA	84	3	NA	NA	2	1	NA	1	NA	NA	1	NA	NA	NA	NA	NA	10	6	2	NA	NA	NA	2	NA	6	NA	1	NA	8	1
NZ_OW968113.1_51	environment	aminoglycoside_AAC(6')-Ib9	NA	NA	NA	4	NA	NA	NA	NA	NA	NA	NA	NA	NA	NA	NA	1	NA	2	NA	NA	NA	NA	NA	NA	NA	NA	NA	NA	NA	NA	NA	NA	NA	2	NA	NA	NA	NA	NA	NA	NA	NA	NA	NA	NA	NA	2
NZ_CP095630.1_13	human	aminoglycoside_AAC(6')-Ib9	NA	NA	NA	NA	NA	NA	1	NA	NA	NA	NA	NA	NA	NA	NA	NA	NA	NA	NA	NA	NA	NA	NA	NA	NA	NA	NA	NA	NA	NA	NA	NA	NA	NA	NA	NA	NA	NA	NA	NA	NA	NA	NA	NA	NA	NA	NA
NZ_KJ541070.1_13	unknown	aminoglycoside_AAC(6')-Ib9	NA	NA	NA	NA	NA	NA	NA	NA	NA	NA	NA	NA	NA	NA	NA	2	NA	NA	NA	NA	NA	NA	NA	NA	NA	NA	NA	NA	NA	NA	NA	NA	NA	NA	NA	NA	NA	NA	NA	NA	NA	NA	NA	NA	NA	NA	NA
NZ_CP048825.1_48	human	aminoglycoside_AAC(6')-Ib9	NA	NA	NA	NA	NA	NA	NA	NA	NA	NA	NA	NA	NA	NA	NA	NA	NA	6	NA	NA	NA	NA	NA	NA	NA	NA	NA	NA	NA	NA	NA	NA	NA	NA	NA	NA	NA	NA	NA	NA	NA	NA	NA	NA	NA	NA	NA
NZ_CP060969.1_701	human	aminoglycoside_AAC(6')-Ib9	NA	NA	NA	NA	NA	NA	NA	NA	NA	NA	NA	NA	NA	NA	NA	NA	NA	1	NA	NA	NA	NA	NA	NA	NA	NA	NA	NA	NA	NA	NA	NA	NA	NA	NA	NA	NA	NA	NA	NA	NA	NA	NA	NA	NA	NA	NA
NZ_CP103559.1_891	human	aminoglycoside_AAC(6')-Ib9	NA	NA	NA	NA	NA	NA	NA	NA	NA	NA	NA	NA	NA	NA	NA	NA	NA	1	NA	NA	NA	NA	NA	NA	NA	NA	NA	NA	NA	NA	NA	NA	NA	NA	NA	NA	NA	NA	NA	NA	NA	NA	NA	NA	NA	NA	NA
NZ_CP050162.1_61	human	aminoglycoside_AAC(6')-Ib9	NA	NA	NA	NA	NA	NA	NA	NA	NA	NA	NA	NA	NA	NA	NA	NA	NA	NA	NA	NA	NA	NA	NA	NA	NA	NA	NA	NA	NA	NA	NA	NA	NA	NA	NA	NA	NA	NA	NA	1	NA	NA	NA	NA	NA	NA	NA
NZ_JAATHY010000001.1_1784	human	aminoglycoside_AAC(6')-Ib9	NA	NA	NA	NA	NA	NA	NA	NA	NA	NA	NA	NA	NA	NA	NA	NA	NA	NA	NA	NA	NA	NA	NA	NA	NA	NA	NA	NA	NA	NA	NA	NA	NA	NA	NA	NA	NA	NA	NA	NA	NA	NA	NA	NA	NA	NA	NA
NZ_CP060954.1_56	human	aminoglycoside_AAC(6')-IIa	NA	NA	NA	NA	NA	NA	NA	NA	NA	NA	NA	NA	NA	NA	NA	NA	NA	1	NA	NA	NA	NA	NA	NA	NA	NA	NA	NA	NA	NA	NA	NA	NA	NA	NA	NA	NA	NA	NA	NA	NA	NA	NA	NA	NA	NA	NA
NZ_MH813944.1_7	animal	aminoglycoside_AAC(6')-IIa	NA	NA	NA	NA	NA	NA	NA	NA	NA	NA	NA	NA	NA	NA	NA	NA	NA	1	NA	NA	NA	NA	NA	NA	NA	NA	NA	NA	NA	NA	NA	NA	NA	NA	NA	NA	NA	NA	NA	NA	NA	NA	NA	NA	NA	NA	NA
NZ_MT682138.1_145	animal	aminoglycoside_AAC(6')-Il	NA	NA	NA	NA	NA	NA	NA	NA	1	NA	NA	NA	NA	NA	NA	NA	NA	4	NA	NA	NA	NA	NA	NA	NA	NA	NA	NA	NA	NA	NA	NA	NA	1	NA	NA	NA	NA	NA	NA	NA	NA	NA	NA	NA	NA	NA
NZ_CP060954.1_60	human	aminoglycoside_aadA	NA	NA	NA	NA	NA	NA	NA	NA	NA	NA	NA	NA	NA	NA	NA	NA	NA	1	NA	NA	NA	NA	NA	NA	NA	NA	NA	NA	NA	NA	NA	NA	NA	NA	NA	NA	NA	NA	NA	NA	NA	NA	NA	NA	NA	NA	NA
NZ_CP010373.2_142	environment	aminoglycoside_aadA10	NA	NA	NA	NA	NA	NA	NA	NA	NA	NA	NA	NA	NA	NA	NA	NA	NA	NA	1	NA	NA	NA	NA	NA	NA	NA	NA	NA	NA	NA	NA	NA	NA	NA	NA	NA	NA	NA	NA	NA	NA	NA	NA	NA	NA	NA	NA
NZ_MW574938.1_52	environment	aminoglycoside_aadA11	NA	NA	NA	NA	NA	NA	NA	NA	NA	NA	NA	NA	NA	NA	NA	NA	NA	NA	NA	NA	NA	NA	NA	NA	NA	NA	NA	NA	NA	NA	NA	NA	NA	NA	NA	NA	NA	NA	NA	NA	NA	NA	NA	NA	NA	NA	NA
NZ_CP097213.1_3184	animal	aminoglycoside_aadA13	NA	NA	NA	NA	NA	NA	NA	NA	NA	NA	NA	NA	NA	NA	NA	NA	NA	1	NA	NA	NA	NA	NA	NA	NA	NA	NA	NA	NA	NA	NA	NA	NA	NA	NA	NA	NA	NA	NA	NA	NA	NA	NA	NA	NA	NA	NA
NZ_CP072987.1_26	unknown	aminoglycoside_aadA14	NA	NA	NA	NA	NA	NA	NA	NA	NA	NA	NA	NA	NA	NA	NA	1	NA	NA	NA	NA	NA	NA	NA	NA	NA	NA	NA	NA	NA	NA	NA	NA	NA	NA	NA	NA	NA	NA	NA	NA	NA	NA	NA	NA	NA	NA	NA
NZ_CP013483.1_3544	human	aminoglycoside_aadA16	NA	NA	NA	NA	NA	NA	NA	NA	NA	NA	NA	NA	NA	NA	NA	NA	NA	1	NA	NA	NA	NA	NA	NA	NA	NA	NA	NA	NA	NA	NA	NA	NA	NA	NA	NA	NA	NA	NA	NA	NA	NA	NA	NA	NA	NA	NA
NZ_CP104722.1_203	human	aminoglycoside_aadA16	NA	NA	NA	NA	NA	NA	NA	NA	NA	NA	NA	NA	NA	NA	NA	NA	NA	21	2	NA	NA	NA	NA	NA	NA	NA	NA	NA	NA	NA	NA	NA	NA	NA	NA	NA	NA	NA	NA	1	NA	NA	NA	NA	NA	NA	NA
NZ_CP083492.1_2031	human	aminoglycoside_aadA16	NA	NA	NA	NA	NA	NA	NA	NA	NA	NA	NA	NA	NA	NA	NA	NA	NA	NA	NA	NA	NA	NA	NA	NA	NA	NA	NA	NA	NA	NA	NA	NA	NA	NA	NA	NA	NA	NA	NA	NA	NA	NA	NA	NA	NA	NA	NA
NZ_CP058880.1_39	environment	aminoglycoside_aadA17	NA	NA	NA	NA	NA	NA	NA	NA	NA	NA	NA	NA	NA	NA	NA	NA	NA	4	NA	NA	NA	NA	NA	NA	NA	NA	NA	NA	NA	NA	NA	NA	NA	NA	NA	NA	NA	NA	NA	4	NA	NA	NA	NA	NA	NA	NA
NZ_CP118602.1_174	human	aminoglycoside_aadA2	NA	NA	NA	NA	NA	NA	NA	NA	NA	NA	NA	NA	NA	NA	NA	NA	NA	17	NA	NA	NA	NA	NA	NA	NA	NA	NA	NA	NA	NA	NA	NA	NA	NA	NA	NA	NA	NA	NA	1	NA	NA	NA	NA	NA	NA	NA
NZ_CP117722.1_34	environment	aminoglycoside_aadA22	NA	NA	NA	NA	NA	NA	NA	NA	NA	NA	NA	NA	NA	NA	NA	NA	NA	1	NA	NA	NA	NA	NA	NA	NA	NA	NA	NA	NA	NA	NA	NA	NA	NA	NA	NA	NA	NA	NA	NA	NA	NA	NA	NA	NA	NA	NA
NZ_JABXOE010000002.1_81	food	aminoglycoside_aadA22	NA	NA	NA	NA	NA	NA	NA	NA	NA	NA	NA	NA	NA	NA	NA	NA	NA	2	NA	NA	NA	NA	NA	NA	NA	NA	NA	NA	NA	NA	NA	NA	NA	NA	NA	NA	NA	NA	NA	NA	NA	NA	NA	NA	NA	NA	NA
NZ_MIGD01000006.1_1992	human	aminoglycoside_aadA22	NA	NA	NA	NA	NA	NA	NA	NA	NA	NA	NA	NA	NA	NA	NA	NA	NA	NA	NA	NA	NA	NA	NA	NA	NA	NA	NA	NA	NA	NA	NA	NA	NA	NA	NA	NA	NA	NA	NA	NA	NA	NA	NA	NA	NA	NA	NA
NZ_CP040398.1_50	human	aminoglycoside_aadA5	NA	NA	NA	5	NA	NA	10	NA	NA	NA	NA	8	NA	NA	3	25	NA	90	1	NA	NA	8	NA	NA	1	1	NA	1	NA	NA	6	NA	NA	5	4	NA	2	NA	NA	4	NA	2	NA	1	NA	12	4
NZ_CP056037.1_60	unknown	aminoglycoside_aadA5	NA	NA	NA	NA	NA	NA	NA	NA	NA	NA	NA	NA	NA	NA	NA	NA	NA	1	NA	NA	NA	NA	NA	NA	NA	NA	NA	NA	NA	NA	NA	NA	NA	NA	NA	NA	NA	NA	NA	NA	NA	NA	NA	NA	NA	NA	NA
NZ_CP116901.1_90	human	aminoglycoside_aadA5	NA	NA	NA	NA	NA	NA	NA	NA	NA	NA	NA	NA	NA	NA	NA	NA	NA	1	NA	NA	NA	NA	NA	NA	NA	NA	NA	NA	NA	NA	NA	NA	NA	NA	NA	NA	NA	NA	NA	NA	NA	NA	NA	NA	NA	NA	NA
NZ_JAINST010000002.1_78	human	aminoglycoside_aadA5	NA	NA	NA	NA	NA	NA	NA	NA	NA	NA	NA	NA	NA	NA	NA	NA	NA	4	NA	NA	NA	NA	NA	NA	NA	NA	NA	NA	NA	NA	NA	NA	NA	NA	NA	NA	NA	NA	NA	NA	NA	NA	NA	NA	NA	NA	NA
NZ_JAKVSI010000041.1_29	unknown	aminoglycoside_aadA5	NA	NA	NA	NA	NA	NA	NA	NA	NA	NA	NA	NA	NA	NA	NA	NA	NA	2	NA	NA	NA	NA	NA	NA	NA	NA	NA	NA	NA	NA	NA	NA	NA	NA	NA	NA	NA	NA	NA	NA	NA	NA	NA	NA	NA	NA	NA
NZ_MN086777.1_44	unknown	aminoglycoside_aadA5	NA	NA	NA	NA	NA	NA	NA	NA	NA	NA	NA	NA	NA	NA	NA	NA	NA	2	NA	NA	NA	NA	NA	NA	NA	NA	NA	NA	NA	NA	NA	NA	NA	NA	NA	NA	NA	NA	NA	NA	NA	NA	NA	NA	NA	NA	NA
NZ_CP073927.1_60	environment	aminoglycoside_aadA5	NA	NA	NA	NA	NA	NA	NA	NA	NA	NA	NA	NA	NA	NA	NA	NA	NA	NA	NA	NA	NA	1	NA	NA	NA	NA	NA	NA	NA	NA	NA	NA	NA	NA	NA	NA	NA	NA	NA	NA	NA	NA	NA	NA	NA	NA	NA
NZ_CP023145.1_31	food	aminoglycoside_aadA5	NA	NA	NA	NA	NA	NA	NA	NA	NA	NA	NA	NA	NA	NA	NA	NA	NA	NA	NA	NA	NA	NA	NA	NA	NA	NA	NA	1	NA	NA	NA	NA	NA	NA	NA	NA	NA	NA	NA	NA	NA	NA	NA	NA	NA	NA	NA
NZ_CP059131.1_57	unknown	aminoglycoside_aadA5	NA	NA	NA	NA	NA	NA	NA	NA	NA	NA	NA	NA	NA	NA	NA	NA	NA	NA	NA	NA	NA	NA	NA	NA	NA	NA	NA	NA	NA	NA	NA	NA	NA	NA	1	NA	NA	NA	NA	NA	NA	NA	NA	NA	NA	NA	NA
NZ_MIIL01000002.1_48	human	aminoglycoside_aadA7	NA	NA	NA	NA	NA	NA	NA	NA	NA	NA	NA	NA	NA	NA	NA	NA	NA	NA	NA	NA	NA	NA	NA	NA	NA	NA	NA	NA	NA	NA	NA	NA	NA	NA	NA	NA	NA	NA	NA	NA	NA	NA	NA	NA	NA	NA	NA
NZ_CP111003.1_2	environment	aminoglycoside_aadD	NA	NA	NA	NA	NA	NA	NA	NA	NA	NA	NA	NA	NA	NA	NA	NA	NA	1	NA	NA	NA	NA	NA	NA	NA	NA	NA	NA	NA	NA	NA	NA	NA	NA	NA	NA	NA	NA	NA	NA	NA	NA	NA	NA	NA	NA	NA
NZ_MG550958.1_200	human	aminoglycoside_ANT(2'')-Ia	NA	1	NA	NA	NA	NA	NA	NA	NA	NA	NA	NA	NA	NA	NA	NA	NA	NA	NA	NA	NA	NA	NA	NA	NA	NA	NA	NA	NA	NA	NA	NA	NA	NA	NA	NA	NA	NA	NA	1	NA	NA	NA	NA	NA	NA	NA
NZ_KJ541071.1_15	unknown	aminoglycoside_ANT(2'')-Ia	NA	NA	NA	NA	NA	NA	NA	NA	NA	NA	NA	NA	NA	NA	NA	1	NA	NA	NA	NA	NA	NA	NA	NA	NA	NA	NA	NA	NA	NA	NA	NA	NA	NA	NA	NA	NA	NA	NA	NA	NA	NA	NA	NA	NA	NA	NA
NZ_LC556213.1_204	animal	aminoglycoside_ANT(2'')-Ia	NA	NA	NA	NA	NA	NA	NA	NA	NA	NA	NA	NA	NA	NA	NA	NA	NA	NA	NA	NA	NA	NA	NA	NA	NA	NA	NA	NA	NA	NA	1	NA	NA	NA	NA	3	NA	NA	NA	NA	NA	NA	NA	NA	NA	NA	NA
NZ_CP074702.1_178	human	aminoglycoside_ANT(3'')-Ia	NA	3	NA	NA	NA	NA	3	NA	NA	NA	NA	2	NA	NA	NA	3	1	8	1	NA	NA	NA	NA	NA	2	NA	NA	NA	NA	NA	NA	NA	NA	5	1	NA	1	NA	NA	NA	NA	1	NA	NA	NA	2	NA
NZ_CP080150.1_21	animal	aminoglycoside_ANT(3'')-Ia	NA	1	NA	13	NA	NA	20	NA	1	NA	NA	6	NA	NA	1	12	1	213	NA	NA	NA	6	1	NA	2	1	NA	8	NA	NA	3	NA	NA	5	1	NA	NA	NA	NA	13	NA	10	NA	3	NA	1	6
NZ_KU254580.1_55	human	aminoglycoside_ANT(3'')-Ia	NA	3	NA	11	NA	NA	2	NA	3	NA	NA	11	NA	NA	1	19	NA	137	NA	NA	NA	8	NA	NA	3	1	NA	6	NA	NA	12	NA	NA	13	3	NA	NA	NA	NA	9	NA	1	NA	3	NA	1	2
NZ_CP042895.1_4	food	aminoglycoside_ANT(3'')-Ia	NA	NA	NA	1	NA	NA	NA	NA	NA	NA	NA	NA	NA	NA	NA	1	NA	34	NA	NA	NA	NA	NA	NA	NA	NA	NA	1	NA	NA	NA	NA	NA	NA	NA	NA	NA	NA	NA	NA	NA	NA	NA	NA	NA	NA	NA
NZ_CP034390.1_161	human	aminoglycoside_ANT(3'')-Ia	NA	NA	NA	NA	NA	NA	1	NA	NA	NA	NA	NA	NA	NA	NA	NA	NA	NA	NA	NA	NA	NA	NA	NA	NA	NA	NA	NA	NA	NA	NA	NA	NA	NA	NA	NA	NA	NA	NA	NA	NA	NA	NA	NA	NA	NA	NA
NZ_CP095615.1_28	human	aminoglycoside_ANT(3'')-Ia	NA	NA	NA	NA	NA	NA	1	NA	NA	NA	NA	NA	NA	NA	NA	NA	NA	NA	NA	NA	NA	NA	NA	NA	NA	NA	NA	NA	NA	NA	NA	NA	NA	NA	NA	NA	NA	NA	NA	NA	NA	NA	NA	NA	NA	NA	NA
NZ_CP119747.1_51	unknown	aminoglycoside_ANT(3'')-Ia	NA	NA	NA	NA	NA	NA	2	NA	NA	NA	1	NA	NA	NA	NA	3	NA	37	NA	NA	NA	NA	NA	NA	NA	NA	NA	NA	NA	NA	NA	NA	NA	NA	NA	4	NA	NA	NA	1	NA	NA	NA	NA	NA	NA	NA
NZ_MN477204.1_8	food	aminoglycoside_ANT(3'')-Ia	NA	NA	NA	NA	NA	NA	NA	NA	1	NA	NA	NA	NA	NA	NA	NA	NA	NA	NA	NA	NA	NA	NA	NA	NA	NA	NA	NA	NA	NA	NA	NA	NA	1	NA	NA	NA	NA	NA	NA	NA	NA	NA	NA	NA	NA	NA
NZ_MZ054178.1_77	food	aminoglycoside_ANT(3'')-Ia	NA	NA	NA	NA	NA	NA	NA	NA	NA	NA	NA	NA	NA	NA	NA	5	NA	1	NA	NA	NA	NA	NA	NA	NA	NA	NA	NA	NA	NA	NA	NA	NA	NA	NA	NA	NA	NA	NA	NA	NA	NA	NA	NA	NA	NA	NA
NZ_CP019356.1_254	human	aminoglycoside_ANT(3'')-Ia	NA	NA	NA	NA	NA	NA	NA	NA	NA	NA	NA	NA	NA	NA	NA	NA	NA	1	NA	NA	NA	NA	NA	NA	NA	NA	NA	NA	NA	NA	NA	NA	NA	NA	NA	NA	NA	NA	NA	NA	NA	NA	NA	NA	NA	NA	NA
NZ_CP029631.1_119	human	aminoglycoside_ANT(3'')-Ia	NA	NA	NA	NA	NA	NA	NA	NA	NA	NA	NA	NA	NA	NA	NA	NA	NA	1	NA	NA	NA	NA	NA	NA	NA	NA	NA	NA	NA	NA	NA	NA	NA	NA	NA	NA	NA	NA	NA	NA	NA	NA	NA	NA	NA	NA	NA
NZ_CP041439.1_100	food	aminoglycoside_ANT(3'')-Ia	NA	NA	NA	NA	NA	NA	NA	NA	NA	NA	NA	NA	NA	NA	NA	NA	NA	1	NA	NA	NA	NA	NA	NA	NA	NA	NA	NA	NA	NA	NA	NA	NA	NA	NA	NA	NA	NA	NA	NA	NA	NA	NA	NA	NA	NA	NA
NZ_CP046007.1_211	human	aminoglycoside_ANT(3'')-Ia	NA	NA	NA	NA	NA	NA	NA	NA	NA	NA	NA	NA	NA	NA	NA	NA	NA	30	NA	NA	NA	2	NA	NA	NA	NA	NA	NA	NA	NA	NA	NA	NA	NA	NA	NA	NA	NA	NA	1	NA	NA	NA	NA	NA	NA	NA
NZ_CP076577.1_24	environment	aminoglycoside_ANT(3'')-Ia	NA	NA	NA	NA	NA	NA	NA	NA	NA	NA	NA	NA	NA	NA	NA	NA	NA	15	NA	NA	NA	NA	NA	NA	NA	NA	NA	NA	NA	NA	NA	NA	NA	NA	NA	NA	NA	NA	NA	NA	NA	NA	NA	NA	NA	NA	NA
NZ_CP093284.1_201	human	aminoglycoside_ANT(3'')-Ia	NA	NA	NA	NA	NA	NA	NA	NA	NA	NA	NA	NA	NA	NA	NA	NA	NA	2	NA	NA	NA	NA	NA	NA	NA	NA	NA	NA	NA	NA	NA	NA	NA	NA	NA	NA	NA	NA	NA	NA	NA	NA	NA	NA	NA	NA	NA
NZ_CP101233.1_177	unknown	aminoglycoside_ANT(3'')-Ia	NA	NA	NA	NA	NA	NA	NA	NA	NA	NA	NA	NA	NA	NA	NA	NA	NA	1	NA	NA	NA	NA	NA	NA	NA	NA	NA	NA	NA	NA	NA	NA	NA	1	NA	NA	NA	NA	NA	NA	NA	NA	NA	NA	NA	NA	NA
NZ_JABXOE010000003.1_17	food	aminoglycoside_ANT(3'')-Ia	NA	NA	NA	NA	NA	NA	NA	NA	NA	NA	NA	NA	NA	NA	NA	NA	NA	6	NA	NA	NA	NA	NA	NA	NA	NA	NA	NA	NA	NA	NA	NA	NA	NA	NA	NA	NA	NA	NA	NA	NA	NA	NA	NA	NA	NA	NA
NZ_JAIQAA010000002.1_382	unknown	aminoglycoside_ANT(3'')-Ia	NA	NA	NA	NA	NA	NA	NA	NA	NA	NA	NA	NA	NA	NA	NA	NA	NA	4	NA	NA	NA	NA	NA	NA	NA	NA	NA	NA	NA	NA	NA	NA	NA	NA	NA	NA	NA	NA	NA	NA	NA	NA	NA	NA	NA	NA	NA
NZ_CP025402.1_135	human	aminoglycoside_ANT(3'')-Ia	NA	NA	NA	NA	NA	NA	NA	NA	NA	NA	NA	NA	NA	NA	NA	NA	NA	NA	NA	NA	NA	NA	NA	NA	1	NA	NA	NA	NA	NA	NA	NA	NA	NA	NA	NA	NA	NA	NA	NA	NA	NA	NA	NA	NA	NA	NA
NZ_CM008266.1_103	human	aminoglycoside_ANT(3'')-Ia	NA	NA	NA	NA	NA	NA	NA	NA	NA	NA	NA	NA	NA	NA	NA	NA	NA	NA	NA	NA	NA	NA	NA	NA	NA	NA	NA	NA	NA	NA	1	NA	NA	NA	NA	NA	NA	NA	NA	NA	NA	NA	NA	NA	NA	NA	NA
NZ_CP072323.1_65	human	aminoglycoside_ANT(3'')-Ia	NA	NA	NA	NA	NA	NA	NA	NA	NA	NA	NA	NA	NA	NA	NA	NA	NA	NA	NA	NA	NA	NA	NA	NA	NA	NA	NA	NA	NA	NA	NA	NA	NA	1	NA	NA	NA	NA	NA	NA	NA	NA	NA	NA	NA	NA	NA
NZ_CP035844.1_92	human	aminoglycoside_ANT(3'')-Ia	NA	NA	NA	NA	NA	NA	NA	NA	NA	NA	NA	NA	NA	NA	NA	NA	NA	NA	NA	NA	NA	NA	NA	NA	NA	NA	NA	NA	NA	NA	NA	NA	NA	NA	NA	NA	NA	1	NA	NA	NA	NA	NA	NA	NA	NA	NA
NZ_AP022363.1_47	human	aminoglycoside_ANT(3'')-Ia	NA	NA	NA	NA	NA	NA	NA	NA	NA	NA	NA	NA	NA	NA	NA	NA	NA	NA	NA	NA	NA	NA	NA	NA	NA	NA	NA	NA	NA	NA	NA	NA	NA	NA	NA	NA	NA	NA	NA	NA	NA	NA	NA	NA	NA	NA	NA
NZ_CM008265.1_127	human	aminoglycoside_ANT(3'')-Ia	NA	NA	NA	NA	NA	NA	NA	NA	NA	NA	NA	NA	NA	NA	NA	NA	NA	NA	NA	NA	NA	NA	NA	NA	NA	NA	NA	NA	NA	NA	NA	NA	NA	NA	NA	NA	NA	NA	NA	NA	NA	NA	NA	NA	NA	NA	NA
NZ_CP063481.1_6	food	aminoglycoside_ANT(3'')-Ia	NA	NA	NA	NA	NA	NA	NA	NA	NA	NA	NA	NA	NA	NA	NA	NA	NA	NA	NA	NA	NA	NA	NA	NA	NA	NA	NA	NA	NA	NA	NA	NA	NA	NA	NA	NA	NA	NA	NA	NA	NA	NA	NA	NA	NA	NA	NA
NZ_CP063512.1_72	human	aminoglycoside_ANT(3'')-Ia	NA	NA	NA	NA	NA	NA	NA	NA	NA	NA	NA	NA	NA	NA	NA	NA	NA	NA	NA	NA	NA	NA	NA	NA	NA	NA	NA	NA	NA	NA	NA	NA	NA	NA	NA	NA	NA	NA	NA	NA	NA	NA	NA	NA	NA	NA	NA
NZ_CP072803.1_114	human	aminoglycoside_ANT(3'')-Ia	NA	NA	NA	NA	NA	NA	NA	NA	NA	NA	NA	NA	NA	NA	NA	NA	NA	NA	NA	NA	NA	NA	NA	NA	NA	NA	NA	NA	NA	NA	NA	NA	NA	NA	NA	NA	NA	NA	NA	NA	NA	NA	NA	NA	NA	NA	NA
NZ_CP029058.1_8	animal	aminoglycoside_ANT(3'')-Ia	NA	NA	NA	NA	NA	NA	NA	NA	NA	NA	NA	NA	NA	NA	NA	NA	NA	NA	NA	NA	NA	NA	NA	NA	NA	NA	NA	NA	NA	NA	NA	NA	NA	NA	NA	NA	NA	NA	NA	NA	NA	NA	NA	NA	NA	NA	NA
NZ_JAQIYW010000124.1_12	unknown	aminoglycoside_ANT(3'')-Ia	NA	NA	NA	NA	NA	NA	NA	NA	NA	NA	NA	NA	NA	NA	NA	NA	NA	NA	NA	NA	NA	NA	NA	NA	NA	NA	NA	NA	NA	NA	NA	NA	NA	NA	NA	NA	NA	NA	NA	NA	NA	NA	NA	NA	NA	NA	NA
NZ_CP048305.1_138	environment	aminoglycoside_ANT(3'')-Ia	NA	NA	NA	NA	NA	NA	NA	NA	NA	NA	NA	NA	NA	NA	NA	NA	NA	NA	NA	NA	NA	NA	NA	NA	NA	NA	NA	NA	NA	NA	NA	NA	NA	NA	NA	NA	NA	NA	NA	NA	NA	NA	NA	NA	NA	NA	NA
NZ_CP083499.1_117	human	aminoglycoside_ANT(3'')-Ia	NA	NA	NA	NA	NA	NA	NA	NA	NA	NA	NA	NA	NA	NA	NA	NA	NA	NA	NA	NA	NA	NA	NA	NA	NA	NA	NA	NA	NA	NA	NA	NA	NA	NA	NA	NA	NA	NA	NA	NA	NA	NA	NA	NA	NA	NA	NA
NZ_CP083532.1_242	human	aminoglycoside_ANT(3'')-Ia	NA	NA	NA	NA	NA	NA	NA	NA	NA	NA	NA	NA	NA	NA	NA	NA	NA	NA	NA	NA	NA	NA	NA	NA	NA	NA	NA	NA	NA	NA	NA	NA	NA	NA	NA	NA	NA	NA	NA	NA	NA	NA	NA	NA	NA	NA	NA
NZ_CP062926.1_73	human	aminoglycoside_ANT(3'')-Ia	NA	NA	NA	NA	NA	NA	NA	NA	NA	NA	NA	NA	NA	NA	NA	NA	NA	NA	NA	NA	NA	NA	NA	NA	NA	NA	NA	NA	NA	NA	NA	NA	NA	NA	NA	NA	NA	NA	NA	NA	NA	NA	NA	NA	NA	NA	NA
NZ_CP062929.1_75	human	aminoglycoside_ANT(3'')-Ia	NA	NA	NA	NA	NA	NA	NA	NA	NA	NA	NA	NA	NA	NA	NA	NA	NA	NA	NA	NA	NA	NA	NA	NA	NA	NA	NA	NA	NA	NA	NA	NA	NA	NA	NA	NA	NA	NA	NA	NA	NA	NA	NA	NA	NA	NA	NA
NZ_AGTD01000002.1_7	human	aminoglycoside_ANT(3'')-Ia	NA	NA	NA	NA	NA	NA	NA	NA	NA	NA	NA	NA	NA	NA	NA	NA	NA	NA	NA	NA	NA	NA	NA	NA	NA	NA	NA	NA	NA	NA	NA	NA	NA	NA	NA	NA	NA	NA	NA	NA	NA	NA	NA	NA	NA	NA	NA
NZ_CP051726.1_46	human	aminoglycoside_ANT(3'')-Ia	NA	NA	NA	NA	NA	NA	NA	NA	NA	NA	NA	NA	NA	NA	NA	NA	NA	NA	NA	NA	NA	NA	NA	NA	NA	NA	NA	NA	NA	NA	NA	NA	NA	NA	NA	NA	NA	NA	NA	NA	NA	NA	NA	NA	NA	NA	NA
NZ_HQ023864.1_146	unknown	aminoglycoside_ANT(3'')-Ia	NA	NA	NA	NA	NA	NA	NA	NA	NA	NA	NA	NA	NA	NA	NA	NA	NA	NA	NA	NA	NA	NA	NA	NA	NA	NA	NA	NA	NA	NA	NA	NA	NA	NA	NA	NA	NA	NA	NA	NA	NA	NA	NA	NA	NA	NA	NA
NZ_CM017064.1_35	human	aminoglycoside_APH(3'')-Ia	NA	NA	NA	2	NA	NA	1	NA	2	NA	1	1	NA	NA	NA	11	NA	132	NA	NA	NA	6	NA	NA	NA	NA	NA	2	NA	NA	2	NA	NA	2	NA	NA	NA	NA	NA	10	NA	1	NA	1	NA	NA	NA
NZ_CP059837.1_74	human	aminoglycoside_APH(3'')-Ia	NA	NA	NA	1	NA	NA	1	NA	1	NA	NA	NA	NA	NA	NA	4	NA	45	NA	NA	NA	NA	NA	NA	NA	NA	NA	NA	NA	NA	3	NA	NA	NA	NA	NA	NA	NA	NA	3	NA	NA	NA	NA	NA	1	NA
NZ_NIFW01000002.1_4452	environment	aminoglycoside_APH(3'')-Ia	NA	NA	NA	2	NA	NA	NA	NA	NA	NA	NA	NA	NA	NA	NA	NA	NA	1	NA	NA	NA	NA	NA	NA	NA	NA	NA	NA	NA	NA	NA	NA	NA	NA	NA	NA	NA	NA	NA	NA	NA	NA	NA	NA	NA	NA	NA
NZ_CP040068.1_166	human	aminoglycoside_APH(3'')-Ia	NA	NA	NA	NA	NA	NA	2	NA	NA	NA	NA	4	NA	NA	NA	6	NA	1	NA	NA	NA	NA	NA	NA	NA	NA	NA	NA	NA	NA	NA	NA	NA	NA	NA	NA	NA	NA	NA	NA	NA	NA	NA	NA	NA	NA	NA
NZ_CP061907.1_18	unknown	aminoglycoside_APH(3'')-Ia	NA	NA	NA	NA	NA	NA	NA	NA	1	NA	NA	NA	NA	NA	NA	NA	NA	NA	NA	NA	NA	NA	NA	NA	NA	NA	NA	NA	NA	NA	NA	NA	NA	NA	NA	NA	NA	NA	NA	NA	NA	NA	NA	NA	NA	NA	NA
NZ_CP062895.1_3984	human	aminoglycoside_APH(3'')-Ia	NA	NA	NA	NA	NA	NA	NA	NA	NA	NA	NA	NA	NA	NA	NA	6	NA	NA	NA	NA	NA	NA	NA	NA	NA	NA	NA	NA	NA	NA	NA	NA	NA	NA	NA	NA	NA	NA	NA	NA	NA	NA	NA	NA	NA	NA	NA
NZ_JACIVJ010000002.1_52	human	aminoglycoside_APH(3'')-Ia	NA	NA	NA	NA	NA	NA	NA	NA	NA	NA	NA	NA	NA	NA	NA	1	NA	NA	NA	NA	NA	NA	NA	NA	NA	NA	NA	NA	NA	NA	NA	NA	NA	NA	NA	NA	NA	NA	NA	NA	NA	NA	NA	NA	NA	NA	NA
NZ_LHAT01000172.1_5	animal	aminoglycoside_APH(3'')-Ia	NA	NA	NA	NA	NA	NA	NA	NA	NA	NA	NA	NA	NA	NA	NA	NA	NA	3	NA	NA	NA	NA	NA	NA	NA	NA	NA	NA	NA	NA	NA	NA	NA	1	NA	NA	NA	NA	NA	NA	NA	2	NA	NA	NA	NA	NA
NZ_NGBR01000046.1_57	unknown	aminoglycoside_APH(3'')-Ia	NA	NA	NA	NA	NA	NA	NA	NA	NA	NA	NA	NA	NA	NA	NA	NA	NA	1	NA	NA	NA	NA	NA	NA	NA	NA	NA	NA	NA	NA	NA	NA	NA	NA	NA	NA	NA	NA	NA	NA	NA	NA	NA	NA	NA	NA	NA
NZ_CP018126.1_7	environment	aminoglycoside_APH(3'')-Ia	NA	NA	NA	NA	NA	NA	NA	NA	NA	NA	NA	NA	NA	NA	NA	NA	NA	NA	NA	NA	NA	NA	NA	NA	NA	NA	NA	NA	NA	NA	NA	NA	NA	1	NA	NA	NA	NA	NA	NA	NA	NA	NA	NA	NA	NA	NA
NZ_MIIL01000002.1_42	human	aminoglycoside_APH(3'')-Ia	NA	NA	NA	NA	NA	NA	NA	NA	NA	NA	NA	NA	NA	NA	NA	NA	NA	NA	NA	NA	NA	NA	NA	NA	NA	NA	NA	NA	NA	NA	NA	NA	NA	NA	NA	NA	NA	NA	NA	NA	NA	NA	NA	NA	NA	NA	NA
NZ_CP035828.1_64	human	aminoglycoside_APH(3'')-Ia	NA	NA	NA	NA	NA	NA	NA	NA	NA	NA	NA	NA	NA	NA	NA	NA	NA	NA	NA	NA	NA	NA	NA	NA	NA	NA	NA	NA	NA	NA	NA	NA	NA	NA	NA	NA	NA	NA	NA	NA	NA	NA	NA	NA	NA	NA	NA
NZ_MG904992.1_166	animal	aminoglycoside_APH(3'')-Ia	NA	NA	NA	NA	NA	NA	NA	NA	NA	NA	NA	NA	NA	NA	NA	NA	NA	NA	NA	NA	NA	NA	NA	NA	NA	NA	NA	NA	NA	NA	NA	NA	NA	NA	NA	NA	NA	NA	NA	NA	NA	NA	NA	NA	NA	NA	NA
NZ_RRDM01000134.1_1	animal	aminoglycoside_APH(3'')-Ib	NA	2	NA	16	NA	NA	7	NA	3	NA	3	12	NA	NA	3	43	1	215	1	NA	NA	13	1	NA	5	NA	NA	8	NA	NA	22	NA	1	24	7	4	NA	NA	NA	16	NA	4	NA	NA	NA	11	2
NZ_CP041534.1_65	human	aminoglycoside_APH(3'')-Ib	NA	NA	NA	5	NA	NA	NA	NA	NA	NA	NA	NA	NA	NA	NA	8	NA	4	NA	NA	NA	NA	NA	NA	NA	NA	NA	NA	NA	NA	2	NA	NA	1	NA	NA	NA	NA	NA	NA	NA	2	NA	NA	NA	NA	NA
NZ_MT929285.1_13	food	aminoglycoside_APH(3'')-Ib	NA	NA	NA	2	NA	NA	NA	NA	NA	NA	NA	NA	NA	NA	NA	NA	NA	22	1	NA	NA	2	NA	NA	NA	NA	NA	1	NA	NA	NA	NA	NA	NA	NA	NA	NA	NA	NA	2	NA	NA	NA	NA	NA	NA	1
NZ_CP024976.1_26	animal	aminoglycoside_APH(3'')-Ib	NA	NA	NA	NA	NA	NA	1	NA	NA	NA	NA	NA	NA	NA	NA	NA	NA	1	NA	NA	NA	NA	NA	NA	NA	NA	NA	NA	NA	NA	NA	NA	NA	NA	NA	NA	NA	NA	NA	NA	NA	NA	NA	NA	NA	NA	NA
NZ_CP043335.1_56	unknown	aminoglycoside_APH(3'')-Ib	NA	NA	NA	NA	NA	NA	3	NA	NA	NA	NA	NA	NA	NA	1	1	NA	13	NA	NA	NA	NA	1	NA	2	NA	NA	3	NA	NA	3	NA	NA	5	3	NA	NA	NA	NA	2	NA	1	NA	NA	NA	NA	3
NZ_CP061907.1_20	unknown	aminoglycoside_APH(3'')-Ib	NA	NA	NA	NA	NA	NA	NA	NA	1	NA	NA	NA	NA	NA	NA	NA	NA	NA	NA	NA	NA	NA	NA	NA	NA	NA	NA	NA	NA	NA	NA	NA	NA	NA	NA	NA	NA	NA	NA	NA	NA	NA	NA	NA	NA	NA	NA
NZ_RROS01000105.1_3	environment	aminoglycoside_APH(3'')-Ib	NA	NA	NA	NA	NA	NA	NA	NA	1	NA	NA	1	NA	NA	NA	13	NA	4	1	NA	NA	4	NA	NA	NA	NA	NA	NA	NA	NA	2	NA	NA	3	NA	NA	NA	NA	NA	NA	NA	NA	NA	NA	NA	1	NA
NZ_CP117008.1_4141	human	aminoglycoside_APH(3'')-Ib	NA	NA	NA	NA	NA	NA	NA	NA	NA	NA	NA	2	NA	NA	NA	1	NA	2	NA	NA	NA	NA	NA	NA	NA	NA	NA	NA	NA	NA	2	NA	NA	NA	NA	NA	NA	NA	NA	NA	NA	NA	NA	NA	NA	NA	NA
NZ_RRSH01000279.1_16	human	aminoglycoside_APH(3'')-Ib	NA	NA	NA	NA	NA	NA	NA	NA	NA	NA	NA	NA	NA	NA	NA	1	NA	NA	NA	NA	NA	NA	NA	NA	NA	NA	NA	NA	NA	NA	NA	NA	NA	NA	NA	NA	NA	NA	NA	NA	NA	NA	NA	NA	NA	NA	NA
NZ_CP037903.1_2358	human	aminoglycoside_APH(3'')-Ib	NA	NA	NA	NA	NA	NA	NA	NA	NA	NA	NA	NA	NA	NA	NA	NA	NA	1	NA	NA	NA	NA	NA	NA	NA	NA	NA	NA	NA	NA	NA	NA	NA	NA	NA	NA	NA	NA	NA	NA	NA	NA	NA	NA	NA	NA	NA
NZ_CP058305.1_112	unknown	aminoglycoside_APH(3'')-Ib	NA	NA	NA	NA	NA	NA	NA	NA	NA	NA	NA	NA	NA	NA	NA	NA	NA	1	NA	NA	NA	NA	NA	NA	NA	NA	NA	NA	NA	NA	NA	NA	NA	NA	NA	NA	NA	NA	NA	NA	NA	NA	NA	NA	NA	NA	NA
NZ_CP097183.1_44	animal	aminoglycoside_APH(3'')-Ib	NA	NA	NA	NA	NA	NA	NA	NA	NA	NA	NA	NA	NA	NA	NA	NA	NA	2	NA	NA	NA	NA	NA	NA	NA	NA	NA	NA	NA	NA	NA	NA	NA	NA	NA	NA	NA	NA	NA	NA	NA	NA	NA	NA	NA	NA	NA
NZ_CP110978.1_2156	unknown	aminoglycoside_APH(3'')-Ib	NA	NA	NA	NA	NA	NA	NA	NA	NA	NA	NA	NA	NA	NA	NA	NA	NA	1	NA	NA	NA	NA	NA	NA	NA	NA	NA	NA	NA	NA	NA	NA	NA	NA	NA	NA	NA	NA	NA	NA	NA	NA	NA	NA	NA	NA	NA
NZ_JDVF01000123.1_14	environment	aminoglycoside_APH(3'')-Ib	NA	NA	NA	NA	NA	NA	NA	NA	NA	NA	NA	NA	NA	NA	NA	NA	NA	1	NA	NA	NA	NA	NA	NA	NA	NA	NA	NA	NA	NA	NA	NA	NA	NA	NA	NA	NA	NA	NA	NA	NA	1	NA	NA	NA	NA	NA
NZ_MT551208.1_50	unknown	aminoglycoside_APH(3'')-Ib	NA	NA	NA	NA	NA	NA	NA	NA	NA	NA	NA	NA	NA	NA	NA	NA	NA	1	NA	NA	NA	NA	NA	NA	NA	NA	NA	NA	NA	NA	NA	NA	NA	NA	NA	NA	NA	NA	NA	NA	NA	NA	NA	NA	NA	NA	NA
NZ_MT559992.1_92	unknown	aminoglycoside_APH(3'')-Ib	NA	NA	NA	NA	NA	NA	NA	NA	NA	NA	NA	NA	NA	NA	NA	NA	NA	1	NA	NA	NA	NA	NA	NA	NA	NA	NA	NA	NA	NA	NA	NA	NA	NA	NA	NA	NA	NA	NA	NA	NA	NA	NA	NA	NA	NA	NA
NZ_CP074052.1_1180	human	aminoglycoside_APH(3'')-Ib	NA	NA	NA	NA	NA	NA	NA	NA	NA	NA	NA	NA	NA	NA	NA	NA	NA	NA	NA	NA	NA	1	NA	NA	NA	NA	NA	NA	NA	NA	NA	NA	NA	NA	NA	NA	NA	NA	NA	NA	NA	NA	NA	NA	NA	NA	NA
NZ_CP026930.2_54	animal	aminoglycoside_APH(3'')-Ib	NA	NA	NA	NA	NA	NA	NA	NA	NA	NA	NA	NA	NA	NA	NA	NA	NA	NA	NA	NA	NA	NA	NA	NA	NA	NA	NA	NA	NA	NA	1	NA	NA	NA	NA	NA	NA	NA	NA	NA	NA	NA	NA	NA	NA	NA	NA
NZ_CP076059.1_55	unknown	aminoglycoside_APH(3'')-Ib	NA	NA	NA	NA	NA	NA	NA	NA	NA	NA	NA	NA	NA	NA	NA	NA	NA	NA	NA	NA	NA	NA	NA	NA	NA	NA	NA	NA	NA	NA	NA	NA	NA	1	NA	NA	NA	NA	NA	NA	NA	NA	NA	NA	NA	NA	NA
NZ_CP022156.1_24	environment	aminoglycoside_APH(3'')-Ib	NA	NA	NA	NA	NA	NA	NA	NA	NA	NA	NA	NA	NA	NA	NA	NA	NA	NA	NA	NA	NA	NA	NA	NA	NA	NA	NA	NA	NA	NA	NA	NA	NA	NA	NA	NA	NA	NA	NA	NA	NA	NA	NA	NA	NA	NA	NA
NZ_CP116918.1_7	human	aminoglycoside_APH(3'')-Ib	NA	NA	NA	NA	NA	NA	NA	NA	NA	NA	NA	NA	NA	NA	NA	NA	NA	NA	NA	NA	NA	NA	NA	NA	NA	NA	NA	NA	NA	NA	NA	NA	NA	NA	NA	NA	NA	NA	NA	NA	NA	NA	NA	NA	NA	NA	NA
NZ_LC542972.1_92	unknown	aminoglycoside_APH(3'')-Ib	NA	NA	NA	NA	NA	NA	NA	NA	NA	NA	NA	NA	NA	NA	NA	NA	NA	NA	NA	NA	NA	NA	NA	NA	NA	NA	NA	NA	NA	NA	NA	NA	NA	NA	NA	NA	NA	NA	NA	NA	NA	NA	NA	NA	NA	NA	NA
NZ_CP072804.1_20	human	aminoglycoside_APH(3'')-Ib	NA	NA	NA	NA	NA	NA	NA	NA	NA	NA	NA	NA	NA	NA	NA	NA	NA	NA	NA	NA	NA	NA	NA	NA	NA	NA	NA	NA	NA	NA	NA	NA	NA	NA	NA	NA	NA	NA	NA	NA	NA	NA	NA	NA	NA	NA	NA
NZ_CP080151.1_53	animal	aminoglycoside_APH(3'')-Ib	NA	NA	NA	NA	NA	NA	NA	NA	NA	NA	NA	NA	NA	NA	NA	NA	NA	NA	NA	NA	NA	NA	NA	NA	NA	NA	NA	NA	NA	NA	NA	NA	NA	NA	NA	NA	NA	NA	NA	NA	NA	NA	NA	NA	NA	NA	NA
NZ_MW574947.1_28	environment	aminoglycoside_APH(3'')-Ib	NA	NA	NA	NA	NA	NA	NA	NA	NA	NA	NA	NA	NA	NA	NA	NA	NA	NA	NA	NA	NA	NA	NA	NA	NA	NA	NA	NA	NA	NA	NA	NA	NA	NA	NA	NA	NA	NA	NA	NA	NA	NA	NA	NA	NA	NA	NA
NZ_CP083494.1_21	human	aminoglycoside_APH(3'')-Ib	NA	NA	NA	NA	NA	NA	NA	NA	NA	NA	NA	NA	NA	NA	NA	NA	NA	NA	NA	NA	NA	NA	NA	NA	NA	NA	NA	NA	NA	NA	NA	NA	NA	NA	NA	NA	NA	NA	NA	NA	NA	NA	NA	NA	NA	NA	NA
NZ_MG878867.1_173	human	aminoglycoside_APH(3'')-Ib	NA	NA	NA	NA	NA	NA	NA	NA	NA	NA	NA	NA	NA	NA	NA	NA	NA	NA	NA	NA	NA	NA	NA	NA	NA	NA	NA	NA	NA	NA	NA	NA	NA	NA	NA	NA	NA	NA	NA	NA	NA	NA	NA	NA	NA	NA	NA
NZ_CP015833.1_149	human	aminoglycoside_APH(3'')-Ib	NA	NA	NA	NA	NA	NA	NA	NA	NA	NA	NA	NA	NA	NA	NA	NA	NA	NA	NA	NA	NA	NA	NA	NA	NA	NA	NA	NA	NA	NA	NA	NA	NA	NA	NA	NA	NA	NA	NA	NA	NA	NA	NA	NA	NA	NA	NA
NZ_CP038391.1_5	unknown	aminoglycoside_APH(3'')-Ib	NA	NA	NA	NA	NA	NA	NA	NA	NA	NA	NA	NA	NA	NA	NA	NA	NA	NA	NA	NA	NA	NA	NA	NA	NA	NA	NA	NA	NA	NA	NA	NA	NA	NA	NA	NA	NA	NA	NA	NA	NA	NA	NA	NA	NA	NA	NA
NZ_CP051739.1_117	human	aminoglycoside_APH(3'')-Ib	NA	NA	NA	NA	NA	NA	NA	NA	NA	NA	NA	NA	NA	NA	NA	NA	NA	NA	NA	NA	NA	NA	NA	NA	NA	NA	NA	NA	NA	NA	NA	NA	NA	NA	NA	NA	NA	NA	NA	NA	NA	NA	NA	NA	NA	NA	NA
NZ_CP104504.1_278	food	aminoglycoside_APH(3'')-Ib	NA	NA	NA	NA	NA	NA	NA	NA	NA	NA	NA	NA	NA	NA	NA	NA	NA	NA	NA	NA	NA	NA	NA	NA	NA	NA	NA	NA	NA	NA	NA	NA	NA	NA	NA	NA	NA	NA	NA	NA	NA	NA	NA	NA	NA	NA	NA
NZ_MSDR01000185.1_2	human	aminoglycoside_APH(3'')-Ib	NA	NA	NA	NA	NA	NA	NA	NA	NA	NA	NA	NA	NA	NA	NA	NA	NA	NA	NA	NA	NA	NA	NA	NA	NA	NA	NA	NA	NA	NA	NA	NA	NA	NA	NA	NA	NA	NA	NA	NA	NA	NA	NA	NA	NA	NA	NA
NZ_CP031297.1_141	human	aminoglycoside_APH(3'')-Ib	NA	NA	NA	NA	NA	NA	NA	NA	NA	NA	NA	NA	NA	NA	NA	NA	NA	NA	NA	NA	NA	NA	NA	NA	NA	NA	NA	NA	NA	NA	NA	NA	NA	NA	NA	NA	NA	NA	NA	NA	NA	NA	NA	NA	NA	NA	NA
NZ_CP032067.1_165	unknown	aminoglycoside_APH(3'')-IIa	NA	NA	NA	5	NA	NA	NA	NA	NA	NA	NA	NA	NA	NA	NA	NA	NA	49	NA	NA	NA	2	NA	NA	NA	NA	NA	NA	NA	NA	NA	NA	NA	NA	NA	NA	NA	NA	NA	3	NA	NA	NA	NA	NA	NA	NA
NZ_CP101736.1_41	animal	aminoglycoside_APH(3'')-IIa	NA	NA	NA	NA	NA	NA	NA	NA	NA	NA	NA	NA	NA	NA	NA	NA	NA	1	NA	NA	NA	NA	NA	NA	NA	NA	NA	NA	NA	NA	NA	NA	NA	NA	NA	NA	NA	NA	NA	NA	NA	NA	NA	NA	NA	NA	NA
NZ_CP083532.1_37	human	aminoglycoside_APH(3'')-IIa	NA	NA	NA	NA	NA	NA	NA	NA	NA	NA	NA	NA	NA	NA	NA	NA	NA	NA	NA	NA	NA	NA	NA	NA	NA	NA	NA	NA	NA	NA	NA	NA	NA	NA	NA	NA	NA	NA	NA	NA	NA	NA	NA	NA	NA	NA	NA
NZ_CP040068.1_42	human	aminoglycoside_APH(3'')-IIa	NA	NA	NA	NA	NA	NA	NA	NA	NA	NA	NA	NA	NA	NA	NA	NA	NA	NA	NA	NA	NA	NA	NA	NA	NA	NA	NA	NA	NA	NA	NA	NA	NA	NA	NA	NA	NA	NA	NA	NA	NA	NA	NA	NA	NA	NA	NA
NZ_CP045864.1_41	human	aminoglycoside_APH(3'')-IIIa	NA	NA	NA	NA	NA	NA	NA	NA	NA	NA	NA	NA	NA	NA	NA	NA	NA	NA	NA	NA	NA	NA	NA	NA	NA	NA	NA	NA	NA	NA	NA	NA	NA	NA	NA	NA	NA	NA	NA	NA	NA	NA	NA	NA	NA	NA	NA
NZ_MG550958.1_194	human	aminoglycoside_APH(3'')-VI	NA	1	NA	NA	NA	NA	NA	NA	NA	NA	NA	NA	NA	NA	NA	NA	NA	NA	NA	NA	NA	NA	NA	NA	NA	NA	NA	NA	NA	NA	NA	NA	NA	NA	NA	NA	NA	NA	NA	NA	NA	NA	NA	NA	NA	NA	NA
NZ_CP044440.1_13	unknown	aminoglycoside_APH(3'')-VI	NA	NA	NA	1	NA	NA	NA	NA	NA	NA	NA	NA	NA	NA	NA	NA	NA	5	NA	NA	NA	NA	NA	NA	NA	NA	NA	NA	NA	NA	NA	NA	NA	NA	NA	NA	NA	NA	NA	NA	NA	1	NA	NA	NA	NA	NA
NZ_MT349421.1_7	human	aminoglycoside_APH(3'')-VI	NA	NA	NA	NA	NA	NA	NA	NA	NA	NA	NA	1	NA	NA	NA	NA	NA	1	NA	NA	NA	NA	NA	NA	NA	NA	NA	NA	NA	NA	NA	NA	NA	NA	NA	NA	NA	NA	NA	NA	NA	NA	NA	NA	NA	NA	NA
NZ_CP031297.1_165	human	aminoglycoside_APH(3'')-VI	NA	NA	NA	NA	NA	NA	NA	NA	NA	NA	NA	NA	NA	NA	NA	NA	NA	NA	NA	NA	NA	NA	NA	NA	NA	NA	NA	NA	NA	NA	NA	NA	NA	NA	NA	NA	NA	NA	NA	NA	NA	NA	NA	NA	NA	NA	NA
NZ_CP064106.1_83	unknown	aminoglycoside_APH(3'')-VIb	NA	NA	NA	NA	NA	NA	NA	NA	NA	NA	NA	NA	NA	NA	NA	NA	NA	1	NA	NA	NA	NA	NA	NA	NA	NA	NA	NA	NA	NA	NA	NA	NA	NA	NA	NA	NA	NA	NA	NA	NA	NA	NA	NA	NA	NA	NA
NZ_MT163739.1_275	animal	aminoglycoside_APH(3'')-XV	NA	NA	NA	NA	NA	NA	NA	NA	NA	NA	NA	NA	NA	NA	NA	1	NA	NA	NA	NA	NA	NA	NA	NA	NA	NA	NA	NA	NA	NA	NA	NA	NA	1	NA	NA	NA	NA	NA	NA	NA	NA	NA	NA	NA	NA	1
NZ_LN735559.1_15	unknown	aminoglycoside_APH(4)-Ia	NA	1	NA	2	NA	NA	NA	NA	NA	3	NA	NA	NA	NA	NA	NA	NA	75	NA	NA	NA	NA	NA	NA	NA	NA	NA	NA	NA	NA	NA	NA	NA	NA	NA	NA	NA	NA	NA	2	NA	NA	NA	NA	NA	1	NA
NZ_CP096588.1_30	human	aminoglycoside_APH(4)-Ia	NA	NA	NA	NA	NA	NA	NA	NA	NA	NA	NA	NA	NA	NA	NA	NA	NA	1	NA	NA	NA	NA	NA	NA	NA	NA	NA	NA	NA	NA	NA	NA	NA	NA	NA	NA	NA	NA	NA	NA	NA	NA	NA	NA	NA	NA	NA
NZ_CP118602.1_138	human	aminoglycoside_APH(4)-Ia	NA	NA	NA	NA	NA	NA	NA	NA	NA	NA	NA	NA	NA	NA	NA	NA	NA	1	NA	NA	NA	NA	NA	NA	NA	NA	NA	NA	NA	NA	NA	NA	NA	NA	NA	NA	NA	NA	NA	NA	NA	NA	NA	NA	NA	NA	NA
NZ_KX518744.1_25	environment	aminoglycoside_APH(4)-Ia	NA	NA	NA	NA	NA	NA	NA	NA	NA	NA	NA	NA	NA	NA	NA	NA	NA	1	NA	NA	NA	NA	NA	NA	NA	NA	NA	NA	NA	NA	NA	NA	NA	NA	NA	NA	NA	NA	NA	NA	NA	NA	NA	NA	NA	NA	NA
NZ_MG662415.1_129	animal	aminoglycoside_APH(4)-Ia	NA	NA	NA	NA	NA	NA	NA	NA	NA	NA	NA	NA	NA	NA	NA	NA	NA	1	NA	NA	NA	NA	NA	NA	NA	NA	NA	NA	NA	NA	NA	NA	NA	NA	NA	NA	NA	NA	NA	NA	NA	NA	NA	NA	NA	NA	NA
NZ_CP068707.1_247	unknown	aminoglycoside_APH(4)-Ib	NA	NA	NA	NA	NA	NA	NA	NA	NA	NA	NA	NA	NA	NA	NA	NA	NA	2	NA	NA	NA	NA	NA	NA	NA	NA	NA	NA	NA	NA	NA	NA	NA	NA	NA	NA	NA	NA	NA	NA	NA	NA	NA	NA	NA	NA	NA
NZ_MK169211.1_220	animal	aminoglycoside_APH(6)-Ic	NA	NA	NA	NA	NA	NA	NA	NA	NA	NA	NA	NA	NA	NA	NA	NA	NA	NA	NA	NA	NA	NA	NA	NA	NA	NA	NA	NA	NA	NA	NA	NA	NA	NA	NA	NA	NA	NA	NA	NA	NA	NA	NA	NA	NA	NA	NA
NZ_RRMX01000153.1_5	environment	aminoglycoside_APH(6)-Id	NA	2	NA	12	NA	NA	6	NA	3	NA	3	14	NA	NA	1	40	1	163	NA	NA	NA	14	1	NA	3	NA	NA	7	NA	NA	22	NA	1	23	5	4	NA	NA	NA	13	NA	7	NA	NA	NA	2	2
NZ_CP080139.1_4773	animal	aminoglycoside_APH(6)-Id	NA	NA	NA	1	NA	NA	NA	NA	NA	NA	NA	NA	NA	NA	NA	NA	NA	NA	NA	NA	NA	NA	NA	NA	NA	NA	NA	NA	NA	NA	NA	NA	NA	NA	NA	NA	NA	NA	NA	1	NA	NA	NA	NA	NA	NA	NA
NZ_LR130556.1_52	human	aminoglycoside_APH(6)-Id	NA	NA	NA	1	NA	NA	NA	NA	NA	NA	NA	NA	NA	NA	NA	NA	NA	2	NA	NA	NA	NA	NA	NA	NA	NA	NA	NA	NA	NA	NA	NA	NA	NA	NA	NA	NA	NA	NA	1	NA	NA	NA	NA	NA	NA	NA
NZ_MH287084.1_97	human	aminoglycoside_APH(6)-Id	NA	NA	NA	5	NA	NA	NA	NA	NA	NA	NA	NA	NA	NA	NA	NA	NA	NA	NA	NA	NA	NA	NA	NA	NA	NA	NA	NA	NA	NA	NA	NA	NA	NA	NA	NA	NA	NA	NA	NA	NA	NA	NA	NA	NA	NA	NA
NZ_QBRX01000021.1_36	food	aminoglycoside_APH(6)-Id	NA	NA	NA	2	NA	NA	NA	NA	NA	NA	NA	NA	NA	NA	NA	NA	NA	1	NA	NA	NA	NA	NA	NA	1	NA	NA	NA	NA	NA	NA	NA	NA	NA	NA	2	NA	NA	NA	NA	NA	NA	NA	NA	NA	NA	NA
NZ_RZGA01000117.1_111	human	aminoglycoside_APH(6)-Id	NA	NA	NA	2	NA	NA	2	NA	NA	NA	NA	1	NA	NA	2	4	NA	57	1	NA	NA	2	NA	NA	1	NA	NA	3	NA	NA	NA	NA	NA	1	2	NA	NA	NA	NA	3	NA	NA	NA	NA	NA	8	1
NZ_CP034390.1_100	human	aminoglycoside_APH(6)-Id	NA	NA	NA	NA	NA	NA	1	NA	NA	NA	NA	NA	NA	NA	NA	NA	NA	1	NA	NA	NA	NA	NA	NA	NA	NA	NA	NA	NA	NA	NA	NA	NA	NA	NA	NA	NA	NA	NA	NA	NA	NA	NA	NA	NA	NA	NA
NZ_CP050037.1_16	unknown	aminoglycoside_APH(6)-Id	NA	NA	NA	NA	NA	NA	2	NA	NA	NA	NA	NA	NA	NA	NA	NA	NA	5	NA	NA	NA	NA	NA	NA	NA	NA	NA	NA	NA	NA	NA	NA	NA	NA	NA	NA	NA	NA	NA	NA	NA	NA	NA	NA	NA	NA	NA
NZ_CP061907.1_19	unknown	aminoglycoside_APH(6)-Id	NA	NA	NA	NA	NA	NA	NA	NA	1	NA	NA	NA	NA	NA	NA	NA	NA	NA	NA	NA	NA	NA	NA	NA	NA	NA	NA	NA	NA	NA	NA	NA	NA	NA	NA	NA	NA	NA	NA	NA	NA	NA	NA	NA	NA	NA	NA
NZ_LT838200.1_2243	human	aminoglycoside_APH(6)-Id	NA	NA	NA	NA	NA	NA	NA	NA	1	NA	NA	NA	NA	NA	NA	15	NA	7	1	NA	NA	2	NA	NA	NA	NA	NA	NA	NA	NA	6	NA	NA	1	NA	NA	NA	NA	NA	NA	NA	2	NA	NA	NA	NA	NA
NZ_CP013024.1_59	human	aminoglycoside_APH(6)-Id	NA	NA	NA	NA	NA	NA	NA	NA	NA	NA	NA	NA	NA	NA	NA	5	NA	NA	NA	NA	NA	NA	NA	NA	NA	NA	NA	NA	NA	NA	NA	NA	NA	NA	NA	NA	NA	NA	NA	NA	NA	NA	NA	NA	NA	NA	NA
NZ_CP051224.1_86	unknown	aminoglycoside_APH(6)-Id	NA	NA	NA	NA	NA	NA	NA	NA	NA	NA	NA	NA	NA	NA	NA	1	NA	2	NA	NA	NA	NA	NA	NA	NA	NA	NA	NA	NA	NA	NA	NA	NA	NA	NA	NA	NA	NA	NA	NA	NA	NA	NA	NA	NA	NA	NA
NZ_CP072987.1_3	unknown	aminoglycoside_APH(6)-Id	NA	NA	NA	NA	NA	NA	NA	NA	NA	NA	NA	NA	NA	NA	NA	1	NA	NA	NA	NA	NA	NA	NA	NA	NA	NA	NA	NA	NA	NA	NA	NA	NA	NA	NA	NA	NA	NA	NA	NA	NA	NA	NA	NA	NA	NA	NA
NZ_CP090215.1_2	environment	aminoglycoside_APH(6)-Id	NA	NA	NA	NA	NA	NA	NA	NA	NA	NA	NA	NA	NA	NA	NA	1	NA	2	NA	NA	NA	NA	NA	NA	NA	NA	NA	NA	NA	NA	NA	NA	NA	NA	NA	NA	NA	NA	NA	NA	NA	NA	NA	NA	NA	NA	NA
NZ_MG904995.1_43	animal	aminoglycoside_APH(6)-Id	NA	NA	NA	NA	NA	NA	NA	NA	NA	NA	NA	NA	NA	NA	NA	2	NA	4	NA	NA	NA	NA	NA	NA	NA	NA	NA	NA	NA	NA	NA	NA	NA	NA	NA	NA	NA	NA	NA	NA	NA	NA	NA	NA	NA	NA	NA
NZ_RRMY01000148.1_5	environment	aminoglycoside_APH(6)-Id	NA	NA	NA	NA	NA	NA	NA	NA	NA	NA	NA	NA	NA	NA	NA	1	NA	NA	NA	NA	NA	NA	NA	NA	NA	NA	NA	NA	NA	NA	NA	NA	NA	NA	NA	NA	NA	NA	NA	NA	NA	NA	NA	NA	NA	NA	NA
NZ_CM010657.1_118	human	aminoglycoside_APH(6)-Id	NA	NA	NA	NA	NA	NA	NA	NA	NA	NA	NA	NA	NA	NA	NA	NA	NA	1	NA	NA	NA	NA	NA	NA	NA	NA	NA	NA	NA	NA	NA	NA	NA	NA	NA	NA	NA	NA	NA	NA	NA	NA	NA	NA	NA	NA	NA
NZ_CP010373.2_17	environment	aminoglycoside_APH(6)-Id	NA	NA	NA	NA	NA	NA	NA	NA	NA	NA	NA	NA	NA	NA	NA	NA	NA	3	1	NA	NA	NA	NA	NA	NA	NA	NA	NA	NA	NA	NA	NA	NA	NA	NA	NA	NA	NA	NA	NA	NA	NA	NA	NA	NA	NA	NA
NZ_CP019248.1_96	human	aminoglycoside_APH(6)-Id	NA	NA	NA	NA	NA	NA	NA	NA	NA	NA	NA	NA	NA	NA	NA	NA	NA	12	NA	NA	NA	NA	NA	NA	NA	NA	NA	NA	NA	NA	NA	NA	NA	NA	NA	NA	NA	NA	NA	2	NA	NA	NA	NA	NA	NA	NA
NZ_CP026572.2_4	human	aminoglycoside_APH(6)-Id	NA	NA	NA	NA	NA	NA	NA	NA	NA	NA	NA	NA	NA	NA	NA	NA	NA	2	NA	NA	NA	NA	NA	NA	NA	NA	NA	NA	NA	NA	NA	NA	NA	NA	NA	NA	NA	NA	NA	NA	NA	NA	NA	NA	NA	NA	NA
NZ_CP037903.1_2360	human	aminoglycoside_APH(6)-Id	NA	NA	NA	NA	NA	NA	NA	NA	NA	NA	NA	NA	NA	NA	NA	NA	NA	1	NA	NA	NA	NA	NA	NA	NA	NA	NA	NA	NA	NA	NA	NA	NA	NA	NA	NA	NA	NA	NA	NA	NA	NA	NA	NA	NA	NA	NA
NZ_CP038139.1_193	human	aminoglycoside_APH(6)-Id	NA	NA	NA	NA	NA	NA	NA	NA	NA	NA	NA	NA	NA	NA	NA	NA	NA	17	NA	NA	NA	NA	NA	NA	NA	NA	NA	NA	NA	NA	NA	NA	NA	NA	NA	NA	NA	NA	NA	NA	NA	NA	NA	NA	NA	NA	NA
NZ_CP040929.1_42	human	aminoglycoside_APH(6)-Id	NA	NA	NA	NA	NA	NA	NA	NA	NA	NA	NA	NA	NA	NA	NA	NA	NA	1	NA	NA	NA	NA	NA	NA	NA	NA	NA	NA	NA	NA	NA	NA	NA	NA	NA	NA	NA	NA	NA	NA	NA	NA	NA	NA	NA	NA	NA
NZ_CP045998.1_6	human	aminoglycoside_APH(6)-Id	NA	NA	NA	NA	NA	NA	NA	NA	NA	NA	NA	NA	NA	NA	NA	NA	NA	3	NA	NA	NA	NA	NA	NA	NA	NA	NA	NA	NA	NA	NA	NA	NA	NA	NA	NA	NA	NA	NA	NA	NA	NA	NA	NA	NA	NA	NA
NZ_CP075853.1_50	human	aminoglycoside_APH(6)-Id	NA	NA	NA	NA	NA	NA	NA	NA	NA	NA	NA	NA	NA	NA	NA	NA	NA	1	NA	NA	NA	NA	NA	NA	NA	NA	NA	NA	NA	NA	NA	NA	NA	NA	NA	NA	NA	NA	NA	NA	NA	NA	NA	NA	NA	NA	NA
NZ_CP076055.1_75	unknown	aminoglycoside_APH(6)-Id	NA	NA	NA	NA	NA	NA	NA	NA	NA	NA	NA	NA	NA	NA	NA	NA	NA	1	NA	NA	NA	NA	NA	NA	NA	NA	NA	NA	NA	NA	NA	NA	NA	NA	NA	NA	NA	NA	NA	NA	NA	NA	NA	NA	NA	NA	NA
NZ_CP090573.1_2	environment	aminoglycoside_APH(6)-Id	NA	NA	NA	NA	NA	NA	NA	NA	NA	NA	NA	NA	NA	NA	NA	NA	NA	1	NA	NA	NA	NA	NA	NA	NA	NA	NA	NA	NA	NA	NA	NA	NA	NA	NA	NA	NA	NA	NA	NA	NA	NA	NA	NA	NA	NA	NA
NZ_CP095084.1_138	human	aminoglycoside_APH(6)-Id	NA	NA	NA	NA	NA	NA	NA	NA	NA	NA	NA	NA	NA	NA	NA	NA	NA	1	NA	NA	NA	NA	NA	NA	NA	NA	NA	NA	NA	NA	NA	NA	NA	NA	NA	NA	NA	NA	NA	NA	NA	NA	NA	NA	NA	NA	NA
NZ_CP095272.1_112	human	aminoglycoside_APH(6)-Id	NA	NA	NA	NA	NA	NA	NA	NA	NA	NA	NA	NA	NA	NA	NA	NA	NA	1	NA	NA	NA	NA	NA	NA	NA	NA	NA	NA	NA	NA	NA	NA	NA	NA	NA	NA	NA	NA	NA	NA	NA	NA	NA	NA	NA	NA	NA
NZ_MG197502.1_22	human	aminoglycoside_APH(6)-Id	NA	NA	NA	NA	NA	NA	NA	NA	NA	NA	NA	NA	NA	NA	NA	NA	NA	3	NA	NA	NA	NA	NA	NA	NA	NA	NA	NA	NA	NA	NA	NA	NA	NA	NA	NA	NA	NA	NA	NA	NA	NA	NA	NA	NA	NA	NA
NZ_CP019944.1_4540	animal	aminoglycoside_APH(6)-Id	NA	NA	NA	NA	NA	NA	NA	NA	NA	NA	NA	NA	NA	NA	NA	NA	NA	NA	NA	NA	NA	NA	NA	NA	NA	NA	NA	NA	NA	NA	NA	NA	NA	1	NA	NA	NA	NA	NA	NA	NA	NA	NA	NA	NA	NA	NA
NZ_RYCV01000003.1_2169	human	aminoglycoside_APH(6)-Id	NA	NA	NA	NA	NA	NA	NA	NA	NA	NA	NA	NA	NA	NA	NA	NA	NA	NA	NA	NA	NA	NA	NA	NA	NA	NA	NA	NA	NA	NA	NA	NA	NA	2	NA	NA	NA	NA	NA	NA	NA	NA	NA	NA	NA	NA	NA
NZ_CP040922.1_56	human	aminoglycoside_APH(6)-Id	NA	NA	NA	NA	NA	NA	NA	NA	NA	NA	NA	NA	NA	NA	NA	NA	NA	NA	NA	NA	NA	NA	NA	NA	NA	NA	NA	NA	NA	NA	NA	NA	NA	NA	NA	NA	NA	NA	NA	NA	NA	1	NA	NA	NA	NA	NA
NZ_AP018939.1_53	environment	aminoglycoside_APH(6)-Id	NA	NA	NA	NA	NA	NA	NA	NA	NA	NA	NA	NA	NA	NA	NA	NA	NA	NA	NA	NA	NA	NA	NA	NA	NA	NA	NA	NA	NA	NA	NA	NA	NA	NA	NA	NA	NA	NA	NA	NA	NA	NA	NA	NA	NA	NA	NA
NZ_AP021915.1_87	environment	aminoglycoside_APH(6)-Id	NA	NA	NA	NA	NA	NA	NA	NA	NA	NA	NA	NA	NA	NA	NA	NA	NA	NA	NA	NA	NA	NA	NA	NA	NA	NA	NA	NA	NA	NA	NA	NA	NA	NA	NA	NA	NA	NA	NA	NA	NA	NA	NA	NA	NA	NA	NA
NZ_CP063464.1_62	food	aminoglycoside_APH(6)-Id	NA	NA	NA	NA	NA	NA	NA	NA	NA	NA	NA	NA	NA	NA	NA	NA	NA	NA	NA	NA	NA	NA	NA	NA	NA	NA	NA	NA	NA	NA	NA	NA	NA	NA	NA	NA	NA	NA	NA	NA	NA	NA	NA	NA	NA	NA	NA
NZ_CP063477.1_26	food	aminoglycoside_APH(6)-Id	NA	NA	NA	NA	NA	NA	NA	NA	NA	NA	NA	NA	NA	NA	NA	NA	NA	NA	NA	NA	NA	NA	NA	NA	NA	NA	NA	NA	NA	NA	NA	NA	NA	NA	NA	NA	NA	NA	NA	NA	NA	NA	NA	NA	NA	NA	NA
NZ_CP051665.1_73	human	aminoglycoside_APH(6)-Id	NA	NA	NA	NA	NA	NA	NA	NA	NA	NA	NA	NA	NA	NA	NA	NA	NA	NA	NA	NA	NA	NA	NA	NA	NA	NA	NA	NA	NA	NA	NA	NA	NA	NA	NA	NA	NA	NA	NA	NA	NA	NA	NA	NA	NA	NA	NA
NZ_CP016546.1_3065	human	aminoglycoside_APH(6)-Id	NA	NA	NA	NA	NA	NA	NA	NA	NA	NA	NA	NA	NA	NA	NA	NA	NA	NA	NA	NA	NA	NA	NA	NA	NA	NA	NA	NA	NA	NA	NA	NA	NA	NA	NA	NA	NA	NA	NA	NA	NA	NA	NA	NA	NA	NA	NA
NZ_CP015086.1_136	human	aminoglycoside_APH(6)-Id	NA	NA	NA	NA	NA	NA	NA	NA	NA	NA	NA	NA	NA	NA	NA	NA	NA	NA	NA	NA	NA	NA	NA	NA	NA	NA	NA	NA	NA	NA	NA	NA	NA	NA	NA	NA	NA	NA	NA	NA	NA	NA	NA	NA	NA	NA	NA
NZ_CP047573.1_61	human	aminoglycoside_APH(6)-Id	NA	NA	NA	NA	NA	NA	NA	NA	NA	NA	NA	NA	NA	NA	NA	NA	NA	NA	NA	NA	NA	NA	NA	NA	NA	NA	NA	NA	NA	NA	NA	NA	NA	NA	NA	NA	NA	NA	NA	NA	NA	NA	NA	NA	NA	NA	NA
NZ_JDVF01000123.1_13	environment	aminoglycoside_APH(6)-Id	NA	NA	NA	NA	NA	NA	NA	NA	NA	NA	NA	NA	NA	NA	NA	NA	NA	NA	NA	NA	NA	NA	NA	NA	NA	NA	NA	NA	NA	NA	NA	NA	NA	NA	NA	NA	NA	NA	NA	NA	NA	NA	NA	NA	NA	NA	NA
NZ_MW574940.1_35	environment	aminoglycoside_APH(6)-Id	NA	NA	NA	NA	NA	NA	NA	NA	NA	NA	NA	NA	NA	NA	NA	NA	NA	NA	NA	NA	NA	NA	NA	NA	NA	NA	NA	NA	NA	NA	NA	NA	NA	NA	NA	NA	NA	NA	NA	NA	NA	NA	NA	NA	NA	NA	NA
NZ_CP083494.1_20	human	aminoglycoside_APH(6)-Id	NA	NA	NA	NA	NA	NA	NA	NA	NA	NA	NA	NA	NA	NA	NA	NA	NA	NA	NA	NA	NA	NA	NA	NA	NA	NA	NA	NA	NA	NA	NA	NA	NA	NA	NA	NA	NA	NA	NA	NA	NA	NA	NA	NA	NA	NA	NA
NZ_CP075738.1_109	animal	aminoglycoside_APH(6)-Id	NA	NA	NA	NA	NA	NA	NA	NA	NA	NA	NA	NA	NA	NA	NA	NA	NA	NA	NA	NA	NA	NA	NA	NA	NA	NA	NA	NA	NA	NA	NA	NA	NA	NA	NA	NA	NA	NA	NA	NA	NA	NA	NA	NA	NA	NA	NA
NZ_CP062925.1_49	human	aminoglycoside_APH(6)-Id	NA	NA	NA	NA	NA	NA	NA	NA	NA	NA	NA	NA	NA	NA	NA	NA	NA	NA	NA	NA	NA	NA	NA	NA	NA	NA	NA	NA	NA	NA	NA	NA	NA	NA	NA	NA	NA	NA	NA	NA	NA	NA	NA	NA	NA	NA	NA
NZ_CP062935.1_4	human	aminoglycoside_APH(6)-Id	NA	NA	NA	NA	NA	NA	NA	NA	NA	NA	NA	NA	NA	NA	NA	NA	NA	NA	NA	NA	NA	NA	NA	NA	NA	NA	NA	NA	NA	NA	NA	NA	NA	NA	NA	NA	NA	NA	NA	NA	NA	NA	NA	NA	NA	NA	NA
NZ_CP018241.1_4371	unknown	aminoglycoside_APH(6)-Id	NA	NA	NA	NA	NA	NA	NA	NA	NA	NA	NA	NA	NA	NA	NA	NA	NA	NA	NA	NA	NA	NA	NA	NA	NA	NA	NA	NA	NA	NA	NA	NA	NA	NA	NA	NA	NA	NA	NA	NA	NA	NA	NA	NA	NA	NA	NA
NZ_CP062704.1_65	animal	aminoglycoside_APH(6)-Id	NA	NA	NA	NA	NA	NA	NA	NA	NA	NA	NA	NA	NA	NA	NA	NA	NA	NA	NA	NA	NA	NA	NA	NA	NA	NA	NA	NA	NA	NA	NA	NA	NA	NA	NA	NA	NA	NA	NA	NA	NA	NA	NA	NA	NA	NA	NA
NZ_CP022165.1_137	human	aminoglycoside_APH(6)-Id	NA	NA	NA	NA	NA	NA	NA	NA	NA	NA	NA	NA	NA	NA	NA	NA	NA	NA	NA	NA	NA	NA	NA	NA	NA	NA	NA	NA	NA	NA	NA	NA	NA	NA	NA	NA	NA	NA	NA	NA	NA	NA	NA	NA	NA	NA	NA
NZ_CP051739.1_119	human	aminoglycoside_APH(6)-Id	NA	NA	NA	NA	NA	NA	NA	NA	NA	NA	NA	NA	NA	NA	NA	NA	NA	NA	NA	NA	NA	NA	NA	NA	NA	NA	NA	NA	NA	NA	NA	NA	NA	NA	NA	NA	NA	NA	NA	NA	NA	NA	NA	NA	NA	NA	NA
NZ_KP345882.1_56	human	aminoglycoside_APH(6)-Id	NA	NA	NA	NA	NA	NA	NA	NA	NA	NA	NA	NA	NA	NA	NA	NA	NA	NA	NA	NA	NA	NA	NA	NA	NA	NA	NA	NA	NA	NA	NA	NA	NA	NA	NA	NA	NA	NA	NA	NA	NA	NA	NA	NA	NA	NA	NA
NZ_AP025210.2_106	unknown	aminoglycoside_APH(6)-Id	NA	NA	NA	NA	NA	NA	NA	NA	NA	NA	NA	NA	NA	NA	NA	NA	NA	NA	NA	NA	NA	NA	NA	NA	NA	NA	NA	NA	NA	NA	NA	NA	NA	NA	NA	NA	NA	NA	NA	NA	NA	NA	NA	NA	NA	NA	NA
NZ_CP031297.1_142	human	aminoglycoside_APH(6)-Id	NA	NA	NA	NA	NA	NA	NA	NA	NA	NA	NA	NA	NA	NA	NA	NA	NA	NA	NA	NA	NA	NA	NA	NA	NA	NA	NA	NA	NA	NA	NA	NA	NA	NA	NA	NA	NA	NA	NA	NA	NA	NA	NA	NA	NA	NA	NA
NZ_CP060926.1_11	human	aminoglycoside_armA	NA	NA	NA	NA	NA	NA	2	NA	NA	NA	NA	NA	NA	NA	NA	1	NA	9	NA	NA	NA	NA	NA	NA	NA	NA	NA	NA	NA	NA	NA	NA	NA	NA	NA	NA	NA	NA	NA	1	NA	2	NA	NA	NA	NA	1
NZ_CP099753.1_149	human	aminoglycoside_armA	NA	NA	NA	NA	NA	NA	NA	NA	NA	NA	NA	NA	NA	NA	NA	NA	NA	NA	NA	NA	NA	NA	NA	NA	NA	NA	NA	NA	NA	NA	NA	NA	NA	NA	NA	NA	NA	NA	NA	NA	NA	NA	NA	NA	NA	NA	NA
NZ_CP089136.1_36	unknown	aminoglycoside_rmtB	NA	NA	NA	NA	NA	NA	20	NA	NA	NA	NA	NA	NA	NA	NA	2	NA	80	NA	NA	NA	NA	NA	NA	NA	NA	NA	NA	NA	NA	NA	NA	NA	NA	NA	2	NA	NA	NA	3	NA	5	NA	NA	NA	NA	1
NZ_KC999035.1_138	unknown	aminoglycoside_rmtC	NA	1	NA	1	NA	NA	1	NA	NA	NA	NA	NA	NA	NA	NA	NA	NA	1	NA	NA	NA	NA	NA	NA	1	NA	NA	NA	NA	NA	NA	NA	NA	NA	NA	NA	NA	NA	NA	NA	NA	NA	NA	1	NA	NA	NA
NZ_MIGD01000006.1_2096	human	aminoglycoside_rmtE	NA	NA	NA	NA	NA	NA	NA	NA	NA	NA	NA	NA	NA	NA	NA	NA	NA	NA	NA	NA	NA	NA	NA	NA	NA	NA	NA	NA	NA	NA	NA	NA	NA	NA	NA	NA	NA	NA	NA	NA	NA	NA	NA	NA	NA	NA	NA
NZ_CP068814.1_4974	unknown	aminoglycoside_sat1	NA	NA	NA	NA	NA	NA	3	NA	1	NA	NA	3	NA	NA	NA	3	1	7	1	NA	NA	NA	NA	NA	2	NA	NA	NA	NA	NA	NA	NA	NA	3	1	NA	1	NA	NA	NA	NA	1	NA	NA	NA	1	NA
NZ_AP021946.1_4820	environment	aminoglycoside_sat1	NA	NA	NA	NA	NA	NA	NA	NA	NA	NA	NA	NA	NA	NA	NA	NA	NA	NA	NA	NA	NA	NA	NA	NA	NA	NA	NA	NA	NA	NA	NA	NA	NA	NA	NA	NA	NA	NA	NA	NA	NA	NA	NA	NA	NA	NA	NA
NZ_JAOYTB010000001.1_395	human	aminoglycoside_sat1	NA	NA	NA	NA	NA	NA	NA	NA	NA	NA	NA	NA	NA	NA	NA	NA	NA	NA	NA	NA	NA	NA	NA	NA	NA	NA	NA	NA	NA	NA	NA	NA	NA	NA	NA	NA	NA	NA	NA	NA	NA	NA	NA	NA	NA	NA	NA
NZ_OL539428.1_9	unknown	aminoglycoside_spc	NA	NA	NA	NA	NA	NA	NA	NA	NA	NA	NA	NA	NA	NA	NA	NA	NA	1	NA	NA	NA	NA	NA	NA	NA	NA	NA	NA	NA	NA	NA	NA	NA	NA	NA	NA	NA	NA	NA	NA	NA	NA	NA	NA	NA	NA	NA
NZ_NXER01000001.1_3449	human	beta-lactam_ampC	NA	NA	NA	1	NA	NA	NA	NA	NA	NA	NA	NA	NA	NA	NA	NA	NA	NA	NA	NA	NA	NA	NA	NA	NA	NA	NA	NA	NA	NA	NA	NA	NA	NA	NA	NA	NA	NA	NA	NA	NA	NA	NA	NA	NA	NA	NA
NZ_JACRQJ010000001.1_1129	unknown	beta-lactam_ampC	NA	NA	NA	NA	NA	NA	2	NA	NA	NA	NA	NA	NA	NA	NA	2	NA	22	NA	NA	NA	NA	NA	NA	NA	NA	NA	NA	NA	NA	NA	NA	NA	4	2	NA	NA	NA	NA	NA	NA	3	NA	NA	1	NA	NA
NZ_JAJACC010000001.1_1791	human	beta-lactam_ampC	NA	NA	NA	NA	NA	NA	1	NA	NA	NA	NA	NA	NA	NA	NA	NA	NA	NA	NA	NA	NA	NA	NA	NA	NA	NA	NA	NA	NA	NA	NA	NA	NA	NA	NA	NA	NA	NA	NA	NA	NA	NA	NA	NA	NA	NA	NA
NZ_CP078568.1_3718	human	beta-lactam_ampC	NA	NA	NA	NA	NA	NA	NA	NA	NA	NA	NA	NA	NA	NA	NA	3	NA	NA	NA	NA	NA	NA	NA	NA	NA	NA	NA	NA	NA	NA	NA	NA	NA	NA	NA	NA	NA	NA	NA	NA	NA	NA	NA	NA	NA	NA	NA
NZ_JAMQCH010000002.1_2795	animal	beta-lactam_ampC	NA	NA	NA	NA	NA	NA	NA	NA	NA	NA	NA	NA	NA	NA	NA	1	NA	1	NA	NA	NA	NA	NA	NA	NA	NA	NA	NA	NA	NA	NA	NA	NA	NA	NA	NA	NA	NA	NA	NA	NA	NA	NA	NA	NA	NA	NA
NZ_RRDB01000220.1_123	unknown	beta-lactam_ampC	NA	NA	NA	NA	NA	NA	NA	NA	NA	NA	NA	NA	NA	NA	NA	1	NA	NA	NA	NA	NA	NA	NA	NA	NA	NA	NA	NA	NA	NA	NA	NA	NA	NA	NA	NA	NA	NA	NA	NA	NA	NA	NA	NA	NA	NA	NA
NZ_CP071073.1_3304	human	beta-lactam_ampC	NA	NA	NA	NA	NA	NA	NA	NA	NA	NA	NA	NA	NA	NA	NA	NA	NA	1	NA	NA	NA	NA	NA	NA	NA	NA	NA	NA	NA	NA	NA	NA	NA	NA	NA	NA	NA	NA	NA	NA	NA	NA	NA	NA	NA	NA	NA
NZ_CP101866.1_3784	animal	beta-lactam_ampC	NA	NA	NA	NA	NA	NA	NA	NA	NA	NA	NA	NA	NA	NA	NA	NA	NA	2	NA	NA	NA	NA	NA	NA	NA	NA	NA	NA	NA	NA	NA	NA	NA	NA	NA	NA	NA	NA	NA	NA	NA	NA	NA	NA	NA	NA	NA
NZ_JAPCKF010000001.1_1277	food	beta-lactam_ampC	NA	NA	NA	NA	NA	NA	NA	NA	NA	NA	NA	NA	NA	NA	NA	NA	NA	1	NA	NA	NA	NA	NA	NA	NA	NA	NA	NA	NA	NA	NA	NA	NA	NA	NA	NA	NA	NA	NA	NA	NA	NA	NA	NA	NA	NA	NA
NZ_CP073939.1_1262	environment	beta-lactam_ampC	NA	NA	NA	NA	NA	NA	NA	NA	NA	NA	NA	NA	NA	NA	NA	NA	NA	NA	NA	NA	NA	1	NA	NA	NA	NA	NA	NA	NA	NA	NA	NA	NA	NA	NA	NA	NA	NA	NA	NA	NA	NA	NA	NA	NA	NA	NA
NZ_CP116931.1_1295	human	beta-lactam_ampC	NA	NA	NA	NA	NA	NA	NA	NA	NA	NA	NA	NA	NA	NA	NA	NA	NA	NA	NA	NA	NA	NA	NA	NA	NA	NA	NA	2	NA	NA	NA	NA	NA	1	NA	NA	NA	NA	NA	NA	NA	1	NA	NA	NA	NA	NA
NZ_QWFG01000001.1_169	environment	beta-lactam_ampC	NA	NA	NA	NA	NA	NA	NA	NA	NA	NA	NA	NA	NA	NA	NA	NA	NA	NA	NA	NA	NA	NA	NA	NA	NA	NA	NA	NA	NA	NA	NA	NA	NA	NA	NA	NA	NA	NA	NA	NA	NA	NA	NA	NA	NA	NA	NA
NZ_JAQIZC010000002.1_226	unknown	beta-lactam_ampC	NA	NA	NA	NA	NA	NA	NA	NA	NA	NA	NA	NA	NA	NA	NA	NA	NA	NA	NA	NA	NA	NA	NA	NA	NA	NA	NA	NA	NA	NA	NA	NA	NA	NA	NA	NA	NA	NA	NA	NA	NA	NA	NA	NA	NA	NA	NA
NZ_CP048309.1_18	environment	beta-lactam_ampC	NA	NA	NA	NA	NA	NA	NA	NA	NA	NA	NA	NA	NA	NA	NA	NA	NA	NA	NA	NA	NA	NA	NA	NA	NA	NA	NA	NA	NA	NA	NA	NA	NA	NA	NA	NA	NA	NA	NA	NA	NA	NA	NA	NA	NA	NA	NA
NZ_CP092639.1_1271	unknown	beta-lactam_ampC	NA	NA	NA	NA	NA	NA	NA	NA	NA	NA	NA	NA	NA	NA	NA	NA	NA	NA	NA	NA	NA	NA	NA	NA	NA	NA	NA	NA	NA	NA	NA	NA	NA	NA	NA	NA	NA	NA	NA	NA	NA	NA	NA	NA	NA	NA	NA
NZ_MPGQ01000001.1_2972	human	beta-lactam_ampC	NA	NA	NA	NA	NA	NA	NA	NA	NA	NA	NA	NA	NA	NA	NA	NA	NA	NA	NA	NA	NA	NA	NA	NA	NA	NA	NA	NA	NA	NA	NA	NA	NA	NA	NA	NA	NA	NA	NA	NA	NA	NA	NA	NA	NA	NA	NA
NZ_WSRC01000001.1_155	human	beta-lactam_ampC	NA	NA	NA	NA	NA	NA	NA	NA	NA	NA	NA	NA	NA	NA	NA	NA	NA	NA	NA	NA	NA	NA	NA	NA	NA	NA	NA	NA	NA	NA	NA	NA	NA	NA	NA	NA	NA	NA	NA	NA	NA	NA	NA	NA	NA	NA	NA
NZ_CP078566.1_3806	human	beta-lactam_ampC	NA	NA	NA	NA	NA	NA	NA	NA	NA	NA	NA	NA	NA	NA	NA	NA	NA	NA	NA	NA	NA	NA	NA	NA	NA	NA	NA	NA	NA	NA	NA	NA	NA	NA	NA	NA	NA	NA	NA	NA	NA	NA	NA	NA	NA	NA	NA
[truncated: 1,190 more rows]
[truncated: 57 more columns]

## Sheet: Table S7
Table S7 Global distribution of the top three abundant mobile ARG OTUs in E. coli
[truncated: 177 more rows]

## Sheet: Table S8
Table S8 Distribution of identical or highly homologous ARGs across different sources
[truncated: 1,761 more rows]
